# Supplementary material for: Frequency of influenza H3N2 intra-subtype reassortment: attributes and implications of reassortant spread
Source: BMC Biol. 2016 Dec 29;14:117. doi: 10.1186/s12915-016-0337-3 (PMC5200972; doi:10.1186/s12915-016-0337-3)
Supplement: Additional file 1: — a) Nested PCR primers and b) universal and segment-specific primers. (XLSX 16 kb) [file 12915_2016_337_MOESM1_ESM.xlsx]

## Sheet: S8 Table
a) Nested PCR primers				b) Universal and segment-specific primers
A1	AA_PB2_H3N2_R_569	TACGGTAGCAGAGACTTGGTCTGATTCTGATGTTAGTATCCTGG		8 pair segment specific primers:
B1	AA_PB2_H3N2_R_1126	TACGGTAGCAGAGACTTGGTCTCCACCATTGTGAACTCCTC		Ba-PB2-1F	TAT TGG TCT CAG GG AGC RAA AGC AGG TC
C1	AA_PB2_H3N2_R_1502	TACGGTAGCAGAGACTTGGTCTTCTGTRCTGGAGTATTCATCCAC		Ba-PB2-2341R	ATA TGG TCT CGT ATT AGT AGA AAC AAG GTC GTT T
D1	AA_PB2_H3N2_R_1595	TACGGTAGCAGAGACTTGGTCTCCYTGTGTTTCRCTRACCTC		Bm-PB1-1F	TAT TCG TCT CAG GG AGC RAA AGC AGG CA
E1	AA_PB2_H3N2_R_1126	TACGGTAGCAGAGACTTGGTCTCCACCATTGTGAACTCCTC		Bm-PB1-2341R	ATA TCG TCT CGT ATT AGT AGA AAC AAG GCA TTT
F1	AA_PB2_H3N2_R_2067	TACGGTAGCAGAGACTTGGTCTATCTGGRTCTTCAATTAAAGTGC		Bm-PA-1F	TAT TCG TCT CAG GG AGC RAA AGC AGG TAC
G1	AA_PB2_H3N2_R_2309	TACGGTAGCAGAGACTTGGTCTCAAGGTCGTTTTTAAACTATTCGAC		Bm-PA-2233R	ATA TCG TCT CGT ATT AGT AGA AAC AAG GTA CTT
H1	AA_PB2_H3N2_R_2341B	TACGGTAGCAGAGACTTGGTCTAGTAGAAACAAGGTCGTTTTTAA		Bm-HA-1F	TAT TCG TCT CAG GG AGC AAA AGC AGG GG
A2	AA_PB2_H3N2_R_2341B	TACGGTAGCAGAGACTTGGTCTAGTAGAAACAAGGTCGTTTTTAA		Bm-HA-1778R	ATA TCG TCT CGT ATT AGT AGA AAC AAG GGT GTT TT
B2	AA_PB1_H3N2_R_530	TACGGTAGCAGAGACTTGGTCTTTATCCATTGATTCCATCACATCC		Bm-NP-1F	TAT TCG TCT CAG GG AGC AAA AGC AGG GTA
C2	AA_PB1_H3N2_R_1520	TACGGTAGCAGAGACTTGGTCTAAATTRGCYACAAATCCATAGCG		Bm-NP-1565R	ATA TCG TCT CGT ATT AGT AGA AAC AAG GGT ATT TTT
D2	AA_PB1_H3N2_R_1145	TACGGTAGCAGAGACTTGGTCTGCTAGCATTTCTGCKGGTATTTG		Ba-NA-1F	TAT TGG TCT CAG GG AGC RAA AGC AGG AGT
E2	AA_PB1_H3N2_R_1520	TACGGTAGCAGAGACTTGGTCTAAATTRGCYACAAATCCATAGCG		Ba-NA-1413R	ATA TGG TCT CGT ATT AGT AGA AAC AAG GAG TTT TTT
F2	AA_PB1_H3N2_R_1668	TACGGTAGCAGAGACTTGGTCTAAGRGCCATYTGGGCTGTTGC		Bm-MP-1F	TAT TCG TCT CAG GG AGC RAA AGC AGG TAG
G2	AA_PB1_H3N2_R_2294	TACGGTAGCAGAGACTTGGTCTTGCCGTCTGAGYYCTTCAATGG		Bm-MP-1027R	ATA TCG TCT CGT ATT AGT AGA AAC AAG GTA GTT TTT
H2	AA_PB1_H3N2_R_2341B	TACGGTAGCAGAGACTTGGTCTAGTAGAAACAAGGCATTTTT		Bm-NS-1F	TAT TCG TCT CAG GG AGC RAA AGC AGG GTG
A3	AA_PA_H3N2_R_564	TACGGTAGCAGAGACTTGGTCTTTGYCTTATRGTGAAYAGCCTG		Bm-NS-890R	ATA TCG TCT CGT ATT AGT AGA AAC AAG GGT GTT TT
B3	AA_PA_H3N2_R_787	TACGGTAGCAGAGACTTGGTCTCATTCACTTCTTTGRACATYTG		Single pair universal primer:
C3	AA_PA_H3N2_R_965	TACGGTAGCAGAGACTTGGTCTAATGTYYTYATRCAYTTKATYGCATCAT		M13F -Uni12A	TGT AAA ACG ACG GCC AGT AGC AAA AGC AGG
D3	AA_PA_H3N2_R_1384	TACGGTAGCAGAGACTTGGTCTTRCAATGGGACACCTCTGCTG		M13F-uni12G	5'-TGTAAAACGACGGCCAGTAGCGAAAGCAGG-3'
E3	AA_PA_H3N2_R_1503	TACGGTAGCAGAGACTTGGTCTTCTTTAGTYCTRCAMTTGCTTATC		M13R -uni13	5'-CAGGAAACAGCTATGACAGTAGAAACAAGG-3'
F3	AA_PA_H3N2_R_1909	TACGGTAGCAGAGACTTGGTCTTCCACTCYCTTGGGRGACTC
G3	AA_PA_H3N2_R_2212B	TACGGTAGCAGAGACTTGGTCTGACAGTAYGGATARCAAATAGYAG
H3	AA_PA_H3N2_R_2212B	TACGGTAGCAGAGACTTGGTCTGACAGTAYGGATARCAAATAGYAG
A4	AA_NP_H3N2_R_665	TACGGTAGCAGAGACTTGGTCTCAGAAATTTCGATCGTTGATCC
B4	AA_NP_H3N2_R_1152	TACGGTAGCAGAGACTTGGTCTCTCATTTGAAGCAATTTGTACTCC
C4	AA_NP_H3N2_R_1152	TACGGTAGCAGAGACTTGGTCTCTCATTTGAAGCAATTTGTACTCC
D4	AA_NP_H3N2_R_1565B	TACGGTAGCAGAGACTTGGTCTAGTAGAAACAAGGGTATTTTT
E4	AA_MP_H3N2_R_553	TACGGTAGCAGAGACTTGGTCTYTTATYARTGGATTGGTTGTTG
F4	AA_MP_H3N2_R_928	TACGGTAGCAGAGACTTGGTCTGACTCAGGTACTCCTTCCG
G4	AA_MP_H3N2_R_1027B	TACGGTAGCAGAGACTTGGTCTAGTAGAAACAAGGTAGTTTT
H4	AA_MP_H3N2_R_1027B	TACGGTAGCAGAGACTTGGTCTAGTAGAAACAAGGTAGTTTT
A5	AA_NS_H3N2_R_520	TACGGTAGCAGAGACTTGGTCTAAGGCAATGGTGARATTTCGC
B5	AA_NS_H3N2_R_890B	TACGGTAGCAGAGACTTGGTCTAGTAGAAACAAGGGTGYTTTT
C5	AA_NS_H3N2_R_813	TACGGTAGCAGAGACTTGGTCTGCTGTAAKGCTTGCATRAATG
D5	AA_HA_R_589_H3N2_	TACGGTAGCAGAGACTTGGTCTTTGTTTGGCATRGTCACGTTC
E5	AA_HA_R_975_H3N2_	TACGGTAGCAGAGACTTGGTCTTTTTGAAADGGYTTGTCATTGG
F5	AA_HA_R_1323_H3N2_	TACGGTAGCAGAGACTTGGTCTTGTCYTCAACATATTTCTCGAGG
G5	AA_HA_R_1425_H3N2_	TACGGTAGCAGAGACTTGGTCTAGTCAGTYAGATSAATTGTATGTTG
H5	AA_HA_R_1778B_H3N2_	TACGGTAGCAGAGACTTGGTCTAGTAGAAACAAGGGTGTTTT
A6	AA_HA_R_1778B_H3N2_	TACGGTAGCAGAGACTTGGTCTAGTAGAAACAAGGGTGTTTT
B6	AA_NA_H3N2_R_560	TACGGTAGCAGAGACTTGGTCTTCGTGACAACTTGAGCTGGAC
C6	AA_NA_R_726_H3N2_	TACGGTAGCAGAGACTTGGTCTTYCCATCAGTCATTACYACTG
D6	AA_NA_H3N2_R_1090	TACGGTAGCAGAGACTTGGTCTTCCCATCCACACRTCATTTCC
E6	AA_NA_R_984_H3N2_	TACGGTAGCAGAGACTTGGTCTAAGYCCTGAGCACACATARC
F6	AA_NA_H3N2_R_1444	TACGGTAGCAGAGACTTGGTCTTTTTTCTAAAATTGCGAAAGCTTAT
G6	AA_NA_R_1465B_H3N2_	TACGGTAGCAGAGACTTGGTCTAGTAGAAACAAGGAGTTTTT
H6	AA_NA_H3N2_R_1465B	TACGGTAGCAGAGACTTGGTCTAGTAGAAACAAGGAGTTTTT
