# Supplementary material for: Frequency of influenza H3N2 intra-subtype reassortment: attributes and implications of reassortant spread
Source: BMC Biol. 2016 Dec 29;14:117. doi: 10.1186/s12915-016-0337-3 (PMC5200972; doi:10.1186/s12915-016-0337-3)
Supplement: Additional file 2: — Reference sequence accession numbers: a) IVR and IRD and b) GISAID. (XLSX 181 kb) [file 12915_2016_337_MOESM2_ESM.xlsx]

## Sheet: S7Table
a) IVR and IRD sequence accession numbers
SeqName	HA_Accession_Number	MP_Accession_Number	NA_Accession_Number	NP_Accession_Number	NS_Accession_Number	PA_Accession_Number	PB1_Accession_Number	PB2_Accession_Number
A/New_York/55/2004	CY033638	CY033639	CY033640	CY033641	CY033642	CY033643	CY033644	CY033645
A/Pennsylvania/PIT02/2008	CY035038	CY035039	CY035040	CY035041	CY035042	CY035043	CY035044	CY035045
A/Pennsylvania/PIT06/2008	CY035046	CY035047	CY035048	CY035049	CY035050	CY035051	CY035052	CY035053
A/Pennsylvania/PIT08/2008	CY035054	CY035055	CY035056	CY035057	CY035058	CY035059	CY035060	CY035061
A/Pennsylvania/PIT22/2008	CY035062	CY035063	CY035064	CY035065	CY035066	CY035067	CY035068	CY035069
A/Pennsylvania/PIT05/2008	CY035150	CY035151	CY035152	CY035153	CY035154	CY035155	CY035156	CY035157
A/Pennsylvania/PIT12/2008	CY035158	CY035159	CY035160	CY035161	CY035162	CY035163	CY035164	CY035165
A/Pennsylvania/PIT20/2008	CY035166	CY035167	CY035168	CY035169	CY035170	CY035171	CY035172	CY035173
A/Pennsylvania/PIT25/2008	CY035174	CY035175	CY035176	CY035177	CY035178	CY035179	CY035180	CY035181
A/Pennsylvania/PIT31/2008	CY035182	CY035183	CY035184	CY035185	CY035186	CY035187	CY035188	CY035189
A/Pennsylvania/PIT43/2008	CY035190	CY035191	CY035192	CY035193	CY035194	CY035195	CY035196	CY035197
A/Pennsylvania/PIT04/2008	CY036927	CY036928	CY036929	CY036930	CY036931	CY036932	CY036933	CY036934
A/Pennsylvania/PIT42/2008	CY036935	CY036936	CY036937	CY036938	CY036939	CY036940	CY036941	CY036942
A/Ohio/UR07_0043/2008	CY036959	CY036960	CY036961	CY036962	CY036963	CY036964	CY036965	CY036966
A/New_York/UR07_0080/2008	CY036967	CY036968	CY036969	CY036970	CY036971	CY036972	CY036973	CY036974
A/Ohio/UR07_0089/2008	CY036975	CY036976	CY036977	CY036978	CY036979	CY036980	CY036981	CY036982
A/Florida/UR07_0101/2008	CY036983	CY036984	CY036985	CY036986	CY036987	CY036988	CY036989	CY036990
A/Kansas/UR07_0135/2008	CY036991	CY036992	CY036993	CY036994	CY036995	CY036996	CY036997	CY036998
A/Ohio/UR07_0140/2008	CY036999	CY037000	CY037001	CY037002	CY037003	CY037004	CY037005	CY037006
A/Qatar/AF02/2008	CY037303	CY037304	CY037305	CY037306	CY037307	CY037308	CY037309	CY037310
A/Kuwait/AF03/2008	CY037311	CY037312	CY037313	CY037314	CY037315	CY037316	CY037317	CY037318
A/Korea/AF05/2008	CY037319	CY037320	CY037321	CY037322	CY037323	CY037324	CY037325	CY037326
A/Ohio/UR07_0005/2008	CY037479	CY037480	CY037481	CY037482	CY037483	CY037484	CY037485	CY037486
A/Kansas/UR07_0007/2008	CY037487	CY037488	CY037489	CY037490	CY037491	CY037492	CY037493	CY037494
A/Ohio/UR07_0016/2008	CY037495	CY037496	CY037497	CY037498	CY037499	CY037500	CY037501	CY037502
A/Mississippi/UR07_0025/2008	CY037511	CY037512	CY037513	CY037514	CY037515	CY037516	CY037517	CY037518
A/Ohio/UR07_0031/2008	CY037519	CY037520	CY037521	CY037522	CY037523	CY037524	CY037525	CY037526
A/Kentucky/UR07_0037/2008	CY037527	CY037528	CY037529	CY037530	CY037531	CY037532	CY037533	CY037534
A/Kentucky/UR07_0041/2008	CY037535	CY037536	CY037537	CY037538	CY037539	CY037540	CY037541	CY037542
A/California/UR07_0053/2008	CY037543	CY037544	CY037545	CY037546	CY037547	CY037548	CY037549	CY037550
A/Ohio/UR07_0058/2008	CY037551	CY037552	CY037553	CY037554	CY037555	CY037556	CY037557	CY037558
A/Kentucky/UR07_0068/2008	CY037559	CY037560	CY037561	CY037562	CY037563	CY037564	CY037565	CY037566
A/Kentucky/UR07_0081/2008	CY037567	CY037568	CY037569	CY037570	CY037571	CY037572	CY037573	CY037574
A/Kentucky/UR07_0107/2008	CY037583	CY037584	CY037585	CY037586	CY037587	CY037588	CY037589	CY037590
A/Kentucky/UR07_0108/2008	CY037591	CY037592	CY037593	CY037594	CY037595	CY037596	CY037597	CY037598
A/Kansas/UR07_0110/2008	CY037599	CY037600	CY037601	CY037602	CY037603	CY037604	CY037605	CY037606
A/New_York/UR07_0111/2008	CY037607	CY037608	CY037609	CY037610	CY037611	CY037612	CY037613	CY037614
A/Florida/UR07_0146/2008	CY037623	CY037624	CY037625	CY037626	CY037627	CY037628	CY037629	CY037630
A/New_York/UR07_0153/2008	CY037631	CY037632	CY037633	CY037634	CY037635	CY037636	CY037637	CY037638
A/Kentucky/UR07_0164/2008	CY037647	CY037648	CY037649	CY037650	CY037651	CY037652	CY037653	CY037654
A/Kentucky/UR07_0015/2008	CY037671	CY037672	CY037673	CY037674	CY037675	CY037676	CY037677	CY037678
A/Kentucky/UR07_0072/2008	CY037703	CY037704	CY037705	CY037706	CY037707	CY037708	CY037709	CY037710
A/New_York/UR07_0093/2008	CY037711	CY037712	CY037713	CY037714	CY037715	CY037716	CY037717	CY037718
A/Mississippi/UR07_0100/2008	CY037719	CY037720	CY037721	CY037722	CY037723	CY037724	CY037725	CY037726
A/Florida/UR07_0102/2008	CY037727	CY037728	CY037729	CY037730	CY037731	CY037732	CY037733	CY037734
A/New_York/UR07_0133/2008	CY037743	CY037744	CY037745	CY037746	CY037747	CY037748	CY037749	CY037750
A/Kentucky/UR07_0028/2008	CY037791	CY037792	CY037793	CY037794	CY037795	CY037796	CY037797	CY037798
A/Ohio/UR07_0035/2008	CY037799	CY037800	CY037801	CY037802	CY037803	CY037804	CY037805	CY037806
A/Kansas/UR07_0047/2008	CY037807	CY037808	CY037809	CY037810	CY037811	CY037812	CY037813	CY037814
A/Kentucky/UR07_0049/2008	CY037815	CY037816	CY037817	CY037818	CY037819	CY037820	CY037821	CY037822
A/Kentucky/UR07_0085/2008	CY037823	CY037824	CY037825	CY037826	CY037827	CY037828	CY037829	CY037830
A/Kentucky/UR07_0124/2008	CY037831	CY037832	CY037833	CY037834	CY037835	CY037836	CY037837	CY037838
A/Kansas/UR07_0129/2008	CY037839	CY037840	CY037841	CY037842	CY037843	CY037844	CY037845	CY037846
A/Kansas/UR07_0136/2008	CY037847	CY037848	CY037849	CY037850	CY037851	CY037852	CY037853	CY037854
A/Pennsylvania/PIT39/2008	CY038495	CY038496	CY038497	CY038498	CY038499	CY038500	CY038501	CY038502
A/Mississippi/UR07_0003/2008	CY038783	CY038784	CY038785	CY038786	CY038787	CY038788	CY038789	CY038790
A/California/UR07_0017/2008	CY038791	CY038792	CY038793	CY038794	CY038795	CY038796	CY038797	CY038798
A/Florida/UR07_0021/2008	CY038799	CY038800	CY038801	CY038802	CY038803	CY038804	CY038805	CY038806
A/California/UR07_0067/2008	CY038815	CY038816	CY038817	CY038818	CY038819	CY038820	CY038821	CY038822
A/Ohio/UR07_0073/2008	CY038831	CY038832	CY038833	CY038834	CY038835	CY038836	CY038837	CY038838
A/Kansas/UR07_0096/2008	CY038847	CY038848	CY038849	CY038850	CY038851	CY038852	CY038853	CY038854
A/Kentucky/UR07_0148/2008	CY038855	CY038856	CY038857	CY038858	CY038859	CY038860	CY038861	CY038862
A/Kentucky/UR07_0149/2008	CY038863	CY038864	CY038865	CY038866	CY038867	CY038868	CY038869	CY038870
A/Florida/UR07_0150/2008	CY038871	CY038872	CY038873	CY038874	CY038875	CY038876	CY038877	CY038878
A/Ohio/UR07_0034/2008	CY039095	CY039096	CY039097	CY039098	CY039099	CY039100	CY039101	CY039102
A/Ohio/UR07_0045/2008	CY039111	CY039112	CY039113	CY039114	CY039115	CY039116	CY039117	CY039118
A/Mississippi/UR07_0024/2008	CY039415	CY039416	CY039417	CY039418	CY039419	CY039420	CY039421	CY039422
A/Kentucky/UR07_0038/2008	CY039423	CY039424	CY039425	CY039426	CY039427	CY039428	CY039429	CY039430
A/Kentucky/UR07_0116/2008	CY039431	CY039432	CY039433	CY039434	CY039435	CY039436	CY039437	CY039438
A/Taiwan/70120/2008	CY040098	CY040099	CY040100	CY040101	CY040102	CY040103	CY040104	CY040105
A/Ohio/UR07_0013/2008	CY041458	CY041459	CY041460	CY041461	CY041462	CY041463	CY041464	CY041465
A/Florida/UR07_0095/2008	CY041466	CY041467	CY041468	CY041469	CY041470	CY041471	CY041472	CY041473
A/Florida/UR07_0154/2008	CY041474	CY041475	CY041476	CY041477	CY041478	CY041479	CY041480	CY041481
A/Texas/AF01/2007	CY044333	CY044334	CY044335	CY044336	CY044337	CY044338	CY044339	CY044340
A/Pennsylvania/PIT34/2008	CY044357	CY044358	CY044359	CY044360	CY044361	CY044362	CY044363	CY044364
A/New_York/UR07_0160/2008	CY044381	CY044382	CY044383	CY044384	CY044385	CY044386	CY044387	CY044388
A/Boston/1/2008	CY044429	CY044430	CY044431	CY044432	CY044433	CY044434	CY044435	CY044436
A/Boston/3/2008	CY044445	CY044446	CY044447	CY044448	CY044449	CY044450	CY044451	CY044452
A/Boston/4/2008	CY044453	CY044454	CY044455	CY044456	CY044457	CY044458	CY044459	CY044460
A/Boston/5/2008	CY044461	CY044462	CY044463	CY044464	CY044465	CY044466	CY044467	CY044468
A/Boston/9/2008	CY044469	CY044470	CY044471	CY044472	CY044860	CY044473	CY044474	CY044475
A/Boston/10/2008	CY044476	CY044477	CY044478	CY044479	CY044480	CY044481	CY044482	CY044483
A/Boston/19/2008	CY044500	CY044501	CY044502	CY044503	CY044504	CY044505	CY044506	CY044507
A/Boston/20/2008	CY044508	CY044509	CY044510	CY044511	CY044512	CY044513	CY044514	CY044515
A/Boston/29/2008	CY044540	CY044541	CY044542	CY044543	CY044544	CY044545	CY044546	CY044547
A/Boston/31/2008	CY044548	CY044549	CY044550	CY044551	CY044552	CY044553	CY044554	CY044555
A/Boston/36/2008	CY044572	CY044573	CY044574	CY044575	CY044576	CY044577	CY044578	CY044579
A/Boston/38/2008	CY044580	CY044581	CY044582	CY044583	CY044584	CY044585	CY044586	CY044587
A/Boston/39/2008	CY044588	CY044589	CY044590	CY044591	CY044592	CY044593	CY044594	CY044595
A/Boston/40/2008	CY044596	CY044597	CY044598	CY044599	CY044600	CY044601	CY044602	CY044603
A/Boston/42/2008	CY044604	CY044605	CY044606	CY044607	CY044608	CY044609	CY044610	CY044611
A/Boston/43/2008	CY044612	CY044613	CY044614	CY044615	CY044616	CY044617	CY044618	CY044619
A/Boston/44/2008	CY044620	CY044621	CY044622	CY044623	CY044624	CY044625	CY044626	CY044627
A/Boston/45/2008	CY044628	CY044629	CY044630	CY044631	CY044632	CY044633	CY044634	CY044635
A/Boston/46/2008	CY044636	CY044637	CY044638	CY044639	CY044640	CY044641	CY044642	CY044643
A/Boston/47/2008	CY044644	CY044645	CY044646	CY044647	CY044648	CY044649	CY044650	CY044651
A/Boston/48/2008	CY044652	CY044653	CY044654	CY044655	CY044656	CY044657	CY044658	CY044659
A/Boston/50/2008	CY044668	CY044669	CY044670	CY044671	CY044672	CY044673	CY044674	CY044675
A/Boston/51/2008	CY044676	CY044677	CY044678	CY044679	CY044680	CY044681	CY044682	CY044683
A/Boston/55/2008	CY044692	CY044693	CY044694	CY044695	CY044696	CY044697	CY044698	CY044699
A/Boston/57/2008	CY044708	CY044709	CY044710	CY044711	CY044712	CY044713	CY044714	CY044715
A/Boston/58/2008	CY044716	CY044717	CY044718	CY044719	CY044720	CY044721	CY044722	CY044723
A/Boston/59/2008	CY044724	CY044725	CY044726	CY044727	CY044728	CY044729	CY044730	CY044731
A/Boston/60/2008	CY044732	CY044733	CY044734	CY044735	CY044736	CY044737	CY044738	CY044739
A/Boston/61/2008	CY044740	CY044741	CY044742	CY044743	CY044744	CY044745	CY044746	CY044747
A/Boston/62/2008	CY044748	CY044749	CY044750	CY044751	CY044752	CY044753	CY044754	CY044755
A/Boston/63/2008	CY044756	CY044757	CY044758	CY044759	CY044760	CY044761	CY044762	CY044763
A/Boston/66/2008	CY044772	CY044773	CY044774	CY044775	CY044776	CY044777	CY044778	CY044779
A/Boston/68/2008	CY044780	CY044781	CY044782	CY044783	CY044784	CY044785	CY044786	CY044787
A/Boston/71/2008	CY044788	CY044789	CY044790	CY044791	CY044792	CY044793	CY044794	CY044795
A/Boston/78/2008	CY044796	CY044797	CY044798	CY044799	CY044800	CY044801	CY044802	CY044803
A/Boston/79/2008	CY044804	CY044805	CY044806	CY044807	CY044808	CY044809	CY044810	CY044811
A/Boston/81/2008	CY044812	CY044813	CY044814	CY044815	CY044816	CY044817	CY044818	CY044819
A/Boston/88/2008	CY044820	CY044821	CY044822	CY044823	CY044824	CY044825	CY044826	CY044827
A/Boston/96/2008	CY044844	CY044845	CY044846	CY044847	CY044848	CY044849	CY044850	CY044851
A/Boston/97/2008	CY044852	CY044853	CY044854	CY044855	CY044856	CY044857	CY044858	CY044859
A/New_York/1670/2009	CY050452	CY050453	CY050454	CY050455	CY050456	CY050457	CY050458	CY050459
A/New_York/1671/2009	CY050460	CY050461	CY050462	CY050463	CY050464	CY050465	CY050466	CY050467
A/New_York/1685/2009	CY050468	CY050469	CY050470	CY050471	CY050472	CY050473	CY050474	CY050475
A/New_York/3060/2009	CY050492	CY050493	CY050494	CY050495	CY050496	CY050497	CY050498	CY050499
A/New_York/3062/2009	CY050500	CY050501	CY050502	CY050503	CY050504	CY050505	CY050506	CY050507
A/New_York/3064/2009	CY050508	CY050509	CY050510	CY050511	CY050512	CY050513	CY050514	CY050515
A/New_York/3079/2009	CY050532	CY050533	CY050534	CY050535	CY050536	CY050537	CY050538	CY050539
A/New_York/3087/2009	CY050540	CY050541	CY050542	CY050543	CY050544	CY050545	CY050546	CY050547
A/New_York/3103/2009	CY050556	CY050557	CY050558	CY050559	CY050560	CY050561	CY050562	CY050563
A/New_York/3104/2009	CY050564	CY050565	CY050566	CY050567	CY050568	CY050569	CY050570	CY050571
A/New_York/3127/2009	CY050572	CY050573	CY050574	CY050575	CY050576	CY050577	CY050578	CY050579
A/New_York/3135/2009	CY050580	CY050581	CY050582	CY050583	CY050584	CY050585	CY050586	CY050587
A/New_York/3006/2009	CY050588	CY050589	CY050590	CY050591	CY050592	CY050593	CY050594	CY050595
A/New_York/3011/2009	CY050596	CY050597	CY050598	CY050599	CY050600	CY050601	CY050602	CY050603
A/New_York/3018/2009	CY050604	CY050605	CY050606	CY050607	CY050608	CY050609	CY050610	CY050611
A/New_York/3137/2009	CY050620	CY050621	CY050622	CY050623	CY050624	CY050625	CY050626	CY050627
A/New_York/3139/2009	CY050628	CY050629	CY050630	CY050631	CY050632	CY050633	CY050634	CY050635
A/New_York/3146/2009	CY050636	CY050637	CY050638	CY050639	CY050640	CY050641	CY050642	CY050643
A/New_York/3164/2009	CY050668	CY050669	CY050670	CY050671	CY050672	CY050673	CY050674	CY050675
A/New_York/3272/2009	CY050676	CY050677	CY050678	CY050679	CY050680	CY050681	CY050682	CY050683
A/New_York/3273/2009	CY050684	CY050685	CY050686	CY050687	CY050688	CY050689	CY050690	CY050691
A/New_York/3280/2009	CY050708	CY050709	CY050710	CY050711	CY050712	CY050713	CY050714	CY050715
A/New_York/3297/2009	CY050716	CY050717	CY050718	CY050719	CY050720	CY050721	CY050722	CY050723
A/New_York/3143/2009	CY050724	CY050725	CY050726	CY050727	CY050728	CY050729	CY050730	CY050731
A/New_York/3309/2009	CY050732	CY050733	CY050734	CY050735	CY050736	CY050737	CY050738	CY050739
A/New_York/3491/2009	CY050788	CY050789	CY050790	CY050791	CY050792	CY050793	CY050794	CY050795
A/New_York/3496/2009	CY050796	CY050797	CY050798	CY050799	CY050800	CY050801	CY050802	CY050803
A/New_York/3738/2009	CY050820	CY050821	CY050822	CY050823	CY050824	CY050825	CY050826	CY050827
A/New_York/3752/2009	CY050828	CY050829	CY050830	CY050831	CY050832	CY050833	CY050834	CY050835
A/New_York/3487/2009	CY050836	CY050837	CY050838	CY050839	CY050840	CY050841	CY050842	CY050843
A/New_York/4165/2009	CY055091	CY055092	CY055093	CY055094	CY055095	CY055096	CY055097	CY055098
A/New_York/3743/2009	CY055099	CY055100	CY055101	CY055102	CY055103	CY055104	CY055105	CY055106
A/New_York/3316/2009	CY058756	CY058757	CY058758	CY058759	CY058760	CY058761	CY058762	CY058763
A/New_York/3360/2009	CY058764	CY058765	CY058766	CY058767	CY058768	CY058769	CY058770	CY058771
A/New_York/3494/2009	CY058772	CY058773	CY058774	CY058775	CY058776	CY058777	CY058778	CY058779
A/New_York/3527/2009	CY058780	CY058781	CY058782	CY058783	CY058784	CY058785	CY058786	CY058787
A/New_York/3626/2009	CY058796	CY058797	CY058798	CY058799	CY058800	CY058801	CY058802	CY058803
A/New_York/4255/2009	CY058804	CY058805	CY058806	CY058807	CY058808	CY058809	CY058810	CY058811
A/Australia/19/2009	CY061898	CY061899	CY061900	CY061901	CY061902	CY061903	CY061904	CY061905
A/California/VRDL136/2009	CY064815	CY064816	CY064817	CY064818	CY064819	CY064820	CY064821	CY064822
A/California/VRDL138/2009	CY064823	CY064824	CY064825	CY064826	CY064827	CY064828	CY064829	CY064830
A/California/VRDL143/2009	CY064847	CY064848	CY064849	CY064850	CY064851	CY064852	CY064853	CY064854
A/California/VRDL144/2009	CY064855	CY064856	CY064857	CY064858	CY064859	CY064860	CY064861	CY064862
A/California/VRDL145/2009	CY064863	CY064864	CY064865	CY064866	CY064867	CY064868	CY064869	CY064870
A/California/VRDL147/2009	CY064879	CY064880	CY064881	CY064882	CY064883	CY064884	CY064885	CY064886
A/California/VRDL158/2009	CY064887	CY064888	CY064889	CY064890	CY064891	CY064892	CY064893	CY064894
A/Australia/18/2009	CY066511	CY066512	CY066513	CY066514	CY066515	CY066516	CY066517	CY066518
A/California/VRDL156/2009	CY066519	CY066520	CY066521	CY066522	CY066523	CY066524	CY066525	CY066526
A/California/VRDL241/2009	CY067197	CY067198	CY067199	CY067200	CY067201	CY067202	CY067203	CY067204
A/California/VRDL291/2009	CY067205	CY067206	CY067207	CY067208	CY067209	CY067210	CY067211	CY067212
A/California/VRDL296/2009	CY067213	CY067214	CY067215	CY067216	CY067217	CY067218	CY067219	CY067220
A/California/VRDL302/2009	CY067221	CY067222	CY067223	CY067224	CY067225	CY067226	CY067227	CY067228
A/California/VRDL304/2009	CY067229	CY067230	CY067231	CY067232	CY067233	CY067234	CY067235	CY067236
A/California/VRDL307/2009	CY067237	CY067238	CY067239	CY067240	CY067241	CY067242	CY067243	CY067244
A/California/VRDL314/2009	CY067245	CY067246	CY067247	CY067248	CY067249	CY067250	CY067251	CY067252
A/California/VRDL316/2009	CY067253	CY067254	CY067255	CY067256	CY067257	CY067258	CY067259	CY067260
A/California/VRDL176/2009	CY067921	CY067922	CY067923	CY067924	CY067925	CY067926	CY067927	CY067928
A/California/VRDL177/2009	CY067929	CY067930	CY067931	CY067932	CY067933	CY067934	CY067935	CY067936
A/California/VRDL286/2009	CY067937	CY067938	CY067939	CY067940	CY067941	CY067942	CY067943	CY067944
A/California/VRDL287/2009	CY067945	CY067946	CY067947	CY067948	CY067949	CY067950	CY067951	CY067952
A/California/VRDL288/2009	CY067953	CY067954	CY067955	CY067956	CY067957	CY067958	CY067959	CY067960
A/California/VRDL328/2009	CY067961	CY067962	CY067963	CY067964	CY067965	CY067966	CY067967	CY067968
A/California/VRDL339/2009	CY067969	CY067970	CY067971	CY067972	CY067973	CY067974	CY067975	CY067976
A/California/VRDL340/2009	CY067977	CY067978	CY067979	CY067980	CY067981	CY067982	CY067983	CY067984
A/California/VRDL342/2009	CY067985	CY067986	CY067987	CY067988	CY067989	CY067990	CY067991	CY067992
A/California/VRDL343/2009	CY067993	CY067994	CY067995	CY067996	CY067997	CY067998	CY067999	CY068000
A/California/VRDL344/2009	CY068001	CY068002	CY068003	CY068004	CY068005	CY068006	CY068007	CY068008
A/California/VRDL345/2009	CY068009	CY068010	CY068011	CY068012	CY068013	CY068014	CY068015	CY068016
A/California/VRDL349/2009	CY068017	CY068018	CY068019	CY068020	CY068021	CY068022	CY068023	CY068024
A/California/VRDL351/2009	CY068025	CY068026	CY068027	CY068028	CY068029	CY068030	CY068031	CY068032
A/California/VRDL352/2009	CY068033	CY068034	CY068035	CY068036	CY068037	CY068038	CY068039	CY068040
A/California/VRDL354/2009	CY068041	CY068042	CY068043	CY068044	CY068045	CY068046	CY068047	CY068048
A/California/VRDL355/2009	CY068049	CY068050	CY068051	CY068052	CY068053	CY068054	CY068055	CY068056
A/California/VRDL357/2009	CY068057	CY068058	CY068059	CY068060	CY068061	CY068062	CY068063	CY068064
A/California/VRDL360/2009	CY068065	CY068066	CY068067	CY068068	CY068069	CY068070	CY068071	CY068072
A/California/VRDL361/2009	CY068073	CY068074	CY068075	CY068076	CY068077	CY068078	CY068079	CY068080
A/California/VRDL362/2009	CY068081	CY068082	CY068083	CY068084	CY068085	CY068086	CY068087	CY068088
A/California/VRDL367/2009	CY068089	CY068090	CY068091	CY068092	CY068093	CY068094	CY068095	CY068096
A/California/VRDL368/2009	CY068097	CY068098	CY068099	CY068100	CY068101	CY068102	CY068103	CY068104
A/California/VRDL373/2009	CY068105	CY068106	CY068107	CY068108	CY068109	CY068110	CY068111	CY068112
A/California/VRDL374/2009	CY068113	CY068114	CY068115	CY068116	CY068117	CY068118	CY068119	CY068120
A/California/VRDL375/2009	CY068121	CY068122	CY068123	CY068124	CY068125	CY068126	CY068127	CY068128
A/California/VRDL396/2009	CY068129	CY068130	CY068131	CY068132	CY068133	CY068134	CY068135	CY068136
A/California/VRDL159/2009	CY068137	CY068138	CY068139	CY068140	CY068141	CY068142	CY068143	CY068144
A/California/VRDL160/2009	CY068145	CY068146	CY068147	CY068148	CY068149	CY068150	CY068151	CY068152
A/California/VRDL161/2009	CY068153	CY068154	CY068155	CY068156	CY068157	CY068158	CY068159	CY068160
A/California/VRDL164/2009	CY068161	CY068162	CY068163	CY068164	CY068165	CY068166	CY068167	CY068168
A/California/VRDL165/2009	CY068169	CY068170	CY068171	CY068172	CY068173	CY068174	CY068175	CY068176
A/California/VRDL166/2009	CY068177	CY068178	CY068179	CY068180	CY068181	CY068182	CY068183	CY068184
A/California/VRDL168/2009	CY068185	CY068186	CY068187	CY068188	CY068189	CY068190	CY068191	CY068192
A/California/VRDL169/2009	CY068193	CY068194	CY068195	CY068196	CY068197	CY068198	CY068199	CY068200
A/California/VRDL170/2009	CY068201	CY068202	CY068203	CY068204	CY068205	CY068206	CY068207	CY068208
A/California/VRDL172/2009	CY068209	CY068210	CY068211	CY068212	CY068213	CY068214	CY068215	CY068216
A/California/VRDL173/2009	CY068217	CY068218	CY068219	CY068220	CY068221	CY068222	CY068223	CY068224
A/California/VRDL188/2009	CY068225	CY068226	CY068227	CY068228	CY068229	CY068230	CY068231	CY068232
A/California/VRDL211/2009	CY068233	CY068234	CY068235	CY068236	CY068237	CY068238	CY068239	CY068240
A/California/VRDL212/2009	CY068241	CY068242	CY068243	CY068244	CY068245	CY068246	CY068247	CY068248
A/California/VRDL216/2009	CY068249	CY068250	CY068251	CY068252	CY068253	CY068254	CY068255	CY068256
A/California/VRDL230/2009	CY068257	CY068258	CY068259	CY068260	CY068261	CY068262	CY068263	CY068264
A/California/VRDL231/2009	CY068265	CY068266	CY068267	CY068268	CY068269	CY068270	CY068271	CY068272
A/California/VRDL233/2009	CY068273	CY068274	CY068275	CY068276	CY068277	CY068278	CY068279	CY068280
A/California/VRDL243/2009	CY068281	CY068282	CY068283	CY068284	CY068285	CY068286	CY068287	CY068288
A/California/VRDL247/2009	CY068289	CY068290	CY068291	CY068292	CY068293	CY068294	CY068295	CY068296
A/California/VRDL248/2009	CY068297	CY068298	CY068299	CY068300	CY068301	CY068302	CY068303	CY068304
A/California/VRDL250/2009	CY068305	CY068306	CY068307	CY068308	CY068309	CY068310	CY068311	CY068312
A/California/VRDL253/2009	CY068313	CY068314	CY068315	CY068316	CY068317	CY068318	CY068319	CY068320
A/California/VRDL259/2009	CY068321	CY068322	CY068323	CY068324	CY068325	CY068326	CY068327	CY068328
A/California/VRDL260/2009	CY068329	CY068330	CY068331	CY068332	CY068333	CY068334	CY068335	CY068336
A/California/VRDL261/2009	CY068337	CY068338	CY068339	CY068340	CY068341	CY068342	CY068343	CY068344
A/California/VRDL263/2009	CY068353	CY068354	CY068355	CY068356	CY068357	CY068358	CY068359	CY068360
A/California/VRDL265/2009	CY068361	CY068362	CY068363	CY068364	CY068365	CY068366	CY068367	CY068368
A/California/VRDL266/2009	CY068369	CY068370	CY068371	CY068372	CY068373	CY068374	CY068375	CY068376
A/California/VRDL268/2009	CY068377	CY068378	CY068379	CY068380	CY068381	CY068382	CY068383	CY068384
A/California/VRDL271/2009	CY068385	CY068386	CY068387	CY068388	CY068389	CY068390	CY068391	CY068392
A/California/VRDL272/2009	CY068393	CY068394	CY068395	CY068396	CY068397	CY068398	CY068399	CY068400
A/California/VRDL274/2009	CY068401	CY068402	CY068403	CY068404	CY068405	CY068406	CY068407	CY068408
A/California/VRDL277/2009	CY068409	CY068410	CY068411	CY068412	CY068413	CY068414	CY068415	CY068416
A/California/VRDL278/2009	CY068417	CY068418	CY068419	CY068420	CY068421	CY068422	CY068423	CY068424
A/California/VRDL279/2009	CY068425	CY068426	CY068427	CY068428	CY068429	CY068430	CY068431	CY068432
A/California/VRDL285/2009	CY068433	CY068434	CY068435	CY068436	CY068437	CY068438	CY068439	CY068440
A/California/VRDL293/2009	CY068441	CY068442	CY068443	CY068444	CY068445	CY068446	CY068447	CY068448
A/California/VRDL294/2009	CY068449	CY068450	CY068451	CY068452	CY068453	CY068454	CY068455	CY068456
A/California/VRDL305/2009	CY068457	CY068458	CY068459	CY068460	CY068461	CY068462	CY068463	CY068464
A/California/VRDL308/2009	CY068465	CY068466	CY068467	CY068468	CY068469	CY068470	CY068471	CY068472
A/California/VRDL309/2009	CY068473	CY068474	CY068475	CY068476	CY068477	CY068478	CY068479	CY068480
A/California/VRDL310/2009	CY068481	CY068482	CY068483	CY068484	CY068485	CY068486	CY068487	CY068488
A/California/VRDL312/2009	CY068489	CY068490	CY068491	CY068492	CY068493	CY068494	CY068495	CY068496
A/California/VRDL313/2009	CY068497	CY068498	CY068499	CY068500	CY068501	CY068502	CY068503	CY068504
A/California/VRDL315/2009	CY068505	CY068506	CY068507	CY068508	CY068509	CY068510	CY068511	CY068512
A/California/VRDL317/2009	CY068513	CY068514	CY068515	CY068516	CY068517	CY068518	CY068519	CY068520
A/California/VRDL318/2009	CY068521	CY068522	CY068523	CY068524	CY068525	CY068526	CY068527	CY068528
A/California/VRDL319/2009	CY068529	CY068530	CY068531	CY068532	CY068533	CY068534	CY068535	CY068536
A/California/VRDL321/2009	CY068537	CY068538	CY068539	CY068540	CY068541	CY068542	CY068543	CY068544
A/California/VRDL322/2009	CY068545	CY068546	CY068547	CY068548	CY068549	CY068550	CY068551	CY068552
A/California/VRDL325/2009	CY068553	CY068554	CY068555	CY068556	CY068557	CY068558	CY068559	CY068560
A/California/VRDL327/2009	CY068561	CY068562	CY068563	CY068564	CY068565	CY068566	CY068567	CY068568
A/California/VRDL329/2009	CY068569	CY068570	CY068571	CY068572	CY068573	CY068574	CY068575	CY068576
A/California/VRDL331/2009	CY068577	CY068578	CY068579	CY068580	CY068581	CY068582	CY068583	CY068584
A/California/VRDL332/2009	CY068585	CY068586	CY068587	CY068588	CY068589	CY068590	CY068591	CY068592
A/California/VRDL333/2009	CY068593	CY068594	CY068595	CY068596	CY068597	CY068598	CY068599	CY068600
A/California/VRDL334/2009	CY068601	CY068602	CY068603	CY068604	CY068605	CY068606	CY068607	CY068608
A/California/VRDL335/2009	CY068609	CY068610	CY068611	CY068612	CY068613	CY068614	CY068615	CY068616
A/California/VRDL336/2009	CY068617	CY068618	CY068619	CY068620	CY068621	CY068622	CY068623	CY068624
A/California/VRDL338/2009	CY068625	CY068626	CY068627	CY068628	CY068629	CY068630	CY068631	CY068632
A/California/VRDL394/2009	CY068633	CY068634	CY068635	CY068636	CY068637	CY068638	CY068639	CY068640
A/California/VRDL178/2009	CY068678	CY068679	CY068680	CY068681	CY068682	CY068683	CY068684	CY068685
A/California/VRDL181/2009	CY068686	CY068687	CY068688	CY068689	CY068690	CY068691	CY068692	CY068693
A/California/VRDL183/2009	CY068694	CY068695	CY068696	CY068697	CY068698	CY068699	CY068700	CY068701
A/California/VRDL184/2009	CY068702	CY068703	CY068704	CY068705	CY068706	CY068707	CY068708	CY068709
A/California/VRDL185/2009	CY068710	CY068711	CY068712	CY068713	CY068714	CY068715	CY068716	CY068717
A/California/VRDL187/2009	CY068718	CY068719	CY068720	CY068721	CY068722	CY068723	CY068724	CY068725
A/California/VRDL196/2009	CY068726	CY068727	CY068728	CY068729	CY068730	CY068731	CY068732	CY068733
A/California/VRDL198/2009	CY068734	CY068735	CY068736	CY068737	CY068738	CY068739	CY068740	CY068741
A/California/VRDL199/2009	CY068742	CY068743	CY068744	CY068745	CY068746	CY068747	CY068748	CY068749
A/California/VRDL201/2009	CY068750	CY068751	CY068752	CY068753	CY068754	CY068755	CY068756	CY068757
A/California/VRDL203/2009	CY068758	CY068759	CY068760	CY068761	CY068762	CY068763	CY068764	CY068765
A/California/VRDL204/2009	CY068766	CY068767	CY068768	CY068769	CY068770	CY068771	CY068772	CY068773
A/California/VRDL205/2009	CY068774	CY068775	CY068776	CY068777	CY068778	CY068779	CY068780	CY068781
A/California/VRDL207/2009	CY068782	CY068783	CY068784	CY068785	CY068786	CY068787	CY068788	CY068789
A/California/VRDL208/2009	CY068790	CY068791	CY068792	CY068793	CY068794	CY068795	CY068796	CY068797
A/California/VRDL210/2009	CY068798	CY068799	CY068800	CY068801	CY068802	CY068803	CY068804	CY068805
A/California/VRDL246/2009	CY068806	CY068807	CY068808	CY068809	CY068810	CY068811	CY068812	CY068813
A/California/VRDL269/2009	CY068814	CY068815	CY068816	CY068817	CY068818	CY068819	CY068820	CY068821
A/California/VRDL381/2009	CY068822	CY068823	CY068824	CY068825	CY068826	CY068827	CY068828	CY068829
A/California/VRDL383/2009	CY068830	CY068831	CY068832	CY068833	CY068834	CY068835	CY068836	CY068837
A/California/VRDL384/2009	CY068838	CY068839	CY068840	CY068841	CY068842	CY068843	CY068844	CY068845
A/California/VRDL387/2009	CY068846	CY068847	CY068848	CY068849	CY068850	CY068851	CY068852	CY068853
A/California/VRDL390/2009	CY068854	CY068855	CY068856	CY068857	CY068858	CY068859	CY068860	CY068861
A/California/VRDL391/2009	CY068862	CY068863	CY068864	CY068865	CY068866	CY068867	CY068868	CY068869
A/California/VRDL392/2009	CY068870	CY068871	CY068872	CY068873	CY068874	CY068875	CY068876	CY068877
A/California/VRDL393/2009	CY068878	CY068879	CY068880	CY068881	CY068882	CY068883	CY068884	CY068885
A/Japan/WRAIR1037P/2009	CY069317	CY069320	CY069319	CY069318	CY069321	CY069316	CY069315	CY069314
A/Korea/WRAIR1038P/2009	CY069325	CY069328	CY069327	CY069326	CY069329	CY069324	CY069323	CY069322
A/Japan/WRAIR1140P/2009	CY069429	CY069432	CY069431	CY069430	CY069433	CY069428	CY069427	CY069426
A/California/VRDL330/2009	CY070919	CY070920	CY070921	CY070922	CY070923	CY070924	CY070925	CY070926
A/Managua/5806_01/2010	CY070927	CY070928	CY070929	CY070930	CY070931	CY070932	CY070933	CY070934
A/Managua/4131_04/2010	CY070935	CY070936	CY070937	CY070938	CY070939	CY070940	CY070941	CY070942
A/Managua/1807_03/2010	CY070943	CY070944	CY070945	CY070946	CY070947	CY070948	CY070949	CY070950
A/Managua/1181_03/2010	CY070951	CY070952	CY070953	CY070954	CY070955	CY070956	CY070957	CY070958
A/Managua/2867_01/2010	CY070959	CY070960	CY070961	CY070962	CY070963	CY070964	CY070965	CY070966
A/New_York/20342/2010	CY070967	CY070968	CY070969	CY070970	CY070971	CY070972	CY070973	CY070974
A/California/VRDL347/2009	CY072190	CY072191	CY072192	CY072193	CY072194	CY072195	CY072196	CY072197
A/California/VRDL385/2009	CY072198	CY072199	CY072200	CY072201	CY072202	CY072203	CY072204	CY072205
A/California/VRDL386/2009	CY072206	CY072207	CY072208	CY072209	CY072210	CY072211	CY072212	CY072213
A/New_York/20343/2010	CY072214	CY072215	CY072216	CY072217	CY072218	CY072219	CY072220	CY072221
A/Managua/1422_03/2010	CY073869	CY073870	CY073871	CY073872	CY073873	CY073874	CY073875	CY073876
A/Managua/395_02/2010	CY074675	CY074676	CY074677	CY074678	CY074679	CY074680	CY074681	CY074682
A/Managua/5906_01/2010	CY074683	CY074684	CY074685	CY074686	CY074687	CY074688	CY074689	CY074690
A/Managua/4763_03/2010	CY074691	CY074692	CY074693	CY074694	CY074695	CY074696	CY074697	CY074698
A/Managua/3192_01/2010	CY074699	CY074700	CY074701	CY074702	CY074703	CY074704	CY074705	CY074706
A/Managua/4009_02/2010	CY074707	CY074708	CY074709	CY074710	CY074711	CY074712	CY074713	CY074714
A/Managua/5871_02/2010	CY074715	CY074716	CY074717	CY074718	CY074719	CY074720	CY074721	CY074722
A/Managua/905_01/2010	CY074723	CY074724	CY074725	CY074726	CY074727	CY074728	CY074729	CY074730
A/Managua/194_01/2010	CY074731	CY074732	CY074733	CY074734	CY074735	CY074736	CY074737	CY074738
A/Managua/2912_04/2010	CY074739	CY074740	CY074741	CY074742	CY074743	CY074744	CY074745	CY074746
A/Managua/1167_03/2010	CY074747	CY074748	CY074749	CY074750	CY074751	CY074752	CY074753	CY074754
A/Managua/80_01/2010	CY074755	CY074756	CY074757	CY074758	CY074759	CY074760	CY074761	CY074762
A/Managua/1856_03/2010	CY074763	CY074764	CY074765	CY074766	CY074767	CY074768	CY074769	CY074770
A/Managua/3244_02/2010	CY074771	CY074772	CY074773	CY074774	CY074775	CY074776	CY074777	CY074778
A/Managua/1535_03/2010	CY074779	CY074780	CY074781	CY074782	CY074783	CY074784	CY074785	CY074786
A/Managua/90_01/2010	CY074787	CY074788	CY074789	CY074790	CY074791	CY074792	CY074793	CY074794
A/Managua/1784_03/2010	CY074795	CY074796	CY074797	CY074798	CY074799	CY074800	CY074801	CY074802
A/Managua/3715_02/2010	CY074803	CY074804	CY074805	CY074806	CY074807	CY074808	CY074809	CY074810
A/Managua/5674_05/2010	CY074811	CY074812	CY074813	CY074814	CY074815	CY074816	CY074817	CY074818
A/Managua/4218_02/2010	CY074819	CY074820	CY074821	CY074822	CY074823	CY074824	CY074825	CY074826
A/Managua/3433_02/2010	CY074827	CY074828	CY074829	CY074830	CY074831	CY074832	CY074833	CY074834
A/Managua/410_02/2010	CY074835	CY074836	CY074837	CY074838	CY074839	CY074840	CY074841	CY074842
A/Managua/1166_03/2010	CY074843	CY074844	CY074845	CY074846	CY074847	CY074848	CY074849	CY074850
A/Managua/5543_01/2010	CY074851	CY074852	CY074853	CY074854	CY074855	CY074856	CY074857	CY074858
A/Managua/506_02/2010	CY074859	CY074860	CY074861	CY074862	CY074863	CY074864	CY074865	CY074866
A/Managua/4134_04/2010	CY074867	CY074868	CY074869	CY074870	CY074871	CY074872	CY074873	CY074874
A/Managua/3527_02/2010	CY074875	CY074876	CY074877	CY074878	CY074879	CY074880	CY074881	CY074882
A/Managua/5863_02/2010	CY074883	CY074884	CY074885	CY074886	CY074887	CY074888	CY074889	CY074890
A/Managua/3570_04/2010	CY074891	CY074892	CY074893	CY074894	CY074895	CY074896	CY074897	CY074898
A/Managua/4203_02/2010	CY074899	CY074900	CY074901	CY074902	CY074903	CY074904	CY074905	CY074906
A/Managua/5259_02/2010	CY074907	CY074908	CY074909	CY074910	CY074911	CY074912	CY074913	CY074914
A/Managua/2614_02/2010	CY074915	CY074916	CY074917	CY074918	CY074919	CY074920	CY074921	CY074922
A/Managua/4456_02/2010	CY074923	CY074924	CY074925	CY074926	CY074927	CY074928	CY074929	CY074930
A/Managua/305_10/2010	CY074931	CY074932	CY074933	CY074934	CY074935	CY074936	CY074937	CY074938
A/Thailand/CU_H1285/2010	CY074950	CY074953	CY074952	CY074951	CY074954	CY074949	CY074948	CY074947
A/Thailand/CU_H1443/2010	CY074958	CY074961	CY074960	CY074959	CY074962	CY074957	CY074956	CY074955
A/California/VRDL356/2009	CY077425	CY077426	CY077427	CY077428	CY077429	CY077430	CY077431	CY077432
A/New_York/3421/2009	CY080459	CY080460	CY080461	CY080462	CY080463	CY080464	CY080465	CY080466
A/New_York/3470/2009	CY080467	CY080468	CY080469	CY080470	CY080471	CY080472	CY080473	CY080474
A/New_York/3519/2009	CY080475	CY080476	CY080477	CY080478	CY080479	CY080480	CY080481	CY080482
A/New_York/3644/2009	CY080483	CY080484	CY080485	CY080486	CY080487	CY080488	CY080489	CY080490
A/New_York/3932/2009	CY080491	CY080492	CY080493	CY080494	CY080495	CY080496	CY080497	CY080498
A/Australia/22/2009	CY080539	CY080540	CY080541	CY080542	CY080543	CY080544	CY080545	CY080546
A/Australia/30/2009	CY080547	CY080548	CY080549	CY080550	CY080551	CY080552	CY080553	CY080554
A/Australia/34/2009	CY080555	CY080556	CY080557	CY080558	CY080559	CY080560	CY080561	CY080562
A/Australia/55/2009	CY080563	CY080564	CY080565	CY080566	CY080567	CY080568	CY080569	CY080570
A/Boston/16/2009	CY081025	CY080666	CY080667	CY080668	CY080669	CY080670	CY080671	CY080672
A/Cambodia/NHRCC00001/2009	CY081462	CY081463	CY081464	CY081465	CY081466	CY081467	CY081468	CY081469
A/Cambodia/NHRCC00002/2009	CY081470	CY081471	CY081472	CY081473	CY081474	CY081475	CY081476	CY081477
A/Cambodia/NHRCC00006/2009	CY081478	CY081479	CY081480	CY081481	CY081482	CY081483	CY081484	CY081485
A/New_York/6630/2009	CY084334	CY084335	CY084336	CY084337	CY084338	CY084339	CY084340	CY084341
A/New_York/3318/2009	CY084385	CY084386	CY084387	CY084388	CY084389	CY084390	CY084391	CY084392
A/New_York/3417/2009	CY084393	CY084394	CY084395	CY084396	CY084397	CY084398	CY084399	CY084400
A/New_York/3904/2009	CY084401	CY084402	CY084403	CY084404	CY084405	CY084406	CY084407	CY084408
A/New_York/3918/2009	CY084409	CY084410	CY084411	CY084412	CY084413	CY084414	CY084415	CY084416
A/New_York/4362/2009	CY084417	CY084418	CY084419	CY084420	CY084421	CY084422	CY084423	CY084424
A/Managua/511_03/2010	CY088774	CY088775	CY088776	CY088777	CY088778	CY088779	CY088780	CY088781
A/Managua/5664_02/2010	CY088782	CY088783	CY088784	CY088785	CY088786	CY088787	CY088788	CY088789
A/Managua/5427_01/2010	CY088790	CY088791	CY088792	CY088793	CY088794	CY088795	CY088796	CY088797
A/Managua/3345_02/2010	CY088843	CY088844	CY088845	CY088846	CY088847	CY088848	CY088849	CY088850
A/Managua/2654_01/2010	CY088851	CY088852	CY088853	CY088854	CY088855	CY088856	CY088857	CY088858
A/Managua/5271_04/2010	CY088859	CY088860	CY088861	CY088862	CY088863	CY088864	CY088865	CY088866
A/Managua/3704_06/2010	CY088867	CY088868	CY088869	CY088870	CY088871	CY088872	CY088873	CY088874
A/Managua/5099_03/2010	CY088875	CY088876	CY088877	CY088878	CY088879	CY088880	CY088881	CY088882
A/Managua/4355_03/2010	CY088883	CY088884	CY088885	CY088886	CY088887	CY088888	CY088889	CY088890
A/Managua/1260_02/2010	CY088891	CY088892	CY088893	CY088894	CY088895	CY088896	CY088897	CY088898
A/Managua/1155_01/2010	CY088899	CY088900	CY088901	CY088902	CY088903	CY088904	CY088905	CY088906
A/Managua/3039_01/2010	CY088907	CY088908	CY088909	CY088910	CY088911	CY088912	CY088913	CY088914
A/Managua/2145_01/2010	CY088915	CY088916	CY088917	CY088918	CY088919	CY088920	CY088921	CY088922
A/Managua/5801_02/2010	CY088923	CY088924	CY088925	CY088926	CY088927	CY088928	CY088929	CY088930
A/Managua/4747_04/2010	CY088931	CY088932	CY088933	CY088934	CY088935	CY088936	CY088937	CY088938
A/Managua/38_01/2010	CY088939	CY088940	CY088941	CY088942	CY088943	CY088944	CY088945	CY088946
A/Managua/5444_02/2010	CY088947	CY088948	CY088949	CY088950	CY088951	CY088952	CY088953	CY088954
A/Managua/3622_02/2010	CY088955	CY088956	CY088957	CY088958	CY088959	CY088960	CY088961	CY088962
A/Managua/5898_02/2010	CY088963	CY088964	CY088965	CY088966	CY088967	CY088968	CY088969	CY088970
A/Managua/3209_01/2010	CY088971	CY088972	CY088973	CY088974	CY088975	CY088976	CY088977	CY088978
A/Managua/3408_02/2010	CY088979	CY088980	CY088981	CY088982	CY088983	CY088984	CY088985	CY088986
A/Managua/3659_02/2010	CY088987	CY088988	CY088989	CY088990	CY088991	CY088992	CY088993	CY088994
A/Managua/1685_01/2010	CY088995	CY088996	CY088997	CY088998	CY088999	CY089000	CY089001	CY089002
A/Managua/4076_04/2010	CY089003	CY089004	CY089005	CY089006	CY089007	CY089008	CY089009	CY089010
A/Managua/4604_04/2010	CY089011	CY089012	CY089013	CY089014	CY089015	CY089016	CY089017	CY089018
A/Managua/5870_02/2010	CY089019	CY089020	CY089021	CY089022	CY089023	CY089024	CY089025	CY089026
A/Managua/4855_03/2010	CY089027	CY089028	CY089029	CY089030	CY089031	CY089032	CY089033	CY089034
A/California/VRDL359/2009	CY089540	CY089541	CY089542	CY089543	CY089544	CY089545	CY089546	CY089547
A/New_York/3750/2009	CY089629	CY089630	CY089631	CY089632	CY089633	CY089634	CY089635	CY089636
A/Boston/40/2009	CY089733	CY089734	CY089735	CY089736	CY089737	CY089738	CY089739	CY089740
A/Boston/73/2009	CY089741	CY089742	CY089743	CY089744	CY089745	CY089746	CY089747	CY089748
A/Boston/75/2009	CY089749	CY089750	CY089751	CY089752	CY089753	CY089754	CY089755	CY089756
A/Boston/97/2009	CY089765	CY089766	CY089767	CY089768	CY089769	CY089770	CY089771	CY089772
A/Boston/99/2009	CY089773	CY089774	CY089775	CY089776	CY089777	CY089778	CY089779	CY089780
A/Sydney/DD2_01/2010	CY090869	CY090870	CY090871	CY090872	CY090873	CY090874	CY090875	CY090876
A/Sydney/DD2_02/2010	CY090877	CY090878	CY090879	CY090880	CY090881	CY090882	CY090883	CY090884
A/Texas/NHRC0001/2011	CY091557	CY091558	CY091559	CY091560	CY091561	CY091562	CY091563	CY091564
A/South_Carolina/NHRC0001/2011	CY091565	CY091566	CY091567	CY091568	CY091569	CY091570	CY091571	CY091572
A/Illinois/NHRC0002/2011	CY091573	CY091574	CY091575	CY091576	CY091577	CY091578	CY091579	CY091580
A/California/NHRC0001/2011	CY091581	CY091582	CY091583	CY091584	CY091585	CY091586	CY091587	CY091588
A/California/NHRC0003/2011	CY092265	CY092266	CY092267	CY092268	CY092269	CY092270	CY092271	CY092272
A/California/NHRC0004/2011	CY092273	CY092274	CY092275	CY092276	CY092277	CY092278	CY092279	CY092280
A/California/NHRC0002/2011	CY092281	CY092282	CY092283	CY092284	CY092285	CY092286	CY092287	CY092288
A/Managua/38_11/2011	CY092289	CY092290	CY092291	CY092292	CY092293	CY092294	CY092295	CY092296
A/Managua/58_11/2011	CY092297	CY092298	CY092299	CY092300	CY092301	CY092302	CY092303	CY092304
A/Managua/2492_04/2010	CY092305	CY092306	CY092307	CY092308	CY092309	CY092310	CY092311	CY092312
A/Managua/3424_01/2010	CY092313	CY092314	CY092315	CY092316	CY092317	CY092318	CY092319	CY092320
A/California/VRDL182/2009	CY092329	CY092330	CY092331	CY092332	CY092333	CY092334	CY092335	CY092336
A/California/VRDL197/2009	CY092353	CY092354	CY092355	CY092356	CY092357	CY092358	CY092359	CY092360
A/California/VRDL242/2009	CY092361	CY092362	CY092363	CY092364	CY092365	CY092366	CY092367	CY092368
A/California/VRDL255/2009	CY092369	CY092370	CY092371	CY092372	CY092373	CY092374	CY092375	CY092376
A/California/VRDL257/2009	CY092377	CY092378	CY092379	CY092380	CY092381	CY092382	CY092383	CY092384
A/Managua/5744_03/2010	CY093117	CY093118	CY093119	CY093120	CY093121	CY093122	CY093123	CY093124
A/District_of_Columbia/WRAIR0300/2010	CY093224	CY093227	CY093226	CY093225	CY093228	CY093223	CY093222	CY093221
A/South_Korea/WRAIR1171P/2009	CY093240	CY093243	CY093242	CY093241	CY093244	CY093239	CY093238	CY093237
A/Florida/WRAIR1241P/2009	CY093255	CY093258	CY093257	CY093256	CY093259	CY093254	CY093253	CY093252
A/Alabama/WRAIR1242P/2009	CY093263	CY093266	CY093265	CY093264	CY093267	CY093262	CY093261	CY093260
A/Iraq/WRAIR1244P/2009	CY093271	CY093274	CY093273	CY093272	CY093275	CY093270	CY093269	CY093268
A/Colorado/WRAIR1246P/2009	CY093279	CY093282	CY093281	CY093280	CY093283	CY093278	CY093277	CY093276
A/New_Jersey/WRAIR1248P/2009	CY093287	CY093290	CY093289	CY093288	CY093291	CY093286	CY093285	CY093284
A/Iraq/WRAIR1252P/2009	CY093303	CY093306	CY093305	CY093304	CY093307	CY093302	CY093301	CY093300
A/Nevada/WRAIR1258P/2009	CY093327	CY093330	CY093329	CY093328	CY093331	CY093326	CY093325	CY093324
A/Guam/WRAIR1557P/2009	CY093335	CY093338	CY093337	CY093336	CY093339	CY093334	CY093333	CY093332
A/Texas/WRAIR1558P/2009	CY093343	CY093346	CY093345	CY093344	CY093347	CY093342	CY093341	CY093340
A/Kuwait/WRAIR1561P/2009	CY093351	CY093354	CY093353	CY093352	CY093355	CY093350	CY093349	CY093348
A/Arizona/WRAIR1562P/2009	CY093359	CY093362	CY093361	CY093360	CY093363	CY093358	CY093357	CY093356
A/Santo_Domingo/WRAIR3514T/2010	CY093423	CY093426	CY093425	CY093424	CY093427	CY093422	CY093421	CY093420
A/Santo_Domingo/WRAIR3516N/2010	CY093431	CY093434	CY093433	CY093432	CY093435	CY093430	CY093429	CY093428
A/Santo_Domingo/WRAIR3516T/2010	CY093439	CY093442	CY093441	CY093440	CY093443	CY093438	CY093437	CY093436
A/San_Salvador/WRAIR3537T/2010	CY093447	CY093450	CY093449	CY093448	CY093451	CY093446	CY093445	CY093444
A/Managua/5828_02/2010	CY098065	CY098066	CY098067	CY098068	CY098069	CY098070	CY098071	CY098072
A/Managua/3587_02/2010	CY098073	CY098074	CY098075	CY098076	CY098077	CY098078	CY098079	CY098080
A/Managua/1645_03/2010	CY098081	CY098082	CY098083	CY098084	CY098085	CY098086	CY098087	CY098088
A/DaNang/DN446/2008	CY104622	CY104623	CY104624	CY104625	CY104626	CY104627	CY104628	CY104629
A/KhanhHoa/KH466/2008	CY104630	CY104631	CY104632	CY104633	CY104634	CY104635	CY104636	CY104637
A/KhanhHoa/KH494/2008	CY104646	CY104647	CY104648	CY104649	CY104650	CY104651	CY104652	CY104653
A/DaNang/DN453/2008	CY105822	CY105823	CY105824	CY105825	CY105826	CY105827	CY105828	CY105829
A/Hue/H05/2008	CY105830	CY105831	CY105832	CY105833	CY105834	CY105835	CY105836	CY105837
A/Hue/H207/2008	CY105838	CY105839	CY105840	CY105841	CY105842	CY105843	CY105844	CY105845
A/Hue/H39/2008	CY105846	CY105847	CY105848	CY105849	CY105850	CY105851	CY105852	CY105853
A/KhanhHoa/KH363/2008	CY105854	CY105855	CY105856	CY105857	CY105858	CY105859	CY105860	CY105861
A/Hong_Kong/H090_692_V12/2009	CY106656	CY106657	CY106658	CY106659	CY106660	CY106661	CY106662	CY106663
A/Hong_Kong/H090_727_V10/2009	CY106768	CY106769	CY106770	CY106771	CY106772	CY106773	CY106774	CY106775
A/Hong_Kong/H090_747_V20/2009	CY106880	CY106881	CY106882	CY106883	CY106884	CY106885	CY106886	CY106887
A/Hong_Kong/H090_755_V20/2009	CY106912	CY106913	CY106914	CY106915	CY106916	CY106917	CY106918	CY106919
A/Hong_Kong/H090_768_V10/2009	CY106960	CY106961	CY106962	CY106963	CY106964	CY106965	CY106966	CY106967
A/Hong_Kong/H090_781_V10/2009	CY106984	CY106985	CY106986	CY106987	CY106988	CY106989	CY106990	CY106991
A/Hong_Kong/H090_783_V10/2009	CY106992	CY106993	CY106994	CY106995	CY106996	CY106997	CY106998	CY106999
A/Boston/DOA01/2011	CY111126	CY111127	CY111128	CY111129	CY111130	CY111131	CY111132	CY111133
A/Boston/DOA02/2011	CY111134	CY111135	CY111136	CY111137	CY111138	CY111139	CY111140	CY111141
A/Boston/DOA03/2011	CY111142	CY111143	CY111144	CY111145	CY111146	CY111147	CY111148	CY111149
A/Boston/DOA04/2011	CY111150	CY111151	CY111152	CY111153	CY111154	CY111155	CY111156	CY111157
A/Boston/DOA05/2011	CY111158	CY111159	CY111160	CY111161	CY111162	CY111163	CY111164	CY111165
A/Boston/DOA06/2011	CY111166	CY111167	CY111168	CY111169	CY111170	CY111171	CY111172	CY111173
A/Boston/DOA07/2011	CY111174	CY111175	CY111176	CY111177	CY111178	CY111179	CY111180	CY111181
A/Boston/DOA09/2011	CY111182	CY111183	CY111184	CY111185	CY111186	CY111187	CY111188	CY111189
A/Boston/DOA17/2011	CY111190	CY111191	CY111192	CY111193	CY111194	CY111195	CY111196	CY111197
A/Boston/DOA15/2011	CY111198	CY111199	CY111200	CY111201	CY111202	CY111203	CY111204	CY111205
A/Boston/DOA13/2011	CY111214	CY111215	CY111216	CY111217	CY111218	CY111219	CY111220	CY111221
A/Boston/DOA10/2011	CY111222	CY111223	CY111224	CY111225	CY111226	CY111227	CY111228	CY111229
A/Boston/DOA11/2011	CY111230	CY111231	CY111232	CY111233	CY111234	CY111235	CY111236	CY111237
A/Boston/DOA12/2011	CY111238	CY111239	CY111240	CY111241	CY111242	CY111243	CY111244	CY111245
A/Boston/DOA20/2011	CY111246	CY111247	CY111248	CY111249	CY111250	CY111251	CY111252	CY111253
A/Boston/DOA32/2011	CY111270	CY111271	CY111272	CY111273	CY111274	CY111275	CY111276	CY111277
A/Boston/DOA48/2011	CY111302	CY111303	CY111304	CY111305	CY111306	CY111307	CY111308	CY111309
A/Boston/DOA51/2011	CY111310	CY111311	CY111312	CY111313	CY111314	CY111315	CY111316	CY111317
A/Boston/DOA52/2011	CY111318	CY111319	CY111320	CY111321	CY111322	CY111323	CY111324	CY111325
A/Boston/DOA55/2011	CY111326	CY111327	CY111328	CY111329	CY111330	CY111331	CY111332	CY111333
A/Boston/DOA57/2011	CY111334	CY111335	CY111336	CY111337	CY111338	CY111339	CY111340	CY111341
A/Boston/DOA61/2011	CY111342	CY111343	CY111344	CY111345	CY111346	CY111347	CY111348	CY111349
A/Boston/DOA66/2011	CY111350	CY111351	CY111352	CY111353	CY111354	CY111355	CY111356	CY111357
A/Boston/DOA67/2011	CY111358	CY111359	CY111360	CY111361	CY111362	CY111363	CY111364	CY111365
A/Boston/DOA69/2011	CY111366	CY111367	CY111368	CY111369	CY111370	CY111371	CY111372	CY111373
A/Boston/DOA71/2011	CY111382	CY111383	CY111384	CY111385	CY111386	CY111387	CY111388	CY111389
A/Boston/DOA64/2011	CY111390	CY111391	CY111392	CY111393	CY111394	CY111395	CY111396	CY111397
A/Boston/DOA77/2011	CY111406	CY111407	CY111408	CY111409	CY111410	CY111411	CY111412	CY111413
A/Boston/DOA78/2011	CY111414	CY111415	CY111416	CY111417	CY111418	CY111419	CY111420	CY111421
A/Boston/DOA79/2011	CY111422	CY111423	CY111424	CY111425	CY111426	CY111427	CY111428	CY111429
A/Boston/DOA80/2011	CY111430	CY111431	CY111432	CY111433	CY111434	CY111435	CY111436	CY111437
A/Boston/DOA81/2011	CY111438	CY111439	CY111440	CY111441	CY111442	CY111443	CY111444	CY111445
A/Boston/DOA82/2011	CY111446	CY111447	CY111448	CY111449	CY111450	CY111451	CY111452	CY111453
A/Boston/DOA85/2011	CY111454	CY111455	CY111456	CY111457	CY111458	CY111459	CY111460	CY111461
A/Boston/DOA86/2011	CY111462	CY111463	CY111464	CY111465	CY111466	CY111467	CY111468	CY111469
A/Boston/DOA87/2011	CY111470	CY111471	CY111472	CY111473	CY111474	CY111475	CY111476	CY111477
A/Boston/DOA75/2011	CY111478	CY111479	CY111480	CY111481	CY111482	CY111483	CY111484	CY111485
A/Boston/DOA33/2011	CY111546	CY111547	CY111548	CY111549	CY111550	CY111551	CY111552	CY111553
A/Netherlands/548/2005	CY112997	CY112998	CY112999	CY113000	CY113001	CY113002	CY113003	CY113004
A/Netherlands/377/2008	CY113013	CY113014	CY113015	CY113016	CY113017	CY113018	CY113019	CY113020
A/Netherlands/69/2009	CY113021	CY113022	CY113023	CY113024	CY113025	CY113026	CY113027	CY113028
A/Netherlands/761/2009	CY113037	CY113038	CY113039	CY113040	CY113041	CY113042	CY113043	CY113044
A/Texas/1/1977	CY113261	CY113262	CY113263	CY113264	CY113265	CY113266	CY113267	CY113268
A/Bilthoven/10684/1982	CY113285	CY113286	CY113287	CY113288	CY113289	CY113290	CY113291	CY113292
A/Colorado/2/1986	CY113357	CY113358	CY113359	CY113360	CY113361	CY113362	CY113363	CY113364
A/Shanghai/11/1987	CY113365	CY113366	CY113367	CY113368	CY113369	CY113370	CY113371	CY113372
A/California/7/2004	CY114373	CY114374	CY114375	CY114376	CY114377	CY114378	CY114379	CY114380
A/Netherlands/42/2006	CY114389	CY114390	CY114391	CY114392	CY114393	CY114394	CY114395	CY114396
A/Netherlands/363/2006	CY114397	CY114398	CY114399	CY114400	CY114401	CY114402	CY114403	CY114404
A/Netherlands/69/2007	CY114405	CY114406	CY114407	CY114408	CY114409	CY114410	CY114411	CY114412
A/Netherlands/348/2007	CY114413	CY114414	CY114415	CY114416	CY114417	CY114418	CY114419	CY114420
A/Netherlands/063/2011	CY114421	CY114422	CY114423	CY114424	CY114425	CY114426	CY114427	CY114428
A/Netherlands/009/2010	CY114501	CY114502	CY114503	CY114504	CY114505	CY114506	CY114507	CY114508
A/Netherlands/034/2010	CY114509	CY114510	CY114511	CY114512	CY114513	CY114514	CY114515	CY114516
A/Hong_Kong/H090_662_V10/2009	CY115464	CY115465	CY115466	CY115467	CY115468	CY115469	CY115470	CY115471
A/Hong_Kong/H090_669_V10/2009	CY115472	CY115473	CY115474	CY115475	CY115476	CY115477	CY115478	CY115479
A/Hong_Kong/H090_671_V10/2009	CY115480	CY115481	CY115482	CY115483	CY115484	CY115485	CY115486	CY115487
A/Hong_Kong/H090_672_V10/2009	CY115488	CY115489	CY115490	CY115491	CY115492	CY115493	CY115494	CY115495
A/Hong_Kong/H090_674_V10/2009	CY115496	CY115497	CY115498	CY115499	CY115500	CY115501	CY115502	CY115503
A/Hong_Kong/H090_688_V10/2009	CY115504	CY115505	CY115506	CY115507	CY115508	CY115509	CY115510	CY115511
A/Hong_Kong/H090_689_V10/2009	CY115512	CY115513	CY115514	CY115515	CY115516	CY115517	CY115518	CY115519
A/Hong_Kong/H090_689_V20/2009	CY115520	CY115521	CY115522	CY115523	CY115524	CY115525	CY115526	CY115527
A/Hong_Kong/H090_689_V22/2009	CY115528	CY115529	CY115530	CY115531	CY115532	CY115533	CY115534	CY115535
A/Hong_Kong/H090_692_V10/2009	CY115536	CY115537	CY115538	CY115539	CY115540	CY115541	CY115542	CY115543
A/Hong_Kong/H090_695_V10/2009	CY115544	CY115545	CY115546	CY115547	CY115548	CY115549	CY115550	CY115551
A/Hong_Kong/H090_703_V10/2009	CY115552	CY115553	CY115554	CY115555	CY115556	CY115557	CY115558	CY115559
A/Hong_Kong/H090_707_V10/2009	CY115560	CY115561	CY115562	CY115563	CY115564	CY115565	CY115566	CY115567
A/Hong_Kong/H090_710_V10/2009	CY115568	CY115569	CY115570	CY115571	CY115572	CY115573	CY115574	CY115575
A/Hong_Kong/H090_714_V10/2009	CY115576	CY115577	CY115578	CY115579	CY115580	CY115581	CY115582	CY115583
A/Hong_Kong/H090_720_V10/2009	CY115584	CY115585	CY115586	CY115587	CY115588	CY115589	CY115590	CY115591
A/Hong_Kong/H090_720_V20/2009	CY115592	CY115593	CY115594	CY115595	CY115596	CY115597	CY115598	CY115599
A/Hong_Kong/H090_720_V21/2009	CY115600	CY115601	CY115602	CY115603	CY115604	CY115605	CY115606	CY115607
A/Hong_Kong/H090_720_V31/2009	CY115608	CY115609	CY115610	CY115611	CY115612	CY115613	CY115614	CY115615
A/Hong_Kong/H090_724_V10/2009	CY115616	CY115617	CY115618	CY115619	CY115620	CY115621	CY115622	CY115623
A/Hong_Kong/H090_724_V20/2009	CY115624	CY115625	CY115626	CY115627	CY115628	CY115629	CY115630	CY115631
A/Hong_Kong/H090_725_V10/2009	CY115632	CY115633	CY115634	CY115635	CY115636	CY115637	CY115638	CY115639
A/Hong_Kong/H090_726_V10/2009	CY115640	CY115641	CY115642	CY115643	CY115644	CY115645	CY115646	CY115647
A/Hong_Kong/H090_729_V10/2009	CY115648	CY115649	CY115650	CY115651	CY115652	CY115653	CY115654	CY115655
A/Hong_Kong/H090_733_V10/2009	CY115656	CY115657	CY115658	CY115659	CY115660	CY115661	CY115662	CY115663
A/Hong_Kong/H090_734_V10/2009	CY115664	CY115665	CY115666	CY115667	CY115668	CY115669	CY115670	CY115671
A/Hong_Kong/H090_734_V20/2009	CY115672	CY115673	CY115674	CY115675	CY115676	CY115677	CY115678	CY115679
A/Hong_Kong/H090_734_V32/2009	CY115680	CY115681	CY115682	CY115683	CY115684	CY115685	CY115686	CY115687
A/Hong_Kong/H090_736_V10/2009	CY115688	CY115689	CY115690	CY115691	CY115692	CY115693	CY115694	CY115695
A/Hong_Kong/H090_737_V10/2009	CY115696	CY115697	CY115698	CY115699	CY115700	CY115701	CY115702	CY115703
A/Hong_Kong/H090_739_V10/2009	CY115704	CY115705	CY115706	CY115707	CY115708	CY115709	CY115710	CY115711
A/Hong_Kong/H090_739_V22/2009	CY115712	CY115713	CY115714	CY115715	CY115716	CY115717	CY115718	CY115719
A/Hong_Kong/H090_739_V23/2009	CY115720	CY115721	CY115722	CY115723	CY115724	CY115725	CY115726	CY115727
A/Hong_Kong/H090_739_V33/2009	CY115728	CY115729	CY115730	CY115731	CY115732	CY115733	CY115734	CY115735
A/Hong_Kong/H090_741_V10/2009	CY115736	CY115737	CY115738	CY115739	CY115740	CY115741	CY115742	CY115743
A/Hong_Kong/H090_747_V10/2009	CY115744	CY115745	CY115746	CY115747	CY115748	CY115749	CY115750	CY115751
A/Hong_Kong/H090_747_V22/2009	CY115752	CY115753	CY115754	CY115755	CY115756	CY115757	CY115758	CY115759
A/Hong_Kong/H090_750_V10/2009	CY115760	CY115761	CY115762	CY115763	CY115764	CY115765	CY115766	CY115767
A/Hong_Kong/H090_752_V10/2009	CY115768	CY115769	CY115770	CY115771	CY115772	CY115773	CY115774	CY115775
A/Hong_Kong/H090_755_V31/2009	CY115776	CY115777	CY115778	CY115779	CY115780	CY115781	CY115782	CY115783
A/Hong_Kong/H090_756_V10/2009	CY115784	CY115785	CY115786	CY115787	CY115788	CY115789	CY115790	CY115791
A/Hong_Kong/H090_763_V10/2009	CY115792	CY115793	CY115794	CY115795	CY115796	CY115797	CY115798	CY115799
A/Hong_Kong/H090_763_V23/2009	CY115800	CY115801	CY115802	CY115803	CY115804	CY115805	CY115806	CY115807
A/Hong_Kong/H090_764_V10/2009	CY115808	CY115809	CY115810	CY115811	CY115812	CY115813	CY115814	CY115815
A/Hong_Kong/H090_769_V10/2009	CY115816	CY115817	CY115818	CY115819	CY115820	CY115821	CY115822	CY115823
A/Hong_Kong/H090_770_V10/2009	CY115824	CY115825	CY115826	CY115827	CY115828	CY115829	CY115830	CY115831
A/Boston/DOA16/2011	CY116699	CY116700	CY116701	CY116702	CY116703	CY116704	CY116705	CY116706
A/Boston/DOA24/2011	CY116707	CY116708	CY116709	CY116710	CY116711	CY116712	CY116713	CY116714
A/Boston/DOA68/2011	CY116715	CY116716	CY116717	CY116718	CY116719	CY116720	CY116721	CY116722
A/Boston/DOA42/2011	CY117581	CY117582	CY117583	CY117584	CY117585	CY117586	CY117587	CY117588
A/Boston/DOA74/2011	CY117589	CY117590	CY117591	CY117592	CY117593	CY117594	CY117595	CY117596
A/Malaysia/1959476/2008	CY118131	CY118132	CY118133	CY118134	CY118135	CY118136	CY118137	CY118138
A/Malaysia/1997829/2008	CY118151	CY118152	CY118153	CY118154	CY118155	CY118156	CY118157	CY118158
A/Malaysia/1997831/2008	CY118159	CY118160	CY118161	CY118162	CY118163	CY118164	CY118165	CY118166
A/Malaysia/2075556/2009	CY118175	CY118176	CY118177	CY118178	CY118179	CY118180	CY118181	CY118182
A/Malaysia/1922209/2008	CY119018	CY119019	CY119020	CY119021	CY119022	CY119023	CY119024	CY119025
A/Malaysia/1959864/2008	CY119026	CY119027	CY119028	CY119029	CY119030	CY119031	CY119032	CY119033
A/Malaysia/1963888/2008	CY119034	CY119035	CY119036	CY119037	CY119038	CY119039	CY119040	CY119041
A/Malaysia/1965896/2008	CY119042	CY119043	CY119044	CY119045	CY119046	CY119047	CY119048	CY119049
A/Malaysia/2205714/2009	CY119058	CY119059	CY119060	CY119061	CY119062	CY119063	CY119064	CY119065
A/Uruguay/716/2007	CY121632	CY121633	CY121634	CY121635	CY121636	CY121637	CY121638	CY121639
A/Boston/DOA27/2011	CY125717	CY125718	CY125719	CY125720	CY125721	CY125722	CY125723	CY125724
A/Boston/DOA94/2012	CY125791	CY125792	CY125793	CY125794	CY125795	CY125796	CY125797	CY125798
A/Boston/DOA29/2011	CY134481	CY134482	CY134483	CY134484	CY134485	CY134486	CY134487	CY134488
A/Boston/DOA36/2011	CY134505	CY134506	CY134507	CY134508	CY134509	CY134510	CY134511	CY134512
A/Boston/DOA38/2011	CY134513	CY134514	CY134515	CY134516	CY134517	CY134518	CY134519	CY134520
A/Boston/DOA41/2011	CY134529	CY134530	CY134531	CY134532	CY134533	CY134534	CY134535	CY134536
A/Boston/DOA45/2011	CY134545	CY134546	CY134547	CY134548	CY134549	CY134550	CY134551	CY134552
A/Boston/DOA47/2011	CY134561	CY134562	CY134563	CY134564	CY134565	CY134566	CY134567	CY134568
A/Boston/DOA50/2011	CY134577	CY134578	CY134579	CY134580	CY134581	CY134582	CY134583	CY134584
A/Boston/DOA54/2011	CY134593	CY134594	CY134595	CY134596	CY134597	CY134598	CY134599	CY134600
A/Boston/DOA60/2011	CY134601	CY134602	CY134603	CY134604	CY134605	CY134606	CY134607	CY134608
A/Boston/DOA63/2011	CY134609	CY134610	CY134611	CY134612	CY134613	CY134614	CY134615	CY134616
A/Texas/JMM_1/2012	CY134732	CY134733	CY134734	CY134735	CY134736	CY134737	CY134738	CY134739
A/Texas/JMM_2/2012	CY134740	CY134741	CY134742	CY134743	CY134744	CY134745	CY134746	CY134747
A/Texas/JMM_3/2012	CY134748	CY134749	CY134750	CY134751	CY134752	CY134753	CY134754	CY134755
A/Texas/JMM_4/2012	CY134756	CY134757	CY134758	CY134759	CY134760	CY134761	CY134762	CY134763
A/Texas/JMM_5/2012	CY134764	CY134765	CY134766	CY134767	CY134768	CY134769	CY134770	CY134771
A/Texas/JMM_8/2012	CY134772	CY134773	CY134774	CY134775	CY134776	CY134777	CY134778	CY134779
A/Texas/JMM_9/2012	CY134780	CY134781	CY134782	CY134783	CY134784	CY134785	CY134786	CY134787
A/Texas/JMM_10/2012	CY134788	CY134789	CY134790	CY134791	CY134792	CY134793	CY134794	CY134795
A/Texas/JMM_11/2012	CY134796	CY134797	CY134798	CY134799	CY134800	CY134801	CY134802	CY134803
A/Texas/JMM_12/2012	CY134804	CY134805	CY134806	CY134807	CY134808	CY134809	CY134810	CY134811
A/Texas/JMM_13/2012	CY134812	CY134813	CY134814	CY134815	CY134816	CY134817	CY134818	CY134819
A/Texas/JMM_14/2012	CY134820	CY134821	CY134822	CY134823	CY134824	CY134825	CY134826	CY134827
A/Texas/JMM_15/2012	CY134828	CY134829	CY134830	CY134831	CY134832	CY134833	CY134834	CY134835
A/Texas/JMM_16/2012	CY134836	CY134837	CY134838	CY134839	CY134840	CY134841	CY134842	CY134843
A/Texas/JMM_17/2012	CY134844	CY134845	CY134846	CY134847	CY134848	CY134849	CY134850	CY134851
A/Texas/JMM_18/2012	CY134852	CY134853	CY134854	CY134855	CY134856	CY134857	CY134858	CY134859
A/Texas/JMM_19/2012	CY134860	CY134861	CY134862	CY134863	CY134864	CY134865	CY134866	CY134867
A/Texas/JMM_20/2012	CY134868	CY134869	CY134870	CY134871	CY134872	CY134873	CY134874	CY134875
A/Texas/JMM_21/2012	CY134876	CY134877	CY134878	CY134879	CY134880	CY134881	CY134882	CY134883
A/Texas/JMM_22/2012	CY134884	CY134885	CY134886	CY134887	CY134888	CY134889	CY134890	CY134891
A/Texas/JMM_23/2012	CY134892	CY134893	CY134894	CY134895	CY134896	CY134897	CY134898	CY134899
A/Texas/JMM_24/2012	CY134900	CY134901	CY134902	CY134903	CY134904	CY134905	CY134906	CY134907
A/Texas/JMM_25/2012	CY134908	CY134909	CY134910	CY134911	CY134912	CY134913	CY134914	CY134915
A/Texas/JMM_26/2012	CY134916	CY134917	CY134918	CY134919	CY134920	CY134921	CY134922	CY134923
A/Texas/JMM_27/2012	CY134924	CY134925	CY134926	CY134927	CY134928	CY134929	CY134930	CY134931
A/Texas/JMM_29/2012	CY134932	CY134933	CY134934	CY134935	CY134936	CY134937	CY134938	CY134939
A/Texas/JMM_30/2012	CY134940	CY134941	CY134942	CY134943	CY134944	CY134945	CY134946	CY134947
A/Texas/JMM_31/2012	CY134948	CY134949	CY134950	CY134951	CY134952	CY134953	CY134954	CY134955
A/Texas/JMM_32/2012	CY134956	CY134957	CY134958	CY134959	CY134960	CY134961	CY134962	CY134963
A/Texas/JMM_33/2012	CY134964	CY134965	CY134966	CY134967	CY134968	CY134969	CY134970	CY134971
A/Texas/JMM_34/2012	CY134972	CY134973	CY134974	CY134975	CY134976	CY134977	CY134978	CY134979
A/Texas/JMM_35/2012	CY134980	CY134981	CY134982	CY134983	CY134984	CY134985	CY134986	CY134987
A/Texas/JMM_36/2012	CY134988	CY134989	CY134990	CY134991	CY134992	CY134993	CY134994	CY134995
A/Texas/JMM_37/2012	CY134996	CY134997	CY134998	CY134999	CY135000	CY135001	CY135002	CY135003
A/Texas/JMM_38/2012	CY135004	CY135005	CY135006	CY135007	CY135008	CY135009	CY135010	CY135011
A/Texas/JMM_39/2012	CY135012	CY135013	CY135014	CY135015	CY135016	CY135017	CY135018	CY135019
A/Texas/JMM_40/2012	CY135020	CY135021	CY135022	CY135023	CY135024	CY135025	CY135026	CY135027
A/Texas/JMM_41/2012	CY135028	CY135029	CY135030	CY135031	CY135032	CY135033	CY135034	CY135035
A/Texas/JMM_43/2012	CY135036	CY135037	CY135038	CY135039	CY135040	CY135041	CY135042	CY135043
A/Texas/JMM_44/2012	CY135044	CY135045	CY135046	CY135047	CY135048	CY135049	CY135050	CY135051
A/Texas/JMM_45/2012	CY135052	CY135053	CY135054	CY135055	CY135056	CY135057	CY135058	CY135059
A/Texas/JMM_46/2012	CY135060	CY135061	CY135062	CY135063	CY135064	CY135065	CY135066	CY135067
A/Texas/JMM_47/2012	CY135068	CY135069	CY135070	CY135071	CY135072	CY135073	CY135074	CY135075
A/Texas/JMM_48/2012	CY135076	CY135077	CY135078	CY135079	CY135080	CY135081	CY135082	CY135083
A/Texas/JMM_49/2012	CY135084	CY135085	CY135086	CY135087	CY135088	CY135089	CY135090	CY135091
A/Texas/JMM_50/2012	CY135092	CY135093	CY135094	CY135095	CY135096	CY135097	CY135098	CY135099
A/Texas/JMM_51/2012	CY135100	CY135101	CY135102	CY135103	CY135104	CY135105	CY135106	CY135107
A/Texas/JMM_54/2012	CY135124	CY135125	CY135126	CY135127	CY135128	CY135129	CY135130	CY135131
A/Texas/JMM_56/2012	CY135132	CY135133	CY135134	CY135135	CY135136	CY135137	CY135138	CY135139
A/Texas/JMM_57/2012	CY135140	CY135141	CY135142	CY135143	CY135144	CY135145	CY135146	CY135147
A/Texas/JMM_58/2012	CY135148	CY135149	CY135150	CY135151	CY135152	CY135153	CY135154	CY135155
A/Texas/JMM_59/2012	CY135156	CY135157	CY135158	CY135159	CY135160	CY135161	CY135162	CY135163
A/Texas/JMM_60/2012	CY135164	CY135165	CY135166	CY135167	CY135168	CY135169	CY135170	CY135171
A/Mexico/24003/2008	CY147579	CY147580	CY147581	CY147582	CY147583	CY147584	CY147585	CY147586
A/Mexico/24008/2009	CY147619	CY147620	CY147621	CY147622	CY147623	CY147624	CY147625	CY147626
A/Mexico/24009/2008	CY147627	CY147628	CY147629	CY147630	CY147631	CY147632	CY147633	CY147634
A/Mexico/24010/2008	CY147635	CY147636	CY147637	CY147638	CY147639	CY147640	CY147641	CY147642
A/Mexico/24011/2008	CY147643	CY147644	CY147645	CY147646	CY147647	CY147648	CY147649	CY147650
A/Mexico/24025/2009	CY147723	CY147724	CY147725	CY147726	CY147727	CY147728	CY147729	CY147730
A/Boston/DOA2_095/2012	CY148292	CY148293	CY148294	CY148295	CY148296	CY148297	CY148298	CY148299
A/Boston/DOA2_097/2012	CY148300	CY148301	CY148302	CY148303	CY148304	CY148305	CY148306	CY148307
A/Boston/DOA2_098/2012	CY148308	CY148309	CY148310	CY148311	CY148312	CY148313	CY148314	CY148315
A/Boston/DOA2_100/2012	CY148324	CY148325	CY148326	CY148327	CY148328	CY148329	CY148330	CY148331
A/Boston/DOA2_101/2012	CY148332	CY148333	CY148334	CY148335	CY148336	CY148337	CY148338	CY148339
A/Boston/DOA2_102/2012	CY148340	CY148341	CY148342	CY148343	CY148344	CY148345	CY148346	CY148347
A/Boston/DOA2_103/2012	CY148348	CY148349	CY148350	CY148351	CY148352	CY148353	CY148354	CY148355
A/Boston/DOA2_104/2012	CY148356	CY148357	CY148358	CY148359	CY148360	CY148361	CY148362	CY148363
A/Boston/DOA2_105/2012	CY148364	CY148365	CY148366	CY148367	CY148368	CY148369	CY148370	CY148371
A/Boston/DOA2_106/2012	CY148372	CY148373	CY148374	CY148375	CY148376	CY148377	CY148378	CY148379
A/Boston/DOA2_107/2012	CY148380	CY148381	CY148382	CY148383	CY148384	CY148385	CY148386	CY148387
A/Boston/DOA2_108/2012	CY148388	CY148389	CY148390	CY148391	CY148392	CY148393	CY148394	CY148395
A/Boston/DOA2_109/2012	CY148396	CY148397	CY148398	CY148399	CY148400	CY148401	CY148402	CY148403
A/Boston/DOA2_110/2012	CY148404	CY148405	CY148406	CY148407	CY148408	CY148409	CY148410	CY148411
A/Boston/DOA2_111/2012	CY148412	CY148413	CY148414	CY148415	CY148416	CY148417	CY148418	CY148419
A/Boston/DOA2_112/2012	CY148420	CY148421	CY148422	CY148423	CY148424	CY148425	CY148426	CY148427
A/Boston/DOA2_113/2012	CY148428	CY148429	CY148430	CY148431	CY148432	CY148433	CY148434	CY148435
A/Boston/DOA2_114/2012	CY148436	CY148437	CY148438	CY148439	CY148440	CY148441	CY148442	CY148443
A/Boston/DOA2_115/2012	CY148444	CY148445	CY148446	CY148447	CY148448	CY148449	CY148450	CY148451
A/Boston/DOA2_116/2012	CY148452	CY148453	CY148454	CY148455	CY148456	CY148457	CY148458	CY148459
A/Boston/DOA2_117/2012	CY148460	CY148461	CY148462	CY148463	CY148464	CY148465	CY148466	CY148467
A/Boston/DOA2_119/2012	CY148468	CY148469	CY148470	CY148471	CY148472	CY148473	CY148474	CY148475
A/Boston/DOA2_120/2012	CY148476	CY148477	CY148478	CY148479	CY148480	CY148481	CY148482	CY148483
A/Boston/DOA2_121/2012	CY148484	CY148485	CY148486	CY148487	CY148488	CY148489	CY148490	CY148491
A/Boston/DOA2_122/2012	CY148492	CY148493	CY148494	CY148495	CY148496	CY148497	CY148498	CY148499
A/Boston/DOA2_123/2012	CY148500	CY148501	CY148502	CY148503	CY148504	CY148505	CY148506	CY148507
A/Boston/DOA2_124/2012	CY148508	CY148509	CY148510	CY148511	CY148512	CY148513	CY148514	CY148515
A/Boston/DOA2_125/2012	CY148516	CY148517	CY148518	CY148519	CY148520	CY148521	CY148522	CY148523
A/Boston/DOA2_126/2012	CY148524	CY148525	CY148526	CY148527	CY148528	CY148529	CY148530	CY148531
A/Boston/DOA2_127/2012	CY148532	CY148533	CY148534	CY148535	CY148536	CY148537	CY148538	CY148539
A/Boston/DOA2_128/2012	CY148540	CY148541	CY148542	CY148543	CY148544	CY148545	CY148546	CY148547
A/Boston/DOA2_129/2012	CY148548	CY148549	CY148550	CY148551	CY148552	CY148553	CY148554	CY148555
A/Boston/DOA2_130/2012	CY148556	CY148557	CY148558	CY148559	CY148560	CY148561	CY148562	CY148563
A/Boston/DOA2_131/2012	CY148564	CY148565	CY148566	CY148567	CY148568	CY148569	CY148570	CY148571
A/Boston/DOA2_132/2012	CY148572	CY148573	CY148574	CY148575	CY148576	CY148577	CY148578	CY148579
A/Boston/DOA2_133/2012	CY148580	CY148581	CY148582	CY148583	CY148584	CY148585	CY148586	CY148587
A/Boston/DOA2_134/2012	CY148588	CY148589	CY148590	CY148591	CY148592	CY148593	CY148594	CY148595
A/Boston/DOA2_135/2012	CY148596	CY148597	CY148598	CY148599	CY148600	CY148601	CY148602	CY148603
A/Boston/DOA2_136/2012	CY148604	CY148605	CY148606	CY148607	CY148608	CY148609	CY148610	CY148611
A/Boston/DOA2_137/2012	CY148612	CY148613	CY148614	CY148615	CY148616	CY148617	CY148618	CY148619
A/Boston/DOA2_138/2012	CY148620	CY148621	CY148622	CY148623	CY148624	CY148625	CY148626	CY148627
A/Boston/DOA2_140/2012	CY148628	CY148629	CY148630	CY148631	CY148632	CY148633	CY148634	CY148635
A/Boston/DOA2_141/2012	CY148636	CY148637	CY148638	CY148639	CY148640	CY148641	CY148642	CY148643
A/Boston/DOA2_142/2012	CY148644	CY148645	CY148646	CY148647	CY148648	CY148649	CY148650	CY148651
A/Boston/DOA2_143/2012	CY148652	CY148653	CY148654	CY148655	CY148656	CY148657	CY148658	CY148659
A/Boston/DOA2_144/2013	CY148660	CY148661	CY148662	CY148663	CY148664	CY148665	CY148666	CY148667
A/Boston/DOA2_145/2013	CY148668	CY148669	CY148670	CY148671	CY148672	CY148673	CY148674	CY148675
A/Boston/DOA2_146/2013	CY148676	CY148677	CY148678	CY148679	CY148680	CY148681	CY148682	CY148683
A/Boston/DOA2_147/2012	CY148684	CY148685	CY148686	CY148687	CY148688	CY148689	CY148690	CY148691
A/Boston/DOA2_148/2013	CY148692	CY148693	CY148694	CY148695	CY148696	CY148697	CY148698	CY148699
A/Boston/DOA2_149/2013	CY148700	CY148701	CY148702	CY148703	CY148704	CY148705	CY148706	CY148707
A/Boston/DOA2_150/2013	CY148708	CY148709	CY148710	CY148711	CY148712	CY148713	CY148714	CY148715
A/Boston/DOA2_151/2013	CY148716	CY148717	CY148718	CY148719	CY148720	CY148721	CY148722	CY148723
A/Boston/DOA2_153/2013	CY148724	CY148725	CY148726	CY148727	CY148728	CY148729	CY148730	CY148731
A/Boston/DOA2_154/2013	CY148732	CY148733	CY148734	CY148735	CY148736	CY148737	CY148738	CY148739
A/Boston/DOA2_155/2012	CY148740	CY148741	CY148742	CY148743	CY148744	CY148745	CY148746	CY148747
A/Boston/DOA2_156/2013	CY148748	CY148749	CY148750	CY148751	CY148752	CY148753	CY148754	CY148755
A/Boston/DOA2_157/2013	CY148756	CY148757	CY148758	CY148759	CY148760	CY148761	CY148762	CY148763
A/Boston/DOA2_158/2013	CY148764	CY148765	CY148766	CY148767	CY148768	CY148769	CY148770	CY148771
A/Boston/DOA2_159/2013	CY148772	CY148773	CY148774	CY148775	CY148776	CY148777	CY148778	CY148779
A/Boston/DOA2_161/2013	CY148780	CY148781	CY148782	CY148783	CY148784	CY148785	CY148786	CY148787
A/Boston/DOA2_162/2012	CY148788	CY148789	CY148790	CY148791	CY148792	CY148793	CY148794	CY148795
A/Boston/DOA2_163/2013	CY148796	CY148797	CY148798	CY148799	CY148800	CY148801	CY148802	CY148803
A/Boston/DOA2_166/2013	CY148804	CY148805	CY148806	CY148807	CY148808	CY148809	CY148810	CY148811
A/Boston/DOA2_167/2012	CY148812	CY148813	CY148814	CY148815	CY148816	CY148817	CY148818	CY148819
A/Boston/DOA2_168/2012	CY148820	CY148821	CY148822	CY148823	CY148824	CY148825	CY148826	CY148827
A/Boston/DOA2_169/2012	CY148828	CY148829	CY148830	CY148831	CY148832	CY148833	CY148834	CY148835
A/Boston/DOA2_170/2013	CY148836	CY148837	CY148838	CY148839	CY148840	CY148841	CY148842	CY148843
A/Boston/DOA2_171/2012	CY148844	CY148845	CY148846	CY148847	CY148848	CY148849	CY148850	CY148851
A/Boston/DOA2_172/2013	CY148852	CY148853	CY148854	CY148855	CY148856	CY148857	CY148858	CY148859
A/Boston/DOA2_173/2013	CY148860	CY148861	CY148862	CY148863	CY148864	CY148865	CY148866	CY148867
A/Boston/DOA2_174/2013	CY148868	CY148869	CY148870	CY148871	CY148872	CY148873	CY148874	CY148875
A/Boston/DOA2_175/2013	CY148876	CY148877	CY148878	CY148879	CY148880	CY148881	CY148882	CY148883
A/Boston/DOA2_176/2013	CY148884	CY148885	CY148886	CY148887	CY148888	CY148889	CY148890	CY148891
A/Boston/DOA2_177/2013	CY148892	CY148893	CY148894	CY148895	CY148896	CY148897	CY148898	CY148899
A/Boston/DOA2_178/2013	CY148900	CY148901	CY148902	CY148903	CY148904	CY148905	CY148906	CY148907
A/Boston/DOA2_179/2013	CY148908	CY148909	CY148910	CY148911	CY148912	CY148913	CY148914	CY148915
A/Boston/DOA2_180/2013	CY148916	CY148917	CY148918	CY148919	CY148920	CY148921	CY148922	CY148923
A/Boston/DOA2_181/2013	CY148924	CY148925	CY148926	CY148927	CY148928	CY148929	CY148930	CY148931
A/Boston/DOA2_182/2013	CY148932	CY148933	CY148934	CY148935	CY148936	CY148937	CY148938	CY148939
A/Boston/DOA2_183/2013	CY148940	CY148941	CY148942	CY148943	CY148944	CY148945	CY148946	CY148947
A/Boston/DOA2_184/2013	CY148948	CY148949	CY148950	CY148951	CY148952	CY148953	CY148954	CY148955
A/Boston/DOA2_185/2013	CY148956	CY148957	CY148958	CY148959	CY148960	CY148961	CY148962	CY148963
A/Boston/DOA2_186/2013	CY148964	CY148965	CY148966	CY148967	CY148968	CY148969	CY148970	CY148971
A/Boston/DOA2_187/2013	CY148972	CY148973	CY148974	CY148975	CY148976	CY148977	CY148978	CY148979
A/Boston/DOA2_189/2013	CY148980	CY148981	CY148982	CY148983	CY148984	CY148985	CY148986	CY148987
A/Boston/DOA2_190/2013	CY148988	CY148989	CY148990	CY148991	CY148992	CY148993	CY148994	CY148995
A/Boston/DOA2_191/2013	CY148996	CY148997	CY148998	CY148999	CY149000	CY149001	CY149002	CY149003
A/Boston/DOA2_192/2013	CY149004	CY149005	CY149006	CY149007	CY149008	CY149009	CY149010	CY149011
A/Boston/DOA2_194/2013	CY149012	CY149013	CY149014	CY149015	CY149016	CY149017	CY149018	CY149019
A/Boston/DOA2_196/2013	CY149020	CY149021	CY149022	CY149023	CY149024	CY149025	CY149026	CY149027
A/Boston/DOA2_199/2013	CY149028	CY149029	CY149030	CY149031	CY149032	CY149033	CY149034	CY149035
A/Boston/DOA2_201/2013	CY149036	CY149037	CY149038	CY149039	CY149040	CY149041	CY149042	CY149043
A/Boston/DOA2_202/2013	CY149044	CY149045	CY149046	CY149047	CY149048	CY149049	CY149050	CY149051
A/Boston/DOA2_203/2012	CY149052	CY149053	CY149054	CY149055	CY149056	CY149057	CY149058	CY149059
A/Boston/DOA2_206/2013	CY149060	CY149061	CY149062	CY149063	CY149064	CY149065	CY149066	CY149067
A/Boston/DOA2_207/2013	CY149068	CY149069	CY149070	CY149071	CY149072	CY149073	CY149074	CY149075
A/Boston/DOA2_209/2012	CY149076	CY149077	CY149078	CY149079	CY149080	CY149081	CY149082	CY149083
A/Boston/DOA2_212/2013	CY149084	CY149085	CY149086	CY149087	CY149088	CY149089	CY149090	CY149091
A/Boston/DOA2_213/2013	CY149092	CY149093	CY149094	CY149095	CY149096	CY149097	CY149098	CY149099
A/Boston/DOA2_214/2013	CY149100	CY149101	CY149102	CY149103	CY149104	CY149105	CY149106	CY149107
A/Boston/DOA2_215/2013	CY149108	CY149109	CY149110	CY149111	CY149112	CY149113	CY149114	CY149115
A/Boston/DOA2_217/2013	CY149116	CY149117	CY149118	CY149119	CY149120	CY149121	CY149122	CY149123
A/Boston/DOA2_218/2013	CY149124	CY149125	CY149126	CY149127	CY149128	CY149129	CY149130	CY149131
A/Boston/DOA2_219/2012	CY149132	CY149133	CY149134	CY149135	CY149136	CY149137	CY149138	CY149139
A/Boston/DOA2_220/2013	CY149140	CY149141	CY149142	CY149143	CY149144	CY149145	CY149146	CY149147
A/Boston/DOA2_221/2013	CY149148	CY149149	CY149150	CY149151	CY149152	CY149153	CY149154	CY149155
A/Boston/DOA2_222/2012	CY149156	CY149157	CY149158	CY149159	CY149160	CY149161	CY149162	CY149163
A/Boston/DOA2_223/2012	CY149164	CY149165	CY149166	CY149167	CY149168	CY149169	CY149170	CY149171
A/Boston/DOA2_224/2013	CY149172	CY149173	CY149174	CY149175	CY149176	CY149177	CY149178	CY149179
A/Boston/DOA2_225/2013	CY149180	CY149181	CY149182	CY149183	CY149184	CY149185	CY149186	CY149187
A/Boston/DOA2_226/2013	CY149188	CY149189	CY149190	CY149191	CY149192	CY149193	CY149194	CY149195
A/Boston/DOA2_227/2013	CY149196	CY149197	CY149198	CY149199	CY149200	CY149201	CY149202	CY149203
A/Boston/DOA2_228/2013	CY149204	CY149205	CY149206	CY149207	CY149208	CY149209	CY149210	CY149211
A/Boston/DOA2_229/2013	CY149212	CY149213	CY149214	CY149215	CY149216	CY149217	CY149218	CY149219
A/Boston/DOA2_230/2013	CY149220	CY149221	CY149222	CY149223	CY149224	CY149225	CY149226	CY149227
A/Boston/DOA2_232/2013	CY149228	CY149229	CY149230	CY149231	CY149232	CY149233	CY149234	CY149235
A/Boston/DOA2_233/2013	CY149236	CY149237	CY149238	CY149239	CY149240	CY149241	CY149242	CY149243
A/Boston/DOA2_235/2013	CY149244	CY149245	CY149246	CY149247	CY149248	CY149249	CY149250	CY149251
A/Boston/DOA2_236/2013	CY149252	CY149253	CY149254	CY149255	CY149256	CY149257	CY149258	CY149259
A/Boston/DOA2_238/2013	CY149260	CY149261	CY149262	CY149263	CY149264	CY149265	CY149266	CY149267
A/Boston/DOA2_239/2013	CY149268	CY149269	CY149270	CY149271	CY149272	CY149273	CY149274	CY149275
A/Boston/DOA2_240/2013	CY149276	CY149277	CY149278	CY149279	CY149280	CY149281	CY149282	CY149283
A/Boston/DOA2_241/2013	CY149284	CY149285	CY149286	CY149287	CY149288	CY149289	CY149290	CY149291
A/Boston/DOA2_242/2013	CY149292	CY149293	CY149294	CY149295	CY149296	CY149297	CY149298	CY149299
A/Boston/DOA2_243/2013	CY149300	CY149301	CY149302	CY149303	CY149304	CY149305	CY149306	CY149307
A/Boston/DOA2_244/2013	CY149308	CY149309	CY149310	CY149311	CY149312	CY149313	CY149314	CY149315
A/Boston/DOA2_245/2013	CY149316	CY149317	CY149318	CY149319	CY149320	CY149321	CY149322	CY149323
A/Boston/DOA2_246/2013	CY149324	CY149325	CY149326	CY149327	CY149328	CY149329	CY149330	CY149331
A/Peru/PER001/2010	CY160288	CY160289	CY160290	CY160291	CY160292	CY160293	CY160294	CY160295
A/Peru/PER002/2010	CY160296	CY160297	CY160298	CY160299	CY160300	CY160301	CY160302	CY160303
A/Peru/PER003/2010	CY160304	CY160305	CY160306	CY160307	CY160308	CY160309	CY160310	CY160311
A/Peru/PER004/2010	CY160312	CY160313	CY160314	CY160315	CY160316	CY160317	CY160318	CY160319
A/Peru/PER005/2010	CY160320	CY160321	CY160322	CY160323	CY160324	CY160325	CY160326	CY160327
A/Peru/PER006/2011	CY160328	CY160329	CY160330	CY160331	CY160332	CY160333	CY160334	CY160335
A/Peru/PER007/2010	CY160336	CY160337	CY160338	CY160339	CY160340	CY160341	CY160342	CY160343
A/Peru/PER008/2010	CY160344	CY160345	CY160346	CY160347	CY160348	CY160349	CY160350	CY160351
A/Peru/PER009/2010	CY160352	CY160353	CY160354	CY160355	CY160356	CY160357	CY160358	CY160359
A/Peru/PER010/2010	CY160360	CY160361	CY160362	CY160363	CY160364	CY160365	CY160366	CY160367
A/Peru/PER011/2010	CY160368	CY160369	CY160370	CY160371	CY160372	CY160373	CY160374	CY160375
A/Peru/PER013/2010	CY160384	CY160385	CY160386	CY160387	CY160388	CY160389	CY160390	CY160391
A/Peru/PER014/2011	CY160392	CY160393	CY160394	CY160395	CY160396	CY160397	CY160398	CY160399
A/Peru/PER015/2010	CY160400	CY160401	CY160402	CY160403	CY160404	CY160405	CY160406	CY160407
A/Peru/PER016/2011	CY160408	CY160409	CY160410	CY160411	CY160412	CY160413	CY160414	CY160415
A/Peru/PER017/2011	CY160416	CY160417	CY160418	CY160419	CY160420	CY160421	CY160422	CY160423
A/Peru/PER018/2012	CY160424	CY160425	CY160426	CY160427	CY160428	CY160429	CY160430	CY160431
A/Peru/PER019/2010	CY160432	CY160433	CY160434	CY160435	CY160436	CY160437	CY160438	CY160439
A/Peru/PER020/2011	CY160440	CY160441	CY160442	CY160443	CY160444	CY160445	CY160446	CY160447
A/Peru/PER021/2010	CY160448	CY160449	CY160450	CY160451	CY160452	CY160453	CY160454	CY160455
A/Peru/PER022/2010	CY160456	CY160457	CY160458	CY160459	CY160460	CY160461	CY160462	CY160463
A/Peru/PER024/2010	CY160472	CY160473	CY160474	CY160475	CY160476	CY160477	CY160478	CY160479
A/Peru/PER025/2010	CY160480	CY160481	CY160482	CY160483	CY160484	CY160485	CY160486	CY160487
A/Peru/PER026/2010	CY160488	CY160489	CY160490	CY160491	CY160492	CY160493	CY160494	CY160495
A/Peru/PER027/2011	CY160496	CY160497	CY160498	CY160499	CY160500	CY160501	CY160502	CY160503
A/Peru/PER028/2011	CY160504	CY160505	CY160506	CY160507	CY160508	CY160509	CY160510	CY160511
A/Peru/PER029/2010	CY160512	CY160513	CY160514	CY160515	CY160516	CY160517	CY160518	CY160519
A/Peru/PER030/2010	CY160520	CY160521	CY160522	CY160523	CY160524	CY160525	CY160526	CY160527
A/Peru/PER031/2012	CY160528	CY160529	CY160530	CY160531	CY160532	CY160533	CY160534	CY160535
A/Peru/PER032/2010	CY160536	CY160537	CY160538	CY160539	CY160540	CY160541	CY160542	CY160543
A/Peru/PER033/2010	CY160544	CY160545	CY160546	CY160547	CY160548	CY160549	CY160550	CY160551
A/Peru/PER034/2011	CY160552	CY160553	CY160554	CY160555	CY160556	CY160557	CY160558	CY160559
A/Peru/PER035/2010	CY160560	CY160561	CY160562	CY160563	CY160564	CY160565	CY160566	CY160567
A/Peru/PER036/2011	CY160568	CY160569	CY160570	CY160571	CY160572	CY160573	CY160574	CY160575
A/Peru/PER037/2012	CY160576	CY160577	CY160578	CY160579	CY160580	CY160581	CY160582	CY160583
A/Peru/PER038/2010	CY160584	CY160585	CY160586	CY160587	CY160588	CY160589	CY160590	CY160591
A/Peru/PER039/2011	CY160592	CY160593	CY160594	CY160595	CY160596	CY160597	CY160598	CY160599
A/Peru/PER040/2010	CY160600	CY160601	CY160602	CY160603	CY160604	CY160605	CY160606	CY160607
A/Peru/PER041/2011	CY160608	CY160609	CY160610	CY160611	CY160612	CY160613	CY160614	CY160615
A/Peru/PER042/2012	CY160616	CY160617	CY160618	CY160619	CY160620	CY160621	CY160622	CY160623
A/Peru/PER043/2011	CY160624	CY160625	CY160626	CY160627	CY160628	CY160629	CY160630	CY160631
A/Peru/PER044/2011	CY160632	CY160633	CY160634	CY160635	CY160636	CY160637	CY160638	CY160639
A/Peru/PER046/2010	CY160648	CY160649	CY160650	CY160651	CY160652	CY160653	CY160654	CY160655
A/Peru/PER047/2011	CY160656	CY160657	CY160658	CY160659	CY160660	CY160661	CY160662	CY160663
A/Peru/PER048/2010	CY160664	CY160665	CY160666	CY160667	CY160668	CY160669	CY160670	CY160671
A/Peru/PER049/2011	CY160672	CY160673	CY160674	CY160675	CY160676	CY160677	CY160678	CY160679
A/Peru/PER050/2010	CY160680	CY160681	CY160682	CY160683	CY160684	CY160685	CY160686	CY160687
A/Peru/PER051/2012	CY160688	CY160689	CY160690	CY160691	CY160692	CY160693	CY160694	CY160695
A/Peru/PER052/2010	CY160696	CY160697	CY160698	CY160699	CY160700	CY160701	CY160702	CY160703
A/Peru/PER053/2010	CY160704	CY160705	CY160706	CY160707	CY160708	CY160709	CY160710	CY160711
A/Peru/PER054/2010	CY160712	CY160713	CY160714	CY160715	CY160716	CY160717	CY160718	CY160719
A/Peru/PER055/2011	CY160720	CY160721	CY160722	CY160723	CY160724	CY160725	CY160726	CY160727
A/Peru/PER056/2011	CY160728	CY160729	CY160730	CY160731	CY160732	CY160733	CY160734	CY160735
A/Peru/PER057/2010	CY160736	CY160737	CY160738	CY160739	CY160740	CY160741	CY160742	CY160743
A/Peru/PER058/2010	CY160744	CY160745	CY160746	CY160747	CY160748	CY160749	CY160750	CY160751
A/Peru/PER059/2010	CY160752	CY160753	CY160754	CY160755	CY160756	CY160757	CY160758	CY160759
A/Peru/PER060/2010	CY160760	CY160761	CY160762	CY160763	CY160764	CY160765	CY160766	CY160767
A/Peru/PER061/2011	CY160768	CY160769	CY160770	CY160771	CY160772	CY160773	CY160774	CY160775
A/Peru/PER062/2010	CY160776	CY160777	CY160778	CY160779	CY160780	CY160781	CY160782	CY160783
A/Peru/PER063/2012	CY160784	CY160785	CY160786	CY160787	CY160788	CY160789	CY160790	CY160791
A/Peru/PER064/2010	CY160792	CY160793	CY160794	CY160795	CY160796	CY160797	CY160798	CY160799
A/Peru/PER065/2010	CY160800	CY160801	CY160802	CY160803	CY160804	CY160805	CY160806	CY160807
A/Peru/PER066/2011	CY160808	CY160809	CY160810	CY160811	CY160812	CY160813	CY160814	CY160815
A/Peru/PER067/2011	CY160816	CY160817	CY160818	CY160819	CY160820	CY160821	CY160822	CY160823
A/Peru/PER069/2011	CY160832	CY160833	CY160834	CY160835	CY160836	CY160837	CY160838	CY160839
A/Peru/PER070/2010	CY160840	CY160841	CY160842	CY160843	CY160844	CY160845	CY160846	CY160847
A/Peru/PER071/2010	CY160848	CY160849	CY160850	CY160851	CY160852	CY160853	CY160854	CY160855
A/Peru/PER072/2012	CY160856	CY160857	CY160858	CY160859	CY160860	CY160861	CY160862	CY160863
A/Peru/PER073/2010	CY160864	CY160865	CY160866	CY160867	CY160868	CY160869	CY160870	CY160871
A/Peru/PER074/2010	CY160872	CY160873	CY160874	CY160875	CY160876	CY160877	CY160878	CY160879
A/Peru/PER075/2010	CY160880	CY160881	CY160882	CY160883	CY160884	CY160885	CY160886	CY160887
A/Peru/PER076/2010	CY160888	CY160889	CY160890	CY160891	CY160892	CY160893	CY160894	CY160895
A/Peru/PER077/2010	CY160896	CY160897	CY160898	CY160899	CY160900	CY160901	CY160902	CY160903
A/Peru/PER078/2012	CY160904	CY160905	CY160906	CY160907	CY160908	CY160909	CY160910	CY160911
A/Peru/PER079/2010	CY160912	CY160913	CY160914	CY160915	CY160916	CY160917	CY160918	CY160919
A/Peru/PER080/2010	CY160920	CY160921	CY160922	CY160923	CY160924	CY160925	CY160926	CY160927
A/Peru/PER081/2012	CY160928	CY160929	CY160930	CY160931	CY160932	CY160933	CY160934	CY160935
A/Peru/PER082/2010	CY160936	CY160937	CY160938	CY160939	CY160940	CY160941	CY160942	CY160943
A/Peru/PER083/2010	CY160944	CY160945	CY160946	CY160947	CY160948	CY160949	CY160950	CY160951
A/Peru/PER084/2010	CY160952	CY160953	CY160954	CY160955	CY160956	CY160957	CY160958	CY160959
A/Peru/PER085/2011	CY160960	CY160961	CY160962	CY160963	CY160964	CY160965	CY160966	CY160967
A/Peru/PER086/2011	CY160968	CY160969	CY160970	CY160971	CY160972	CY160973	CY160974	CY160975
A/Peru/PER087/2011	CY160976	CY160977	CY160978	CY160979	CY160980	CY160981	CY160982	CY160983
A/Peru/PER088/2010	CY160984	CY160985	CY160986	CY160987	CY160988	CY160989	CY160990	CY160991
A/Peru/PER089/2010	CY160992	CY160993	CY160994	CY160995	CY160996	CY160997	CY160998	CY160999
A/Peru/PER090/2010	CY161000	CY161001	CY161002	CY161003	CY161004	CY161005	CY161006	CY161007
A/Peru/PER092/2011	CY161008	CY161009	CY161010	CY161011	CY161012	CY161013	CY161014	CY161015
A/Peru/PER093/2010	CY161016	CY161017	CY161018	CY161019	CY161020	CY161021	CY161022	CY161023
A/Peru/PER094/2010	CY161024	CY161025	CY161026	CY161027	CY161028	CY161029	CY161030	CY161031
A/Peru/PER095/2010	CY161032	CY161033	CY161034	CY161035	CY161036	CY161037	CY161038	CY161039
A/Peru/PER096/2012	CY161040	CY161041	CY161042	CY161043	CY161044	CY161045	CY161046	CY161047
A/Peru/PER097/2011	CY161048	CY161049	CY161050	CY161051	CY161052	CY161053	CY161054	CY161055
A/Peru/PER098/2011	CY161056	CY161057	CY161058	CY161059	CY161060	CY161061	CY161062	CY161063
A/Peru/PER099/2012	CY161064	CY161065	CY161066	CY161067	CY161068	CY161069	CY161070	CY161071
A/Peru/PER100/2012	CY161072	CY161073	CY161074	CY161075	CY161076	CY161077	CY161078	CY161079
A/Peru/PER101/2010	CY161080	CY161081	CY161082	CY161083	CY161084	CY161085	CY161086	CY161087
A/Peru/PER102/2012	CY161088	CY161089	CY161090	CY161091	CY161092	CY161093	CY161094	CY161095
A/Peru/PER103/2010	CY161096	CY161097	CY161098	CY161099	CY161100	CY161101	CY161102	CY161103
A/Peru/PER104/2010	CY161104	CY161105	CY161106	CY161107	CY161108	CY161109	CY161110	CY161111
A/Peru/PER105/2012	CY161112	CY161113	CY161114	CY161115	CY161116	CY161117	CY161118	CY161119
A/Peru/PER106/2011	CY161120	CY161121	CY161122	CY161123	CY161124	CY161125	CY161126	CY161127
A/Peru/PER107/2010	CY161128	CY161129	CY161130	CY161131	CY161132	CY161133	CY161134	CY161135
A/Peru/PER108/2012	CY161136	CY161137	CY161138	CY161139	CY161140	CY161141	CY161142	CY161143
A/Peru/PER109/2010	CY161144	CY161145	CY161146	CY161147	CY161148	CY161149	CY161150	CY161151
A/Peru/PER111/2012	CY161160	CY161161	CY161162	CY161163	CY161164	CY161165	CY161166	CY161167
A/Peru/PER112/2010	CY161168	CY161169	CY161170	CY161171	CY161172	CY161173	CY161174	CY161175
A/Peru/PER113/2012	CY161176	CY161177	CY161178	CY161179	CY161180	CY161181	CY161182	CY161183
A/Peru/PER114/2010	CY161184	CY161185	CY161186	CY161187	CY161188	CY161189	CY161190	CY161191
A/Peru/PER115/2011	CY161192	CY161193	CY161194	CY161195	CY161196	CY161197	CY161198	CY161199
A/Peru/PER116/2010	CY161200	CY161201	CY161202	CY161203	CY161204	CY161205	CY161206	CY161207
A/Peru/PER117/2012	CY161208	CY161209	CY161210	CY161211	CY161212	CY161213	CY161214	CY161215
A/Peru/PER118/2011	CY161216	CY161217	CY161218	CY161219	CY161220	CY161221	CY161222	CY161223
A/Peru/PER119/2010	CY161224	CY161225	CY161226	CY161227	CY161228	CY161229	CY161230	CY161231
A/Peru/PER120/2010	CY161232	CY161233	CY161234	CY161235	CY161236	CY161237	CY161238	CY161239
A/Peru/PER121/2011	CY161240	CY161241	CY161242	CY161243	CY161244	CY161245	CY161246	CY161247
A/Peru/PER122/2011	CY161248	CY161249	CY161250	CY161251	CY161252	CY161253	CY161254	CY161255
A/Peru/PER123/2010	CY161256	CY161257	CY161258	CY161259	CY161260	CY161261	CY161262	CY161263
A/Peru/PER124/2012	CY161264	CY161265	CY161266	CY161267	CY161268	CY161269	CY161270	CY161271
A/Peru/PER125/2010	CY161272	CY161273	CY161274	CY161275	CY161276	CY161277	CY161278	CY161279
A/Peru/PER127/2010	CY161280	CY161281	CY161282	CY161283	CY161284	CY161285	CY161286	CY161287
A/Peru/PER128/2010	CY161288	CY161289	CY161290	CY161291	CY161292	CY161293	CY161294	CY161295
A/Peru/PER129/2010	CY161296	CY161297	CY161298	CY161299	CY161300	CY161301	CY161302	CY161303
A/Peru/PER130/2011	CY161304	CY161305	CY161306	CY161307	CY161308	CY161309	CY161310	CY161311
A/Peru/PER131/2010	CY161312	CY161313	CY161314	CY161315	CY161316	CY161317	CY161318	CY161319
A/Peru/PER132/2011	CY161320	CY161321	CY161322	CY161323	CY161324	CY161325	CY161326	CY161327
A/Peru/PER133/2010	CY161328	CY161329	CY161330	CY161331	CY161332	CY161333	CY161334	CY161335
A/Peru/PER134/2011	CY161336	CY161337	CY161338	CY161339	CY161340	CY161341	CY161342	CY161343
A/Peru/PER135/2010	CY161344	CY161345	CY161346	CY161347	CY161348	CY161349	CY161350	CY161351
A/Peru/PER136/2011	CY161352	CY161353	CY161354	CY161355	CY161356	CY161357	CY161358	CY161359
A/Peru/PER137/2011	CY161360	CY161361	CY161362	CY161363	CY161364	CY161365	CY161366	CY161367
A/Peru/PER138/2010	CY161368	CY161369	CY161370	CY161371	CY161372	CY161373	CY161374	CY161375
A/Peru/PER139/2010	CY161376	CY161377	CY161378	CY161379	CY161380	CY161381	CY161382	CY161383
A/Peru/PER140/2010	CY161384	CY161385	CY161386	CY161387	CY161388	CY161389	CY161390	CY161391
A/Peru/PER141/2010	CY161392	CY161393	CY161394	CY161395	CY161396	CY161397	CY161398	CY161399
A/Peru/PER142/2011	CY161400	CY161401	CY161402	CY161403	CY161404	CY161405	CY161406	CY161407
A/Peru/PER143/2010	CY161408	CY161409	CY161410	CY161411	CY161412	CY161413	CY161414	CY161415
A/Peru/PER144/2012	CY161416	CY161417	CY161418	CY161419	CY161420	CY161421	CY161422	CY161423
A/Peru/PER145/2010	CY161424	CY161425	CY161426	CY161427	CY161428	CY161429	CY161430	CY161431
A/Peru/PER146/2010	CY161432	CY161433	CY161434	CY161435	CY161436	CY161437	CY161438	CY161439
A/Peru/PER148/2010	CY161448	CY161449	CY161450	CY161451	CY161452	CY161453	CY161454	CY161455
A/Peru/PER149/2011	CY161456	CY161457	CY161458	CY161459	CY161460	CY161461	CY161462	CY161463
A/Peru/PER151/2011	CY161472	CY161473	CY161474	CY161475	CY161476	CY161477	CY161478	CY161479
A/Peru/PER152/2011	CY161480	CY161481	CY161482	CY161483	CY161484	CY161485	CY161486	CY161487
A/Peru/PER153/2012	CY161488	CY161489	CY161490	CY161491	CY161492	CY161493	CY161494	CY161495
A/Peru/PER155/2011	CY161504	CY161505	CY161506	CY161507	CY161508	CY161509	CY161510	CY161511
A/Peru/PER156/2012	CY161512	CY161513	CY161514	CY161515	CY161516	CY161517	CY161518	CY161519
A/Peru/PER157/2010	CY161520	CY161521	CY161522	CY161523	CY161524	CY161525	CY161526	CY161527
A/Peru/PER158/2011	CY161528	CY161529	CY161530	CY161531	CY161532	CY161533	CY161534	CY161535
A/Peru/PER159/2011	CY161536	CY161537	CY161538	CY161539	CY161540	CY161541	CY161542	CY161543
A/Peru/PER160/2010	CY161544	CY161545	CY161546	CY161547	CY161548	CY161549	CY161550	CY161551
A/Peru/PER161/2011	CY161552	CY161553	CY161554	CY161555	CY161556	CY161557	CY161558	CY161559
A/Peru/PER162/2010	CY161560	CY161561	CY161562	CY161563	CY161564	CY161565	CY161566	CY161567
A/Peru/PER163/2011	CY161568	CY161569	CY161570	CY161571	CY161572	CY161573	CY161574	CY161575
A/Peru/PER164/2010	CY161576	CY161577	CY161578	CY161579	CY161580	CY161581	CY161582	CY161583
A/Peru/PER165/2010	CY161584	CY161585	CY161586	CY161587	CY161588	CY161589	CY161590	CY161591
A/Peru/PER166/2011	CY161592	CY161593	CY161594	CY161595	CY161596	CY161597	CY161598	CY161599
A/Peru/PER167/2012	CY161600	CY161601	CY161602	CY161603	CY161604	CY161605	CY161606	CY161607
A/Peru/PER169/2010	CY161616	CY161617	CY161618	CY161619	CY161620	CY161621	CY161622	CY161623
A/Peru/PER170/2010	CY161624	CY161625	CY161626	CY161627	CY161628	CY161629	CY161630	CY161631
A/Peru/PER171/2010	CY161632	CY161633	CY161634	CY161635	CY161636	CY161637	CY161638	CY161639
A/Peru/PER172/2010	CY161640	CY161641	CY161642	CY161643	CY161644	CY161645	CY161646	CY161647
A/Peru/PER174/2010	CY161656	CY161657	CY161658	CY161659	CY161660	CY161661	CY161662	CY161663
A/Peru/PER175/2012	CY161664	CY161665	CY161666	CY161667	CY161668	CY161669	CY161670	CY161671
A/Peru/PER176/2011	CY161672	CY161673	CY161674	CY161675	CY161676	CY161677	CY161678	CY161679
A/Peru/PER178/2010	CY161688	CY161689	CY161690	CY161691	CY161692	CY161693	CY161694	CY161695
A/Peru/PER179/2011	CY161696	CY161697	CY161698	CY161699	CY161700	CY161701	CY161702	CY161703
A/Peru/PER180/2010	CY161704	CY161705	CY161706	CY161707	CY161708	CY161709	CY161710	CY161711
A/Peru/PER181/2010	CY161712	CY161713	CY161714	CY161715	CY161716	CY161717	CY161718	CY161719
A/Peru/PER182/2010	CY161720	CY161721	CY161722	CY161723	CY161724	CY161725	CY161726	CY161727
A/Peru/PER183/2010	CY161728	CY161729	CY161730	CY161731	CY161732	CY161733	CY161734	CY161735
A/Peru/PER184/2010	CY161736	CY161737	CY161738	CY161739	CY161740	CY161741	CY161742	CY161743
A/Peru/PER185/2011	CY161744	CY161745	CY161746	CY161747	CY161748	CY161749	CY161750	CY161751
A/Peru/PER186/2012	CY161752	CY161753	CY161754	CY161755	CY161756	CY161757	CY161758	CY161759
A/Peru/PER187/2011	CY161760	CY161761	CY161762	CY161763	CY161764	CY161765	CY161766	CY161767
A/Peru/PER188/2010	CY161768	CY161769	CY161770	CY161771	CY161772	CY161773	CY161774	CY161775
A/Peru/PER189/2011	CY161776	CY161777	CY161778	CY161779	CY161780	CY161781	CY161782	CY161783
A/Peru/PER191/2010	CY161792	CY161793	CY161794	CY161795	CY161796	CY161797	CY161798	CY161799
A/Peru/PER192/2010	CY161800	CY161801	CY161802	CY161803	CY161804	CY161805	CY161806	CY161807
A/Peru/PER193/2010	CY161808	CY161809	CY161810	CY161811	CY161812	CY161813	CY161814	CY161815
A/Peru/PER194/2011	CY161816	CY161817	CY161818	CY161819	CY161820	CY161821	CY161822	CY161823
A/Peru/PER195/2010	CY161824	CY161825	CY161826	CY161827	CY161828	CY161829	CY161830	CY161831
A/Peru/PER196/2010	CY161832	CY161833	CY161834	CY161835	CY161836	CY161837	CY161838	CY161839
A/Peru/PER197/2011	CY161840	CY161841	CY161842	CY161843	CY161844	CY161845	CY161846	CY161847
A/Peru/PER198/2010	CY161848	CY161849	CY161850	CY161851	CY161852	CY161853	CY161854	CY161855
A/Peru/PER199/2011	CY161856	CY161857	CY161858	CY161859	CY161860	CY161861	CY161862	CY161863
A/Peru/PER200/2012	CY161864	CY161865	CY161866	CY161867	CY161868	CY161869	CY161870	CY161871
A/Peru/PER201/2010	CY161872	CY161873	CY161874	CY161875	CY161876	CY161877	CY161878	CY161879
A/Peru/PER202/2010	CY161880	CY161881	CY161882	CY161883	CY161884	CY161885	CY161886	CY161887
A/Peru/PER203/2011	CY161888	CY161889	CY161890	CY161891	CY161892	CY161893	CY161894	CY161895
A/Peru/PER205/2011	CY161904	CY161905	CY161906	CY161907	CY161908	CY161909	CY161910	CY161911
A/Peru/PER206/2011	CY161912	CY161913	CY161914	CY161915	CY161916	CY161917	CY161918	CY161919
A/Peru/PER207/2010	CY161920	CY161921	CY161922	CY161923	CY161924	CY161925	CY161926	CY161927
A/Peru/PER208/2010	CY161928	CY161929	CY161930	CY161931	CY161932	CY161933	CY161934	CY161935
A/Peru/PER209/2012	CY161936	CY161937	CY161938	CY161939	CY161940	CY161941	CY161942	CY161943
A/Peru/PER210/2010	CY161944	CY161945	CY161946	CY161947	CY161948	CY161949	CY161950	CY161951
A/Peru/PER211/2010	CY161952	CY161953	CY161954	CY161955	CY161956	CY161957	CY161958	CY161959
A/Peru/PER212/2010	CY161960	CY161961	CY161962	CY161963	CY161964	CY161965	CY161966	CY161967
A/Peru/PER213/2010	CY161968	CY161969	CY161970	CY161971	CY161972	CY161973	CY161974	CY161975
A/Peru/PER214/2010	CY161976	CY161977	CY161978	CY161979	CY161980	CY161981	CY161982	CY161983
A/Peru/PER216/2012	CY161992	CY161993	CY161994	CY161995	CY161996	CY161997	CY161998	CY161999
A/Peru/PER217/2012	CY162000	CY162001	CY162002	CY162003	CY162004	CY162005	CY162006	CY162007
A/Peru/PER218/2010	CY162008	CY162009	CY162010	CY162011	CY162012	CY162013	CY162014	CY162015
A/Peru/PER219/2012	CY162016	CY162017	CY162018	CY162019	CY162020	CY162021	CY162022	CY162023
A/Peru/PER220/2010	CY162024	CY162025	CY162026	CY162027	CY162028	CY162029	CY162030	CY162031
A/Peru/PER221/2012	CY162032	CY162033	CY162034	CY162035	CY162036	CY162037	CY162038	CY162039
A/Peru/PER222/2012	CY162040	CY162041	CY162042	CY162043	CY162044	CY162045	CY162046	CY162047
A/Peru/PER224/2010	CY162056	CY162057	CY162058	CY162059	CY162060	CY162061	CY162062	CY162063
A/Peru/PER225/2010	CY162064	CY162065	CY162066	CY162067	CY162068	CY162069	CY162070	CY162071
A/Peru/PER226/2011	CY162072	CY162073	CY162074	CY162075	CY162076	CY162077	CY162078	CY162079
A/Peru/PER227/2011	CY162080	CY162081	CY162082	CY162083	CY162084	CY162085	CY162086	CY162087
A/Peru/PER228/2010	CY162088	CY162089	CY162090	CY162091	CY162092	CY162093	CY162094	CY162095
A/Peru/PER229/2010	CY162096	CY162097	CY162098	CY162099	CY162100	CY162101	CY162102	CY162103
A/Peru/PER230/2010	CY162104	CY162105	CY162106	CY162107	CY162108	CY162109	CY162110	CY162111
A/Peru/PER231/2011	CY162112	CY162113	CY162114	CY162115	CY162116	CY162117	CY162118	CY162119
A/Peru/PER232/2012	CY162120	CY162121	CY162122	CY162123	CY162124	CY162125	CY162126	CY162127
A/Peru/PER233/2010	CY162128	CY162129	CY162130	CY162131	CY162132	CY162133	CY162134	CY162135
A/Peru/PER235/2011	CY162144	CY162145	CY162146	CY162147	CY162148	CY162149	CY162150	CY162151
A/Peru/PER236/2012	CY162152	CY162153	CY162154	CY162155	CY162156	CY162157	CY162158	CY162159
A/Peru/PER238/2011	CY162168	CY162169	CY162170	CY162171	CY162172	CY162173	CY162174	CY162175
A/Peru/PER241/2010	CY162184	CY162185	CY162186	CY162187	CY162188	CY162189	CY162190	CY162191
A/Peru/PER242/2010	CY162192	CY162193	CY162194	CY162195	CY162196	CY162197	CY162198	CY162199
A/Peru/PER243/2011	CY162200	CY162201	CY162202	CY162203	CY162204	CY162205	CY162206	CY162207
A/Peru/PER244/2011	CY162208	CY162209	CY162210	CY162211	CY162212	CY162213	CY162214	CY162215
A/Peru/PER245/2010	CY162216	CY162217	CY162218	CY162219	CY162220	CY162221	CY162222	CY162223
A/Peru/PER246/2010	CY162224	CY162225	CY162226	CY162227	CY162228	CY162229	CY162230	CY162231
A/Peru/PER247/2011	CY162232	CY162233	CY162234	CY162235	CY162236	CY162237	CY162238	CY162239
A/Peru/PER248/2010	CY162240	CY162241	CY162242	CY162243	CY162244	CY162245	CY162246	CY162247
A/Peru/PER250/2010	CY162248	CY162249	CY162250	CY162251	CY162252	CY162253	CY162254	CY162255
A/Peru/PER251/2010	CY162256	CY162257	CY162258	CY162259	CY162260	CY162261	CY162262	CY162263
A/Peru/PER252/2010	CY162264	CY162265	CY162266	CY162267	CY162268	CY162269	CY162270	CY162271
A/Peru/PER253/2010	CY162272	CY162273	CY162274	CY162275	CY162276	CY162277	CY162278	CY162279
A/Peru/PER254/2010	CY162280	CY162281	CY162282	CY162283	CY162284	CY162285	CY162286	CY162287
A/Peru/PER255/2011	CY162288	CY162289	CY162290	CY162291	CY162292	CY162293	CY162294	CY162295
A/Peru/PER256/2010	CY162296	CY162297	CY162298	CY162299	CY162300	CY162301	CY162302	CY162303
A/Peru/PER257/2010	CY162304	CY162305	CY162306	CY162307	CY162308	CY162309	CY162310	CY162311
A/Peru/PER258/2010	CY162312	CY162313	CY162314	CY162315	CY162316	CY162317	CY162318	CY162319
A/Peru/PER259/2010	CY162320	CY162321	CY162322	CY162323	CY162324	CY162325	CY162326	CY162327
A/Peru/PER260/2012	CY162328	CY162329	CY162330	CY162331	CY162332	CY162333	CY162334	CY162335
A/Peru/PER262/2012	CY162336	CY162337	CY162338	CY162339	CY162340	CY162341	CY162342	CY162343
A/Peru/PER263/2010	CY162344	CY162345	CY162346	CY162347	CY162348	CY162349	CY162350	CY162351
A/Peru/PER264/2011	CY162352	CY162353	CY162354	CY162355	CY162356	CY162357	CY162358	CY162359
A/Peru/PER265/2011	CY162360	CY162361	CY162362	CY162363	CY162364	CY162365	CY162366	CY162367
A/Peru/PER266/2010	CY162368	CY162369	CY162370	CY162371	CY162372	CY162373	CY162374	CY162375
A/Peru/PER267/2010	CY162376	CY162377	CY162378	CY162379	CY162380	CY162381	CY162382	CY162383
A/Peru/PER268/2011	CY162384	CY162385	CY162386	CY162387	CY162388	CY162389	CY162390	CY162391
A/Peru/PER269/2011	CY162392	CY162393	CY162394	CY162395	CY162396	CY162397	CY162398	CY162399
A/Peru/PER270/2010	CY162400	CY162401	CY162402	CY162403	CY162404	CY162405	CY162406	CY162407
A/Peru/PER271/2011	CY162408	CY162409	CY162410	CY162411	CY162412	CY162413	CY162414	CY162415
A/Peru/PER272/2010	CY162416	CY162417	CY162418	CY162419	CY162420	CY162421	CY162422	CY162423
A/Peru/PER273/2011	CY162424	CY162425	CY162426	CY162427	CY162428	CY162429	CY162430	CY162431
A/Peru/PER274/2010	CY162432	CY162433	CY162434	CY162435	CY162436	CY162437	CY162438	CY162439
A/Peru/PER275/2011	CY162440	CY162441	CY162442	CY162443	CY162444	CY162445	CY162446	CY162447
A/Peru/PER276/2010	CY162448	CY162449	CY162450	CY162451	CY162452	CY162453	CY162454	CY162455
A/Peru/PER277/2010	CY162456	CY162457	CY162458	CY162459	CY162460	CY162461	CY162462	CY162463
A/Peru/PER278/2010	CY162464	CY162465	CY162466	CY162467	CY162468	CY162469	CY162470	CY162471
A/Peru/PER279/2010	CY162472	CY162473	CY162474	CY162475	CY162476	CY162477	CY162478	CY162479
A/Peru/PER280/2012	CY162480	CY162481	CY162482	CY162483	CY162484	CY162485	CY162486	CY162487
A/Peru/PER281/2011	CY162488	CY162489	CY162490	CY162491	CY162492	CY162493	CY162494	CY162495
A/Peru/PER282/2011	CY162496	CY162497	CY162498	CY162499	CY162500	CY162501	CY162502	CY162503
A/Peru/PER283/2011	CY162504	CY162505	CY162506	CY162507	CY162508	CY162509	CY162510	CY162511
A/Peru/PER284/2011	CY162512	CY162513	CY162514	CY162515	CY162516	CY162517	CY162518	CY162519
A/Peru/PER285/2010	CY162520	CY162521	CY162522	CY162523	CY162524	CY162525	CY162526	CY162527
A/Peru/PER286/2010	CY162528	CY162529	CY162530	CY162531	CY162532	CY162533	CY162534	CY162535
A/Peru/PER287/2011	CY162536	CY162537	CY162538	CY162539	CY162540	CY162541	CY162542	CY162543
A/Peru/PER288/2010	CY162544	CY162545	CY162546	CY162547	CY162548	CY162549	CY162550	CY162551
A/Peru/PER289/2011	CY162552	CY162553	CY162554	CY162555	CY162556	CY162557	CY162558	CY162559
A/Peru/PER290/2011	CY162560	CY162561	CY162562	CY162563	CY162564	CY162565	CY162566	CY162567
A/Peru/PER291/2010	CY162568	CY162569	CY162570	CY162571	CY162572	CY162573	CY162574	CY162575
A/Peru/PER292/2010	CY162576	CY162577	CY162578	CY162579	CY162580	CY162581	CY162582	CY162583
A/Peru/PER294/2010	CY162584	CY162585	CY162586	CY162587	CY162588	CY162589	CY162590	CY162591
A/Peru/PER297/2010	CY162600	CY162601	CY162602	CY162603	CY162604	CY162605	CY162606	CY162607
A/Peru/PER298/2011	CY162608	CY162609	CY162610	CY162611	CY162612	CY162613	CY162614	CY162615
A/Peru/PER299/2010	CY162616	CY162617	CY162618	CY162619	CY162620	CY162621	CY162622	CY162623
A/Peru/PER300/2010	CY162624	CY162625	CY162626	CY162627	CY162628	CY162629	CY162630	CY162631
A/Peru/PER301/2012	CY162632	CY162633	CY162634	CY162635	CY162636	CY162637	CY162638	CY162639
A/Peru/PER302/2011	CY162640	CY162641	CY162642	CY162643	CY162644	CY162645	CY162646	CY162647
A/Peru/PER303/2010	CY162648	CY162649	CY162650	CY162651	CY162652	CY162653	CY162654	CY162655
A/Peru/PER304/2010	CY162656	CY162657	CY162658	CY162659	CY162660	CY162661	CY162662	CY162663
A/Peru/PER305/2012	CY162664	CY162665	CY162666	CY162667	CY162668	CY162669	CY162670	CY162671
A/Peru/PER306/2010	CY162672	CY162673	CY162674	CY162675	CY162676	CY162677	CY162678	CY162679
A/Peru/PER307/2011	CY162680	CY162681	CY162682	CY162683	CY162684	CY162685	CY162686	CY162687
A/Peru/PER308/2010	CY162688	CY162689	CY162690	CY162691	CY162692	CY162693	CY162694	CY162695
A/Peru/PER309/2012	CY162696	CY162697	CY162698	CY162699	CY162700	CY162701	CY162702	CY162703
A/Peru/PER311/2010	CY162712	CY162713	CY162714	CY162715	CY162716	CY162717	CY162718	CY162719
A/Peru/PER312/2010	CY162720	CY162721	CY162722	CY162723	CY162724	CY162725	CY162726	CY162727
A/Peru/PER313/2012	CY162728	CY162729	CY162730	CY162731	CY162732	CY162733	CY162734	CY162735
A/Peru/PER314/2012	CY162736	CY162737	CY162738	CY162739	CY162740	CY162741	CY162742	CY162743
A/Peru/PER315/2010	CY162744	CY162745	CY162746	CY162747	CY162748	CY162749	CY162750	CY162751
A/Peru/PER316/2012	CY162752	CY162753	CY162754	CY162755	CY162756	CY162757	CY162758	CY162759
A/Peru/PER317/2010	CY162760	CY162761	CY162762	CY162763	CY162764	CY162765	CY162766	CY162767
A/Peru/PER318/2010	CY162768	CY162769	CY162770	CY162771	CY162772	CY162773	CY162774	CY162775
A/Peru/PER319/2010	CY162776	CY162777	CY162778	CY162779	CY162780	CY162781	CY162782	CY162783
A/Peru/PER320/2010	CY162784	CY162785	CY162786	CY162787	CY162788	CY162789	CY162790	CY162791
A/Peru/PER321/2010	CY162792	CY162793	CY162794	CY162795	CY162796	CY162797	CY162798	CY162799
A/Peru/PER322/2011	CY162800	CY162801	CY162802	CY162803	CY162804	CY162805	CY162806	CY162807
A/Peru/PER323/2010	CY162808	CY162809	CY162810	CY162811	CY162812	CY162813	CY162814	CY162815
A/Peru/PER324/2011	CY162816	CY162817	CY162818	CY162819	CY162820	CY162821	CY162822	CY162823
A/Peru/PER325/2010	CY162824	CY162825	CY162826	CY162827	CY162828	CY162829	CY162830	CY162831
A/Peru/PER326/2012	CY162832	CY162833	CY162834	CY162835	CY162836	CY162837	CY162838	CY162839
A/Peru/PER327/2010	CY162840	CY162841	CY162842	CY162843	CY162844	CY162845	CY162846	CY162847
A/Peru/PER328/2011	CY162848	CY162849	CY162850	CY162851	CY162852	CY162853	CY162854	CY162855
A/Peru/PER329/2010	CY162856	CY162857	CY162858	CY162859	CY162860	CY162861	CY162862	CY162863
A/Peru/PER330/2010	CY162864	CY162865	CY162866	CY162867	CY162868	CY162869	CY162870	CY162871
A/Peru/PER331/2012	CY162872	CY162873	CY162874	CY162875	CY162876	CY162877	CY162878	CY162879
A/Peru/PER332/2010	CY162880	CY162881	CY162882	CY162883	CY162884	CY162885	CY162886	CY162887
A/Peru/PER333/2011	CY162888	CY162889	CY162890	CY162891	CY162892	CY162893	CY162894	CY162895
A/Peru/PER334/2011	CY162896	CY162897	CY162898	CY162899	CY162900	CY162901	CY162902	CY162903
A/Peru/PER335/2010	CY162904	CY162905	CY162906	CY162907	CY162908	CY162909	CY162910	CY162911
A/Peru/PER336/2010	CY162912	CY162913	CY162914	CY162915	CY162916	CY162917	CY162918	CY162919
A/Peru/PER337/2011	CY162920	CY162921	CY162922	CY162923	CY162924	CY162925	CY162926	CY162927
A/Peru/PER338/2010	CY162928	CY162929	CY162930	CY162931	CY162932	CY162933	CY162934	CY162935
A/Peru/PER339/2010	CY162936	CY162937	CY162938	CY162939	CY162940	CY162941	CY162942	CY162943
A/Peru/PER340/2010	CY162944	CY162945	CY162946	CY162947	CY162948	CY162949	CY162950	CY162951
A/Peru/PER341/2011	CY162952	CY162953	CY162954	CY162955	CY162956	CY162957	CY162958	CY162959
A/Peru/PER342/2010	CY162960	CY162961	CY162962	CY162963	CY162964	CY162965	CY162966	CY162967
A/Peru/PER343/2011	CY162968	CY162969	CY162970	CY162971	CY162972	CY162973	CY162974	CY162975
A/Peru/PER344/2010	CY162976	CY162977	CY162978	CY162979	CY162980	CY162981	CY162982	CY162983
A/Peru/PER345/2011	CY162984	CY162985	CY162986	CY162987	CY162988	CY162989	CY162990	CY162991
A/Peru/PER346/2011	CY162992	CY162993	CY162994	CY162995	CY162996	CY162997	CY162998	CY162999
A/Peru/PER347/2010	CY163000	CY163001	CY163002	CY163003	CY163004	CY163005	CY163006	CY163007
A/Peru/PER349/2010	CY163008	CY163009	CY163010	CY163011	CY163012	CY163013	CY163014	CY163015
A/Peru/PER350/2010	CY163016	CY163017	CY163018	CY163019	CY163020	CY163021	CY163022	CY163023
A/Peru/PER351/2010	CY163024	CY163025	CY163026	CY163027	CY163028	CY163029	CY163030	CY163031
A/Peru/PER352/2011	CY163032	CY163033	CY163034	CY163035	CY163036	CY163037	CY163038	CY163039
A/Peru/PER353/2012	CY163040	CY163041	CY163042	CY163043	CY163044	CY163045	CY163046	CY163047
A/Peru/PER354/2012	CY163048	CY163049	CY163050	CY163051	CY163052	CY163053	CY163054	CY163055
A/Peru/PER355/2011	CY163056	CY163057	CY163058	CY163059	CY163060	CY163061	CY163062	CY163063
A/Peru/PER356/2012	CY163064	CY163065	CY163066	CY163067	CY163068	CY163069	CY163070	CY163071
A/Peru/PER357/2010	CY163072	CY163073	CY163074	CY163075	CY163076	CY163077	CY163078	CY163079
A/Peru/PER358/2012	CY163080	CY163081	CY163082	CY163083	CY163084	CY163085	CY163086	CY163087
A/Peru/PER359/2012	CY163088	CY163089	CY163090	CY163091	CY163092	CY163093	CY163094	CY163095
A/Peru/PER360/2010	CY163096	CY163097	CY163098	CY163099	CY163100	CY163101	CY163102	CY163103
A/Peru/PER361/2010	CY163104	CY163105	CY163106	CY163107	CY163108	CY163109	CY163110	CY163111
A/Peru/PER362/2011	CY163112	CY163113	CY163114	CY163115	CY163116	CY163117	CY163118	CY163119
A/Peru/PER363/2012	CY163120	CY163121	CY163122	CY163123	CY163124	CY163125	CY163126	CY163127
A/Peru/PER364/2011	CY163128	CY163129	CY163130	CY163131	CY163132	CY163133	CY163134	CY163135
A/Peru/PER365/2010	CY163136	CY163137	CY163138	CY163139	CY163140	CY163141	CY163142	CY163143
A/Peru/PER367/2010	CY163144	CY163145	CY163146	CY163147	CY163148	CY163149	CY163150	CY163151
A/Peru/PER369/2010	CY163152	CY163153	CY163154	CY163155	CY163156	CY163157	CY163158	CY163159
A/Peru/PER370/2010	CY163160	CY163161	CY163162	CY163163	CY163164	CY163165	CY163166	CY163167
A/Peru/PER371/2012	CY163168	CY163169	CY163170	CY163171	CY163172	CY163173	CY163174	CY163175
A/Peru/PER372/2010	CY163176	CY163177	CY163178	CY163179	CY163180	CY163181	CY163182	CY163183
A/Peru/PER373/2010	CY163184	CY163185	CY163186	CY163187	CY163188	CY163189	CY163190	CY163191
A/Peru/PER374/2011	CY163192	CY163193	CY163194	CY163195	CY163196	CY163197	CY163198	CY163199
A/Peru/PER375/2010	CY163200	CY163201	CY163202	CY163203	CY163204	CY163205	CY163206	CY163207
A/Peru/PER376/2010	CY163208	CY163209	CY163210	CY163211	CY163212	CY163213	CY163214	CY163215
A/Peru/PER377/2010	CY163216	CY163217	CY163218	CY163219	CY163220	CY163221	CY163222	CY163223
A/Peru/PER378/2011	CY163224	CY163225	CY163226	CY163227	CY163228	CY163229	CY163230	CY163231
A/Peru/PER379/2010	CY163232	CY163233	CY163234	CY163235	CY163236	CY163237	CY163238	CY163239
A/Peru/PER380/2010	CY163240	CY163241	CY163242	CY163243	CY163244	CY163245	CY163246	CY163247
A/Peru/PER381/2010	CY163248	CY163249	CY163250	CY163251	CY163252	CY163253	CY163254	CY163255
A/Peru/PER382/2010	CY163256	CY163257	CY163258	CY163259	CY163260	CY163261	CY163262	CY163263
A/Peru/PER384/2012	CY163272	CY163273	CY163274	CY163275	CY163276	CY163277	CY163278	CY163279
A/Peru/PER385/2011	CY163280	CY163281	CY163282	CY163283	CY163284	CY163285	CY163286	CY163287
A/Peru/PER386/2010	CY163288	CY163289	CY163290	CY163291	CY163292	CY163293	CY163294	CY163295
A/Peru/PER387/2010	CY163296	CY163297	CY163298	CY163299	CY163300	CY163301	CY163302	CY163303
A/Peru/PER388/2011	CY163304	CY163305	CY163306	CY163307	CY163308	CY163309	CY163310	CY163311
A/Peru/PER389/2012	CY163312	CY163313	CY163314	CY163315	CY163316	CY163317	CY163318	CY163319
A/Peru/PER390/2010	CY163320	CY163321	CY163322	CY163323	CY163324	CY163325	CY163326	CY163327
A/Peru/PER391/2010	CY163328	CY163329	CY163330	CY163331	CY163332	CY163333	CY163334	CY163335
A/Peru/PER392/2010	CY163336	CY163337	CY163338	CY163339	CY163340	CY163341	CY163342	CY163343
A/Peru/PER393/2010	CY163344	CY163345	CY163346	CY163347	CY163348	CY163349	CY163350	CY163351
A/Peru/PER394/2011	CY163352	CY163353	CY163354	CY163355	CY163356	CY163357	CY163358	CY163359
A/Peru/PER395/2011	CY163360	CY163361	CY163362	CY163363	CY163364	CY163365	CY163366	CY163367
A/Peru/PER396/2011	CY163368	CY163369	CY163370	CY163371	CY163372	CY163373	CY163374	CY163375
A/Peru/PER397/2011	CY163376	CY163377	CY163378	CY163379	CY163380	CY163381	CY163382	CY163383
A/Peru/PER398/2010	CY163384	CY163385	CY163386	CY163387	CY163388	CY163389	CY163390	CY163391
A/Peru/PER399/2012	CY163392	CY163393	CY163394	CY163395	CY163396	CY163397	CY163398	CY163399
A/Peru/PER400/2012	CY163400	CY163401	CY163402	CY163403	CY163404	CY163405	CY163406	CY163407
A/Tennessee/F2011/2011	CY167484	CY167485	CY167486	CY167487	CY167488	CY167489	CY167490	CY167491
A/Tennessee/F2018/2011	CY167500	CY167501	CY167502	CY167503	CY167504	CY167505	CY167506	CY167507
A/Tennessee/F2019/2011	CY167516	CY167517	CY167518	CY167519	CY167520	CY167521	CY167522	CY167523
A/Tennessee/F2021/2011	CY167532	CY167533	CY167534	CY167535	CY167536	CY167537	CY167538	CY167539
A/Tennessee/F2031A/2011	CY167564	CY167565	CY167566	CY167567	CY167568	CY167569	CY167570	CY167571
A/Tennessee/F2034/2011	CY167572	CY167573	CY167574	CY167575	CY167576	CY167577	CY167578	CY167579
A/Tennessee/F2048/2011	CY167596	CY167597	CY167598	CY167599	CY167600	CY167601	CY167602	CY167603
A/Tennessee/F2053/2011	CY167612	CY167613	CY167614	CY167615	CY167616	CY167617	CY167618	CY167619
A/Tennessee/F2054A/2011	CY167620	CY167621	CY167622	CY167623	CY167624	CY167625	CY167626	CY167627
A/Tennessee/F2057c54A/2011	CY167628	CY167629	CY167630	CY167631	CY167632	CY167633	CY167634	CY167635
A/Tennessee/F2065/2011	CY167644	CY167645	CY167646	CY167647	CY167648	CY167649	CY167650	CY167651
A/Tennessee/F2078/2011	CY167668	CY167669	CY167670	CY167671	CY167672	CY167673	CY167674	CY167675
A/Tennessee/F2079/2011	CY167684	CY167685	CY167686	CY167687	CY167688	CY167689	CY167690	CY167691
A/Tennessee/F2080c7879/2011	CY167708	CY167709	CY167710	CY167711	CY167712	CY167713	CY167714	CY167715
A/Tennessee/F2084c83/2011	CY167732	CY167733	CY167734	CY167735	CY167736	CY167737	CY167738	CY167739
A/Tennessee/F2090B/2011	CY167764	CY167765	CY167766	CY167767	CY167768	CY167769	CY167770	CY167771
A/Santa_Clara/YGA_03071/2013	CY167868	CY167869	CY167870	CY167871	CY167872	CY167873	CY167874	CY167875
A/Boston/YGA_00002/2012	CY167887	CY167888	CY167889	CY167890	CY167891	CY167892	CY167893	CY167894
A/Boston/YGA_00003/2012	CY167895	CY167896	CY167897	CY167898	CY167899	CY167900	CY167901	CY167902
A/Boston/YGA_00004/2012	CY167903	CY167904	CY167905	CY167906	CY167907	CY167908	CY167909	CY167910
A/Boston/YGA_00006/2012	CY167911	CY167912	CY167913	CY167914	CY167915	CY167916	CY167917	CY167918
A/Boston/YGA_00007/2012	CY167919	CY167920	CY167921	CY167922	CY167923	CY167924	CY167925	CY167926
A/Boston/YGA_00008/2012	CY167927	CY167928	CY167929	CY167930	CY167931	CY167932	CY167933	CY167934
A/Boston/YGA_00009/2012	CY167935	CY167936	CY167937	CY167938	CY167939	CY167940	CY167941	CY167942
A/Boston/YGA_00010/2012	CY167943	CY167944	CY167945	CY167946	CY167947	CY167948	CY167949	CY167950
A/Boston/YGA_00011/2012	CY167951	CY167952	CY167953	CY167954	CY167955	CY167956	CY167957	CY167958
A/Boston/YGA_00012/2012	CY167959	CY167960	CY167961	CY167962	CY167963	CY167964	CY167965	CY167966
A/Boston/YGA_00014/2012	CY167967	CY167968	CY167969	CY167970	CY167971	CY167972	CY167973	CY167974
A/Boston/YGA_00015/2012	CY167975	CY167976	CY167977	CY167978	CY167979	CY167980	CY167981	CY167982
A/Boston/YGA_00016/2012	CY167983	CY167984	CY167985	CY167986	CY167987	CY167988	CY167989	CY167990
A/Boston/YGA_00017/2012	CY167991	CY167992	CY167993	CY167994	CY167995	CY167996	CY167997	CY167998
A/Boston/YGA_00019/2012	CY167999	CY168000	CY168001	CY168002	CY168003	CY168004	CY168005	CY168006
A/Boston/YGA_00020/2012	CY168007	CY168008	CY168009	CY168010	CY168011	CY168012	CY168013	CY168014
A/Boston/YGA_00021/2012	CY168015	CY168016	CY168017	CY168018	CY168019	CY168020	CY168021	CY168022
A/Boston/YGA_00022/2013	CY168023	CY168024	CY168025	CY168026	CY168027	CY168028	CY168029	CY168030
A/Boston/YGA_00024/2013	CY168031	CY168032	CY168033	CY168034	CY168035	CY168036	CY168037	CY168038
A/Boston/YGA_00025/2013	CY168039	CY168040	CY168041	CY168042	CY168043	CY168044	CY168045	CY168046
A/Boston/YGA_00026/2013	CY168047	CY168048	CY168049	CY168050	CY168051	CY168052	CY168053	CY168054
A/Boston/YGA_00027/2013	CY168055	CY168056	CY168057	CY168058	CY168059	CY168060	CY168061	CY168062
A/Boston/YGA_00028/2013	CY168063	CY168064	CY168065	CY168066	CY168067	CY168068	CY168069	CY168070
A/Boston/YGA_00030/2013	CY168071	CY168072	CY168073	CY168074	CY168075	CY168076	CY168077	CY168078
A/Boston/YGA_00031/2013	CY168079	CY168080	CY168081	CY168082	CY168083	CY168084	CY168085	CY168086
A/Boston/YGA_00035/2013	CY168087	CY168088	CY168089	CY168090	CY168091	CY168092	CY168093	CY168094
A/Boston/YGA_00038/2013	CY168103	CY168104	CY168105	CY168106	CY168107	CY168108	CY168109	CY168110
A/Boston/YGA_00039/2013	CY168111	CY168112	CY168113	CY168114	CY168115	CY168116	CY168117	CY168118
A/Boston/YGA_00040/2013	CY168119	CY168120	CY168121	CY168122	CY168123	CY168124	CY168125	CY168126
A/Boston/YGA_00041/2013	CY168127	CY168128	CY168129	CY168130	CY168131	CY168132	CY168133	CY168134
A/Boston/YGA_00042/2013	CY168135	CY168136	CY168137	CY168138	CY168139	CY168140	CY168141	CY168142
A/Boston/YGA_00043/2013	CY168143	CY168144	CY168145	CY168146	CY168147	CY168148	CY168149	CY168150
A/Boston/YGA_00044/2013	CY168151	CY168152	CY168153	CY168154	CY168155	CY168156	CY168157	CY168158
A/Boston/YGA_00045/2013	CY168159	CY168160	CY168161	CY168162	CY168163	CY168164	CY168165	CY168166
A/Boston/YGA_00046/2013	CY168167	CY168168	CY168169	CY168170	CY168171	CY168172	CY168173	CY168174
A/Boston/YGA_00047/2013	CY168175	CY168176	CY168177	CY168178	CY168179	CY168180	CY168181	CY168182
A/Boston/YGA_00048/2013	CY168183	CY168184	CY168185	CY168186	CY168187	CY168188	CY168189	CY168190
A/Boston/YGA_00049/2013	CY168191	CY168192	CY168193	CY168194	CY168195	CY168196	CY168197	CY168198
A/Boston/YGA_00050/2013	CY168199	CY168200	CY168201	CY168202	CY168203	CY168204	CY168205	CY168206
A/Boston/YGA_00051/2013	CY168207	CY168208	CY168209	CY168210	CY168211	CY168212	CY168213	CY168214
A/Boston/YGA_00052/2013	CY168215	CY168216	CY168217	CY168218	CY168219	CY168220	CY168221	CY168222
A/Boston/YGA_00053/2013	CY168223	CY168224	CY168225	CY168226	CY168227	CY168228	CY168229	CY168230
A/Boston/YGA_00054/2013	CY168231	CY168232	CY168233	CY168234	CY168235	CY168236	CY168237	CY168238
A/Boston/YGA_00055/2013	CY168239	CY168240	CY168241	CY168242	CY168243	CY168244	CY168245	CY168246
A/Boston/YGA_00056/2013	CY168247	CY168248	CY168249	CY168250	CY168251	CY168252	CY168253	CY168254
A/Boston/YGA_00059/2013	CY168255	CY168256	CY168257	CY168258	CY168259	CY168260	CY168261	CY168262
A/Boston/YGA_00060/2013	CY168263	CY168264	CY168265	CY168266	CY168267	CY168268	CY168269	CY168270
A/Boston/YGA_00061/2013	CY168271	CY168272	CY168273	CY168274	CY168275	CY168276	CY168277	CY168278
A/Boston/YGA_00062/2013	CY168279	CY168280	CY168281	CY168282	CY168283	CY168284	CY168285	CY168286
A/Boston/YGA_00064/2013	CY168287	CY168288	CY168289	CY168290	CY168291	CY168292	CY168293	CY168294
A/Boston/YGA_00066/2013	CY168295	CY168296	CY168297	CY168298	CY168299	CY168300	CY168301	CY168302
A/Boston/YGA_00067/2013	CY168303	CY168304	CY168305	CY168306	CY168307	CY168308	CY168309	CY168310
A/Boston/YGA_00068/2013	CY168311	CY168312	CY168313	CY168314	CY168315	CY168316	CY168317	CY168318
A/Boston/YGA_00070/2013	CY168319	CY168320	CY168321	CY168322	CY168323	CY168324	CY168325	CY168326
A/Boston/YGA_00071/2013	CY168327	CY168328	CY168329	CY168330	CY168331	CY168332	CY168333	CY168334
A/Boston/YGA_00074/2013	CY168335	CY168336	CY168337	CY168338	CY168339	CY168340	CY168341	CY168342
A/Boston/YGA_00076/2013	CY168343	CY168344	CY168345	CY168346	CY168347	CY168348	CY168349	CY168350
A/Boston/YGA_00077/2013	CY168351	CY168352	CY168353	CY168354	CY168355	CY168356	CY168357	CY168358
A/Boston/YGA_00078/2013	CY168359	CY168360	CY168361	CY168362	CY168363	CY168364	CY168365	CY168366
A/Boston/YGA_00079/2013	CY168367	CY168368	CY168369	CY168370	CY168371	CY168372	CY168373	CY168374
A/Boston/YGA_00080/2013	CY168375	CY168376	CY168377	CY168378	CY168379	CY168380	CY168381	CY168382
A/Boston/YGA_00081/2013	CY168383	CY168384	CY168385	CY168386	CY168387	CY168388	CY168389	CY168390
A/Boston/YGA_00082/2013	CY168391	CY168392	CY168393	CY168394	CY168395	CY168396	CY168397	CY168398
A/Boston/YGA_00083/2013	CY168399	CY168400	CY168401	CY168402	CY168403	CY168404	CY168405	CY168406
A/Boston/YGA_00084/2013	CY168407	CY168408	CY168409	CY168410	CY168411	CY168412	CY168413	CY168414
A/Boston/YGA_00086/2013	CY168415	CY168416	CY168417	CY168418	CY168419	CY168420	CY168421	CY168422
A/Boston/YGA_00088/2013	CY168431	CY168432	CY168433	CY168434	CY168435	CY168436	CY168437	CY168438
A/Boston/YGA_00089/2012	CY168439	CY168440	CY168441	CY168442	CY168443	CY168444	CY168445	CY168446
A/Boston/YGA_00090/2012	CY168447	CY168448	CY168449	CY168450	CY168451	CY168452	CY168453	CY168454
A/Boston/YGA_00091/2013	CY168455	CY168456	CY168457	CY168458	CY168459	CY168460	CY168461	CY168462
A/Boston/YGA_00092/2013	CY168463	CY168464	CY168465	CY168466	CY168467	CY168468	CY168469	CY168470
A/Boston/YGA_00093/2012	CY168471	CY168472	CY168473	CY168474	CY168475	CY168476	CY168477	CY168478
A/Boston/YGA_00094/2013	CY168479	CY168480	CY168481	CY168482	CY168483	CY168484	CY168485	CY168486
A/Boston/YGA_00095/2013	CY168487	CY168488	CY168489	CY168490	CY168491	CY168492	CY168493	CY168494
A/Boston/YGA_00096/2013	CY168495	CY168496	CY168497	CY168498	CY168499	CY168500	CY168501	CY168502
A/Boston/YGA_00097/2013	CY168503	CY168504	CY168505	CY168506	CY168507	CY168508	CY168509	CY168510
A/Boston/YGA_00098/2013	CY168511	CY168512	CY168513	CY168514	CY168515	CY168516	CY168517	CY168518
A/Boston/YGA_00099/2013	CY168519	CY168520	CY168521	CY168522	CY168523	CY168524	CY168525	CY168526
A/Boston/YGA_01001/2012	CY168527	CY168528	CY168529	CY168530	CY168531	CY168532	CY168533	CY168534
A/Boston/YGA_01003/2012	CY168543	CY168544	CY168545	CY168546	CY168547	CY168548	CY168549	CY168550
A/Boston/YGA_01004/2012	CY168551	CY168552	CY168553	CY168554	CY168555	CY168556	CY168557	CY168558
A/Boston/YGA_01005/2012	CY168559	CY168560	CY168561	CY168562	CY168563	CY168564	CY168565	CY168566
A/Boston/YGA_01006/2012	CY168567	CY168568	CY168569	CY168570	CY168571	CY168572	CY168573	CY168574
A/Boston/YGA_01008/2012	CY168575	CY168576	CY168577	CY168578	CY168579	CY168580	CY168581	CY168582
A/Boston/YGA_01009/2012	CY168583	CY168584	CY168585	CY168586	CY168587	CY168588	CY168589	CY168590
A/Boston/YGA_01010/2012	CY168591	CY168592	CY168593	CY168594	CY168595	CY168596	CY168597	CY168598
A/Boston/YGA_01011/2012	CY168599	CY168600	CY168601	CY168602	CY168603	CY168604	CY168605	CY168606
A/Boston/YGA_01012/2012	CY168607	CY168608	CY168609	CY168610	CY168611	CY168612	CY168613	CY168614
A/Boston/YGA_01013/2012	CY168615	CY168616	CY168617	CY168618	CY168619	CY168620	CY168621	CY168622
A/Boston/YGA_01014/2012	CY168623	CY168624	CY168625	CY168626	CY168627	CY168628	CY168629	CY168630
A/Boston/YGA_01015/2012	CY168631	CY168632	CY168633	CY168634	CY168635	CY168636	CY168637	CY168638
A/Boston/YGA_01016/2012	CY168639	CY168640	CY168641	CY168642	CY168643	CY168644	CY168645	CY168646
A/Boston/YGA_01017/2012	CY168647	CY168648	CY168649	CY168650	CY168651	CY168652	CY168653	CY168654
A/Boston/YGA_01018/2012	CY168655	CY168656	CY168657	CY168658	CY168659	CY168660	CY168661	CY168662
A/Boston/YGA_01020/2012	CY168663	CY168664	CY168665	CY168666	CY168667	CY168668	CY168669	CY168670
A/Boston/YGA_01022/2012	CY168671	CY168672	CY168673	CY168674	CY168675	CY168676	CY168677	CY168678
A/Boston/YGA_01023/2012	CY168679	CY168680	CY168681	CY168682	CY168683	CY168684	CY168685	CY168686
A/Boston/YGA_01024/2012	CY168687	CY168688	CY168689	CY168690	CY168691	CY168692	CY168693	CY168694
A/Boston/YGA_01025/2012	CY168695	CY168696	CY168697	CY168698	CY168699	CY168700	CY168701	CY168702
A/Boston/YGA_01026/2012	CY168703	CY168704	CY168705	CY168706	CY168707	CY168708	CY168709	CY168710
A/Boston/YGA_01027/2012	CY168711	CY168712	CY168713	CY168714	CY168715	CY168716	CY168717	CY168718
A/Boston/YGA_01028/2012	CY168719	CY168720	CY168721	CY168722	CY168723	CY168724	CY168725	CY168726
A/Boston/YGA_01029/2012	CY168727	CY168728	CY168729	CY168730	CY168731	CY168732	CY168733	CY168734
A/Boston/YGA_01030/2012	CY168735	CY168736	CY168737	CY168738	CY168739	CY168740	CY168741	CY168742
A/Boston/YGA_01031/2012	CY168743	CY168744	CY168745	CY168746	CY168747	CY168748	CY168749	CY168750
A/Boston/YGA_01033/2012	CY168751	CY168752	CY168753	CY168754	CY168755	CY168756	CY168757	CY168758
A/Boston/YGA_01035/2012	CY168759	CY168760	CY168761	CY168762	CY168763	CY168764	CY168765	CY168766
A/Boston/YGA_01036/2012	CY168767	CY168768	CY168769	CY168770	CY168771	CY168772	CY168773	CY168774
A/Boston/YGA_01037/2012	CY168775	CY168776	CY168777	CY168778	CY168779	CY168780	CY168781	CY168782
A/Boston/YGA_01038/2012	CY168783	CY168784	CY168785	CY168786	CY168787	CY168788	CY168789	CY168790
A/Boston/YGA_01039/2012	CY168791	CY168792	CY168793	CY168794	CY168795	CY168796	CY168797	CY168798
A/Boston/YGA_01040/2012	CY168799	CY168800	CY168801	CY168802	CY168803	CY168804	CY168805	CY168806
A/Boston/YGA_01042/2012	CY168815	CY168816	CY168817	CY168818	CY168819	CY168820	CY168821	CY168822
A/Boston/YGA_01043/2012	CY168823	CY168824	CY168825	CY168826	CY168827	CY168828	CY168829	CY168830
A/Boston/YGA_01044/2012	CY168831	CY168832	CY168833	CY168834	CY168835	CY168836	CY168837	CY168838
A/Boston/YGA_01045/2012	CY168839	CY168840	CY168841	CY168842	CY168843	CY168844	CY168845	CY168846
A/Boston/YGA_01046/2012	CY168847	CY168848	CY168849	CY168850	CY168851	CY168852	CY168853	CY168854
A/Boston/YGA_01047/2012	CY168855	CY168856	CY168857	CY168858	CY168859	CY168860	CY168861	CY168862
A/Boston/YGA_01048/2012	CY168863	CY168864	CY168865	CY168866	CY168867	CY168868	CY168869	CY168870
A/Boston/YGA_01049/2012	CY168871	CY168872	CY168873	CY168874	CY168875	CY168876	CY168877	CY168878
A/Boston/YGA_01052/2012	CY168895	CY168896	CY168897	CY168898	CY168899	CY168900	CY168901	CY168902
A/Boston/YGA_01053/2012	CY168903	CY168904	CY168905	CY168906	CY168907	CY168908	CY168909	CY168910
A/Boston/YGA_01054/2012	CY168911	CY168912	CY168913	CY168914	CY168915	CY168916	CY168917	CY168918
A/Boston/YGA_01055/2012	CY168919	CY168920	CY168921	CY168922	CY168923	CY168924	CY168925	CY168926
A/Boston/YGA_01056/2012	CY168927	CY168928	CY168929	CY168930	CY168931	CY168932	CY168933	CY168934
A/Boston/YGA_01058/2012	CY168935	CY168936	CY168937	CY168938	CY168939	CY168940	CY168941	CY168942
A/Boston/YGA_01059/2012	CY168943	CY168944	CY168945	CY168946	CY168947	CY168948	CY168949	CY168950
A/Boston/YGA_01060/2012	CY168951	CY168952	CY168953	CY168954	CY168955	CY168956	CY168957	CY168958
A/Boston/YGA_01061/2012	CY168959	CY168960	CY168961	CY168962	CY168963	CY168964	CY168965	CY168966
A/Boston/YGA_01062/2012	CY168967	CY168968	CY168969	CY168970	CY168971	CY168972	CY168973	CY168974
A/Boston/YGA_01063/2012	CY168975	CY168976	CY168977	CY168978	CY168979	CY168980	CY168981	CY168982
A/Boston/YGA_01064/2012	CY168983	CY168984	CY168985	CY168986	CY168987	CY168988	CY168989	CY168990
A/Boston/YGA_01065/2012	CY168991	CY168992	CY168993	CY168994	CY168995	CY168996	CY168997	CY168998
A/Boston/YGA_01066/2012	CY168999	CY169000	CY169001	CY169002	CY169003	CY169004	CY169005	CY169006
A/Boston/YGA_01067/2012	CY169007	CY169008	CY169009	CY169010	CY169011	CY169012	CY169013	CY169014
A/Boston/YGA_01068/2012	CY169015	CY169016	CY169017	CY169018	CY169019	CY169020	CY169021	CY169022
A/Boston/YGA_01070/2012	CY169023	CY169024	CY169025	CY169026	CY169027	CY169028	CY169029	CY169030
A/Boston/YGA_01071/2012	CY169031	CY169032	CY169033	CY169034	CY169035	CY169036	CY169037	CY169038
A/Boston/YGA_01072/2012	CY169039	CY169040	CY169041	CY169042	CY169043	CY169044	CY169045	CY169046
A/Boston/YGA_01073/2012	CY169047	CY169048	CY169049	CY169050	CY169051	CY169052	CY169053	CY169054
A/Boston/YGA_01074/2012	CY169055	CY169056	CY169057	CY169058	CY169059	CY169060	CY169061	CY169062
A/Boston/YGA_01075/2012	CY169063	CY169064	CY169065	CY169066	CY169067	CY169068	CY169069	CY169070
A/Boston/YGA_01076/2012	CY169071	CY169072	CY169073	CY169074	CY169075	CY169076	CY169077	CY169078
A/Boston/YGA_01077/2012	CY169079	CY169080	CY169081	CY169082	CY169083	CY169084	CY169085	CY169086
A/Boston/YGA_01078/2012	CY169087	CY169088	CY169089	CY169090	CY169091	CY169092	CY169093	CY169094
A/Boston/YGA_01079/2012	CY169095	CY169096	CY169097	CY169098	CY169099	CY169100	CY169101	CY169102
A/Boston/YGA_01081/2012	CY169103	CY169104	CY169105	CY169106	CY169107	CY169108	CY169109	CY169110
A/Boston/YGA_01082/2012	CY169111	CY169112	CY169113	CY169114	CY169115	CY169116	CY169117	CY169118
A/Boston/YGA_01083/2012	CY169119	CY169120	CY169121	CY169122	CY169123	CY169124	CY169125	CY169126
A/Boston/YGA_01084/2012	CY169127	CY169128	CY169129	CY169130	CY169131	CY169132	CY169133	CY169134
A/Boston/YGA_01085/2012	CY169135	CY169136	CY169137	CY169138	CY169139	CY169140	CY169141	CY169142
A/Boston/YGA_01086/2012	CY169143	CY169144	CY169145	CY169146	CY169147	CY169148	CY169149	CY169150
A/Boston/YGA_01088/2012	CY169151	CY169152	CY169153	CY169154	CY169155	CY169156	CY169157	CY169158
A/Boston/YGA_01089/2012	CY169159	CY169160	CY169161	CY169162	CY169163	CY169164	CY169165	CY169166
A/Boston/YGA_01090/2012	CY169167	CY169168	CY169169	CY169170	CY169171	CY169172	CY169173	CY169174
A/Boston/YGA_01091/2012	CY169175	CY169176	CY169177	CY169178	CY169179	CY169180	CY169181	CY169182
A/Boston/YGA_01092/2012	CY169183	CY169184	CY169185	CY169186	CY169187	CY169188	CY169189	CY169190
A/Boston/YGA_01093/2012	CY169191	CY169192	CY169193	CY169194	CY169195	CY169196	CY169197	CY169198
A/Boston/YGA_01095/2012	CY169199	CY169200	CY169201	CY169202	CY169203	CY169204	CY169205	CY169206
A/Boston/YGA_01096/2012	CY169207	CY169208	CY169209	CY169210	CY169211	CY169212	CY169213	CY169214
A/Boston/YGA_01097/2012	CY169215	CY169216	CY169217	CY169218	CY169219	CY169220	CY169221	CY169222
A/Boston/YGA_01098/2012	CY169223	CY169224	CY169225	CY169226	CY169227	CY169228	CY169229	CY169230
A/Boston/YGA_01099/2012	CY169231	CY169232	CY169233	CY169234	CY169235	CY169236	CY169237	CY169238
A/Boston/YGA_01100/2012	CY169239	CY169240	CY169241	CY169242	CY169243	CY169244	CY169245	CY169246
A/Boston/YGA_01101/2012	CY169247	CY169248	CY169249	CY169250	CY169251	CY169252	CY169253	CY169254
A/Boston/YGA_01102/2012	CY169255	CY169256	CY169257	CY169258	CY169259	CY169260	CY169261	CY169262
A/Boston/YGA_01103/2012	CY169263	CY169264	CY169265	CY169266	CY169267	CY169268	CY169269	CY169270
A/Boston/YGA_01104/2012	CY169271	CY169272	CY169273	CY169274	CY169275	CY169276	CY169277	CY169278
A/Boston/YGA_01105/2012	CY169279	CY169280	CY169281	CY169282	CY169283	CY169284	CY169285	CY169286
A/Boston/YGA_01106/2012	CY169287	CY169288	CY169289	CY169290	CY169291	CY169292	CY169293	CY169294
A/Boston/YGA_01107/2012	CY169295	CY169296	CY169297	CY169298	CY169299	CY169300	CY169301	CY169302
A/Boston/YGA_01108/2012	CY169303	CY169304	CY169305	CY169306	CY169307	CY169308	CY169309	CY169310
A/Boston/YGA_01109/2012	CY169311	CY169312	CY169313	CY169314	CY169315	CY169316	CY169317	CY169318
A/Boston/YGA_01110/2012	CY169319	CY169320	CY169321	CY169322	CY169323	CY169324	CY169325	CY169326
A/Boston/YGA_01111/2013	CY169327	CY169328	CY169329	CY169330	CY169331	CY169332	CY169333	CY169334
A/Boston/YGA_01112/2013	CY169335	CY169336	CY169337	CY169338	CY169339	CY169340	CY169341	CY169342
A/Boston/YGA_01113/2013	CY169343	CY169344	CY169345	CY169346	CY169347	CY169348	CY169349	CY169350
A/Boston/YGA_01114/2013	CY169351	CY169352	CY169353	CY169354	CY169355	CY169356	CY169357	CY169358
A/Boston/YGA_01115/2013	CY169359	CY169360	CY169361	CY169362	CY169363	CY169364	CY169365	CY169366
A/Boston/YGA_01118/2013	CY169367	CY169368	CY169369	CY169370	CY169371	CY169372	CY169373	CY169374
A/Boston/YGA_01120/2013	CY169375	CY169376	CY169377	CY169378	CY169379	CY169380	CY169381	CY169382
A/Boston/YGA_01121/2013	CY169383	CY169384	CY169385	CY169386	CY169387	CY169388	CY169389	CY169390
A/Boston/YGA_01122/2013	CY169391	CY169392	CY169393	CY169394	CY169395	CY169396	CY169397	CY169398
A/Boston/YGA_01123/2013	CY169399	CY169400	CY169401	CY169402	CY169403	CY169404	CY169405	CY169406
A/Boston/YGA_01124/2013	CY169407	CY169408	CY169409	CY169410	CY169411	CY169412	CY169413	CY169414
A/Boston/YGA_01125/2013	CY169415	CY169416	CY169417	CY169418	CY169419	CY169420	CY169421	CY169422
A/Boston/YGA_01126/2013	CY169423	CY169424	CY169425	CY169426	CY169427	CY169428	CY169429	CY169430
A/Boston/YGA_01127/2013	CY169431	CY169432	CY169433	CY169434	CY169435	CY169436	CY169437	CY169438
A/Boston/YGA_01128/2013	CY169439	CY169440	CY169441	CY169442	CY169443	CY169444	CY169445	CY169446
A/Boston/YGA_01129/2013	CY169447	CY169448	CY169449	CY169450	CY169451	CY169452	CY169453	CY169454
A/Boston/YGA_01130/2013	CY169455	CY169456	CY169457	CY169458	CY169459	CY169460	CY169461	CY169462
A/Boston/YGA_01131/2013	CY169463	CY169464	CY169465	CY169466	CY169467	CY169468	CY169469	CY169470
A/Boston/YGA_01132/2013	CY169471	CY169472	CY169473	CY169474	CY169475	CY169476	CY169477	CY169478
A/Boston/YGA_01133/2013	CY169479	CY169480	CY169481	CY169482	CY169483	CY169484	CY169485	CY169486
A/Boston/YGA_01134/2013	CY169487	CY169488	CY169489	CY169490	CY169491	CY169492	CY169493	CY169494
A/Boston/YGA_01135/2013	CY169495	CY169496	CY169497	CY169498	CY169499	CY169500	CY169501	CY169502
A/Boston/YGA_01136/2013	CY169503	CY169504	CY169505	CY169506	CY169507	CY169508	CY169509	CY169510
A/Boston/YGA_01137/2013	CY169511	CY169512	CY169513	CY169514	CY169515	CY169516	CY169517	CY169518
A/Boston/YGA_01139/2013	CY169519	CY169520	CY169521	CY169522	CY169523	CY169524	CY169525	CY169526
A/Boston/YGA_01140/2013	CY169527	CY169528	CY169529	CY169530	CY169531	CY169532	CY169533	CY169534
A/Boston/YGA_01141/2013	CY169535	CY169536	CY169537	CY169538	CY169539	CY169540	CY169541	CY169542
A/Boston/YGA_01142/2013	CY169543	CY169544	CY169545	CY169546	CY169547	CY169548	CY169549	CY169550
A/Boston/YGA_01143/2013	CY169551	CY169552	CY169553	CY169554	CY169555	CY169556	CY169557	CY169558
A/Boston/YGA_01144/2013	CY169559	CY169560	CY169561	CY169562	CY169563	CY169564	CY169565	CY169566
A/Boston/YGA_01145/2013	CY169567	CY169568	CY169569	CY169570	CY169571	CY169572	CY169573	CY169574
A/Boston/YGA_01146/2013	CY169575	CY169576	CY169577	CY169578	CY169579	CY169580	CY169581	CY169582
A/Boston/YGA_01147/2013	CY169583	CY169584	CY169585	CY169586	CY169587	CY169588	CY169589	CY169590
A/Boston/YGA_01148/2013	CY169591	CY169592	CY169593	CY169594	CY169595	CY169596	CY169597	CY169598
A/Boston/YGA_01149/2013	CY169599	CY169600	CY169601	CY169602	CY169603	CY169604	CY169605	CY169606
A/Boston/YGA_01150/2013	CY169607	CY169608	CY169609	CY169610	CY169611	CY169612	CY169613	CY169614
A/Boston/YGA_01151/2013	CY169615	CY169616	CY169617	CY169618	CY169619	CY169620	CY169621	CY169622
A/Boston/YGA_01152/2013	CY169623	CY169624	CY169625	CY169626	CY169627	CY169628	CY169629	CY169630
A/Boston/YGA_01153/2013	CY169631	CY169632	CY169633	CY169634	CY169635	CY169636	CY169637	CY169638
A/Boston/YGA_01154/2013	CY169639	CY169640	CY169641	CY169642	CY169643	CY169644	CY169645	CY169646
A/Boston/YGA_01155/2013	CY169647	CY169648	CY169649	CY169650	CY169651	CY169652	CY169653	CY169654
A/Boston/YGA_01156/2013	CY169655	CY169656	CY169657	CY169658	CY169659	CY169660	CY169661	CY169662
A/Boston/YGA_01157/2013	CY169663	CY169664	CY169665	CY169666	CY169667	CY169668	CY169669	CY169670
A/Boston/YGA_01158/2013	CY169671	CY169672	CY169673	CY169674	CY169675	CY169676	CY169677	CY169678
A/Boston/YGA_01159/2013	CY169679	CY169680	CY169681	CY169682	CY169683	CY169684	CY169685	CY169686
A/Boston/YGA_01160/2013	CY169687	CY169688	CY169689	CY169690	CY169691	CY169692	CY169693	CY169694
A/Boston/YGA_01161/2013	CY169695	CY169696	CY169697	CY169698	CY169699	CY169700	CY169701	CY169702
A/Boston/YGA_01162/2013	CY169703	CY169704	CY169705	CY169706	CY169707	CY169708	CY169709	CY169710
A/Boston/YGA_01163/2013	CY169711	CY169712	CY169713	CY169714	CY169715	CY169716	CY169717	CY169718
A/Boston/YGA_01164/2013	CY169719	CY169720	CY169721	CY169722	CY169723	CY169724	CY169725	CY169726
A/Boston/YGA_01165/2013	CY169727	CY169728	CY169729	CY169730	CY169731	CY169732	CY169733	CY169734
A/Boston/YGA_01166/2013	CY169735	CY169736	CY169737	CY169738	CY169739	CY169740	CY169741	CY169742
A/Boston/YGA_01167/2013	CY169743	CY169744	CY169745	CY169746	CY169747	CY169748	CY169749	CY169750
A/Boston/YGA_01168/2013	CY169751	CY169752	CY169753	CY169754	CY169755	CY169756	CY169757	CY169758
A/Boston/YGA_01169/2013	CY169759	CY169760	CY169761	CY169762	CY169763	CY169764	CY169765	CY169766
A/Boston/YGA_01170/2013	CY169767	CY169768	CY169769	CY169770	CY169771	CY169772	CY169773	CY169774
A/Boston/YGA_01171/2013	CY169775	CY169776	CY169777	CY169778	CY169779	CY169780	CY169781	CY169782
A/Boston/YGA_01172/2013	CY169783	CY169784	CY169785	CY169786	CY169787	CY169788	CY169789	CY169790
A/Boston/YGA_01173/2013	CY169791	CY169792	CY169793	CY169794	CY169795	CY169796	CY169797	CY169798
A/Boston/YGA_01174/2013	CY169799	CY169800	CY169801	CY169802	CY169803	CY169804	CY169805	CY169806
A/Boston/YGA_01175/2013	CY169807	CY169808	CY169809	CY169810	CY169811	CY169812	CY169813	CY169814
A/Boston/YGA_01176/2013	CY169815	CY169816	CY169817	CY169818	CY169819	CY169820	CY169821	CY169822
A/Boston/YGA_01180/2013	CY169823	CY169824	CY169825	CY169826	CY169827	CY169828	CY169829	CY169830
A/Boston/YGA_01181/2013	CY169831	CY169832	CY169833	CY169834	CY169835	CY169836	CY169837	CY169838
A/Boston/YGA_01182/2013	CY169839	CY169840	CY169841	CY169842	CY169843	CY169844	CY169845	CY169846
A/Boston/YGA_01183/2013	CY169847	CY169848	CY169849	CY169850	CY169851	CY169852	CY169853	CY169854
A/Boston/YGA_01184/2013	CY169855	CY169856	CY169857	CY169858	CY169859	CY169860	CY169861	CY169862
A/Boston/YGA_01186/2013	CY169871	CY169872	CY169873	CY169874	CY169875	CY169876	CY169877	CY169878
A/Boston/YGA_01189/2013	CY169879	CY169880	CY169881	CY169882	CY169883	CY169884	CY169885	CY169886
A/Boston/YGA_01190/2013	CY169887	CY169888	CY169889	CY169890	CY169891	CY169892	CY169893	CY169894
A/Boston/YGA_01191/2013	CY169895	CY169896	CY169897	CY169898	CY169899	CY169900	CY169901	CY169902
A/Boston/YGA_01192/2013	CY169903	CY169904	CY169905	CY169906	CY169907	CY169908	CY169909	CY169910
A/Boston/YGA_01193/2013	CY169911	CY169912	CY169913	CY169914	CY169915	CY169916	CY169917	CY169918
A/Boston/YGA_01194/2013	CY169919	CY169920	CY169921	CY169922	CY169923	CY169924	CY169925	CY169926
A/Boston/YGA_01196/2013	CY169927	CY169928	CY169929	CY169930	CY169931	CY169932	CY169933	CY169934
A/Boston/YGA_01197/2013	CY169935	CY169936	CY169937	CY169938	CY169939	CY169940	CY169941	CY169942
A/Boston/YGA_01198/2013	CY169943	CY169944	CY169945	CY169946	CY169947	CY169948	CY169949	CY169950
A/Boston/YGA_01199/2013	CY169951	CY169952	CY169953	CY169954	CY169955	CY169956	CY169957	CY169958
A/Boston/YGA_01200/2013	CY169959	CY169960	CY169961	CY169962	CY169963	CY169964	CY169965	CY169966
A/Boston/YGA_01201/2013	CY169967	CY169968	CY169969	CY169970	CY169971	CY169972	CY169973	CY169974
A/Boston/YGA_01203/2013	CY169983	CY169984	CY169985	CY169986	CY169987	CY169988	CY169989	CY169990
A/Boston/YGA_01204/2013	CY169991	CY169992	CY169993	CY169994	CY169995	CY169996	CY169997	CY169998
A/Boston/YGA_01205/2013	CY169999	CY170000	CY170001	CY170002	CY170003	CY170004	CY170005	CY170006
A/Boston/YGA_01206/2013	CY170007	CY170008	CY170009	CY170010	CY170011	CY170012	CY170013	CY170014
A/Boston/YGA_01207/2013	CY170015	CY170016	CY170017	CY170018	CY170019	CY170020	CY170021	CY170022
A/Boston/YGA_01208/2013	CY170023	CY170024	CY170025	CY170026	CY170027	CY170028	CY170029	CY170030
A/Boston/YGA_01209/2013	CY170031	CY170032	CY170033	CY170034	CY170035	CY170036	CY170037	CY170038
A/Boston/YGA_01210/2013	CY170039	CY170040	CY170041	CY170042	CY170043	CY170044	CY170045	CY170046
A/Boston/YGA_01212/2013	CY170047	CY170048	CY170049	CY170050	CY170051	CY170052	CY170053	CY170054
A/Boston/YGA_01213/2013	CY170055	CY170056	CY170057	CY170058	CY170059	CY170060	CY170061	CY170062
A/Boston/YGA_01214/2013	CY170063	CY170064	CY170065	CY170066	CY170067	CY170068	CY170069	CY170070
A/Boston/YGA_01216/2013	CY170071	CY170072	CY170073	CY170074	CY170075	CY170076	CY170077	CY170078
A/Boston/YGA_02001/2012	CY170103	CY170104	CY170105	CY170106	CY170107	CY170108	CY170109	CY170110
A/Boston/YGA_02002/2012	CY170111	CY170112	CY170113	CY170114	CY170115	CY170116	CY170117	CY170118
A/Boston/YGA_02003/2012	CY170119	CY170120	CY170121	CY170122	CY170123	CY170124	CY170125	CY170126
A/Boston/YGA_02004/2012	CY170127	CY170128	CY170129	CY170130	CY170131	CY170132	CY170133	CY170134
A/Boston/YGA_02005/2012	CY170135	CY170136	CY170137	CY170138	CY170139	CY170140	CY170141	CY170142
A/Boston/YGA_02006/2012	CY170143	CY170144	CY170145	CY170146	CY170147	CY170148	CY170149	CY170150
A/Boston/YGA_02008/2012	CY170151	CY170152	CY170153	CY170154	CY170155	CY170156	CY170157	CY170158
A/Boston/YGA_02009/2012	CY170159	CY170160	CY170161	CY170162	CY170163	CY170164	CY170165	CY170166
A/Boston/YGA_02010/2012	CY170167	CY170168	CY170169	CY170170	CY170171	CY170172	CY170173	CY170174
A/Boston/YGA_02012/2012	CY170175	CY170176	CY170177	CY170178	CY170179	CY170180	CY170181	CY170182
A/Boston/YGA_02013/2012	CY170183	CY170184	CY170185	CY170186	CY170187	CY170188	CY170189	CY170190
A/Boston/YGA_02014/2012	CY170191	CY170192	CY170193	CY170194	CY170195	CY170196	CY170197	CY170198
A/Boston/YGA_02015/2012	CY170199	CY170200	CY170201	CY170202	CY170203	CY170204	CY170205	CY170206
A/Boston/YGA_02017/2012	CY170207	CY170208	CY170209	CY170210	CY170211	CY170212	CY170213	CY170214
A/Boston/YGA_02018/2013	CY170215	CY170216	CY170217	CY170218	CY170219	CY170220	CY170221	CY170222
A/Boston/YGA_02019/2013	CY170223	CY170224	CY170225	CY170226	CY170227	CY170228	CY170229	CY170230
A/Boston/YGA_02021/2013	CY170231	CY170232	CY170233	CY170234	CY170235	CY170236	CY170237	CY170238
A/Boston/YGA_02022/2013	CY170239	CY170240	CY170241	CY170242	CY170243	CY170244	CY170245	CY170246
A/Boston/YGA_02023/2013	CY170247	CY170248	CY170249	CY170250	CY170251	CY170252	CY170253	CY170254
A/Boston/YGA_02025/2013	CY170263	CY170264	CY170265	CY170266	CY170267	CY170268	CY170269	CY170270
A/Boston/YGA_02026/2013	CY170271	CY170272	CY170273	CY170274	CY170275	CY170276	CY170277	CY170278
A/Boston/YGA_02027/2013	CY170279	CY170280	CY170281	CY170282	CY170283	CY170284	CY170285	CY170286
A/Boston/YGA_02031/2013	CY170287	CY170288	CY170289	CY170290	CY170291	CY170292	CY170293	CY170294
A/Boston/YGA_02032/2013	CY170295	CY170296	CY170297	CY170298	CY170299	CY170300	CY170301	CY170302
A/Boston/YGA_02033/2013	CY170303	CY170304	CY170305	CY170306	CY170307	CY170308	CY170309	CY170310
A/Boston/YGA_02034/2013	CY170311	CY170312	CY170313	CY170314	CY170315	CY170316	CY170317	CY170318
A/Boston/YGA_02035/2013	CY170319	CY170320	CY170321	CY170322	CY170323	CY170324	CY170325	CY170326
A/Boston/YGA_02036/2013	CY170327	CY170328	CY170329	CY170330	CY170331	CY170332	CY170333	CY170334
A/Boston/YGA_02037/2013	CY170335	CY170336	CY170337	CY170338	CY170339	CY170340	CY170341	CY170342
A/Boston/YGA_02039/2013	CY170343	CY170344	CY170345	CY170346	CY170347	CY170348	CY170349	CY170350
A/Boston/YGA_02040/2013	CY170351	CY170352	CY170353	CY170354	CY170355	CY170356	CY170357	CY170358
A/Boston/YGA_02041/2013	CY170359	CY170360	CY170361	CY170362	CY170363	CY170364	CY170365	CY170366
A/Boston/YGA_02042/2013	CY170367	CY170368	CY170369	CY170370	CY170371	CY170372	CY170373	CY170374
A/Boston/YGA_02043/2013	CY170375	CY170376	CY170377	CY170378	CY170379	CY170380	CY170381	CY170382
A/Boston/YGA_02047/2013	CY170391	CY170392	CY170393	CY170394	CY170395	CY170396	CY170397	CY170398
A/Boston/YGA_02049/2013	CY170399	CY170400	CY170401	CY170402	CY170403	CY170404	CY170405	CY170406
A/Boston/YGA_02051/2013	CY170407	CY170408	CY170409	CY170410	CY170411	CY170412	CY170413	CY170414
A/Boston/YGA_02053/2013	CY170415	CY170416	CY170417	CY170418	CY170419	CY170420	CY170421	CY170422
A/Boston/YGA_02054/2013	CY170423	CY170424	CY170425	CY170426	CY170427	CY170428	CY170429	CY170430
A/Boston/YGA_02055/2013	CY170431	CY170432	CY170433	CY170434	CY170435	CY170436	CY170437	CY170438
A/Boston/YGA_02058/2013	CY170439	CY170440	CY170441	CY170442	CY170443	CY170444	CY170445	CY170446
A/Santa_Clara/YGA_03001/2013	CY170447	CY170448	CY170449	CY170450	CY170451	CY170452	CY170453	CY170454
A/Santa_Clara/YGA_03002/2013	CY170455	CY170456	CY170457	CY170458	CY170459	CY170460	CY170461	CY170462
A/Santa_Clara/YGA_03003/2013	CY170463	CY170464	CY170465	CY170466	CY170467	CY170468	CY170469	CY170470
A/Santa_Clara/YGA_03004/2013	CY170471	CY170472	CY170473	CY170474	CY170475	CY170476	CY170477	CY170478
A/Santa_Clara/YGA_03005/2013	CY170479	CY170480	CY170481	CY170482	CY170483	CY170484	CY170485	CY170486
A/Santa_Clara/YGA_03006/2013	CY170487	CY170488	CY170489	CY170490	CY170491	CY170492	CY170493	CY170494
A/Santa_Clara/YGA_03007/2013	CY170495	CY170496	CY170497	CY170498	CY170499	CY170500	CY170501	CY170502
A/Santa_Clara/YGA_03008/2013	CY170503	CY170504	CY170505	CY170506	CY170507	CY170508	CY170509	CY170510
A/Santa_Clara/YGA_03009/2013	CY170511	CY170512	CY170513	CY170514	CY170515	CY170516	CY170517	CY170518
A/Santa_Clara/YGA_03010/2013	CY170519	CY170520	CY170521	CY170522	CY170523	CY170524	CY170525	CY170526
A/Santa_Clara/YGA_03011/2013	CY170527	CY170528	CY170529	CY170530	CY170531	CY170532	CY170533	CY170534
A/Santa_Clara/YGA_03012/2013	CY170535	CY170536	CY170537	CY170538	CY170539	CY170540	CY170541	CY170542
A/Santa_Clara/YGA_03013/2013	CY170543	CY170544	CY170545	CY170546	CY170547	CY170548	CY170549	CY170550
A/Santa_Clara/YGA_03014/2013	CY170551	CY170552	CY170553	CY170554	CY170555	CY170556	CY170557	CY170558
A/Santa_Clara/YGA_03015/2013	CY170559	CY170560	CY170561	CY170562	CY170563	CY170564	CY170565	CY170566
A/Santa_Clara/YGA_03016/2013	CY170567	CY170568	CY170569	CY170570	CY170571	CY170572	CY170573	CY170574
A/Santa_Clara/YGA_03017/2013	CY170575	CY170576	CY170577	CY170578	CY170579	CY170580	CY170581	CY170582
A/Santa_Clara/YGA_03018/2013	CY170583	CY170584	CY170585	CY170586	CY170587	CY170588	CY170589	CY170590
A/Santa_Clara/YGA_03019/2013	CY170591	CY170592	CY170593	CY170594	CY170595	CY170596	CY170597	CY170598
A/Santa_Clara/YGA_03020/2013	CY170599	CY170600	CY170601	CY170602	CY170603	CY170604	CY170605	CY170606
A/Santa_Clara/YGA_03021/2013	CY170607	CY170608	CY170609	CY170610	CY170611	CY170612	CY170613	CY170614
A/Santa_Clara/YGA_03022/2013	CY170615	CY170616	CY170617	CY170618	CY170619	CY170620	CY170621	CY170622
A/Santa_Clara/YGA_03023/2013	CY170623	CY170624	CY170625	CY170626	CY170627	CY170628	CY170629	CY170630
A/Santa_Clara/YGA_03024/2013	CY170631	CY170632	CY170633	CY170634	CY170635	CY170636	CY170637	CY170638
A/Santa_Clara/YGA_03025/2013	CY170639	CY170640	CY170641	CY170642	CY170643	CY170644	CY170645	CY170646
A/Santa_Clara/YGA_03026/2013	CY170647	CY170648	CY170649	CY170650	CY170651	CY170652	CY170653	CY170654
A/Santa_Clara/YGA_03027/2013	CY170655	CY170656	CY170657	CY170658	CY170659	CY170660	CY170661	CY170662
A/Santa_Clara/YGA_03028/2013	CY170663	CY170664	CY170665	CY170666	CY170667	CY170668	CY170669	CY170670
A/Santa_Clara/YGA_03032/2013	CY170687	CY170688	CY170689	CY170690	CY170691	CY170692	CY170693	CY170694
A/Santa_Clara/YGA_03034/2013	CY170703	CY170704	CY170705	CY170706	CY170707	CY170708	CY170709	CY170710
A/Santa_Clara/YGA_03035/2013	CY170711	CY170712	CY170713	CY170714	CY170715	CY170716	CY170717	CY170718
A/Santa_Clara/YGA_03036/2013	CY170719	CY170720	CY170721	CY170722	CY170723	CY170724	CY170725	CY170726
A/Santa_Clara/YGA_03037/2013	CY170727	CY170728	CY170729	CY170730	CY170731	CY170732	CY170733	CY170734
A/Santa_Clara/YGA_03038/2013	CY170735	CY170736	CY170737	CY170738	CY170739	CY170740	CY170741	CY170742
A/Santa_Clara/YGA_03039/2013	CY170743	CY170744	CY170745	CY170746	CY170747	CY170748	CY170749	CY170750
A/Santa_Clara/YGA_03040/2013	CY170751	CY170752	CY170753	CY170754	CY170755	CY170756	CY170757	CY170758
A/Santa_Clara/YGA_03041/2013	CY170759	CY170760	CY170761	CY170762	CY170763	CY170764	CY170765	CY170766
A/Santa_Clara/YGA_03042/2013	CY170767	CY170768	CY170769	CY170770	CY170771	CY170772	CY170773	CY170774
A/Santa_Clara/YGA_03044/2013	CY170775	CY170776	CY170777	CY170778	CY170779	CY170780	CY170781	CY170782
A/Santa_Clara/YGA_03045/2013	CY170783	CY170784	CY170785	CY170786	CY170787	CY170788	CY170789	CY170790
A/Santa_Clara/YGA_03046/2013	CY170791	CY170792	CY170793	CY170794	CY170795	CY170796	CY170797	CY170798
A/Santa_Clara/YGA_03047/2013	CY170799	CY170800	CY170801	CY170802	CY170803	CY170804	CY170805	CY170806
A/Santa_Clara/YGA_03048/2013	CY170807	CY170808	CY170809	CY170810	CY170811	CY170812	CY170813	CY170814
A/Santa_Clara/YGA_03049/2012	CY170815	CY170816	CY170817	CY170818	CY170819	CY170820	CY170821	CY170822
A/Santa_Clara/YGA_03050/2013	CY170823	CY170824	CY170825	CY170826	CY170827	CY170828	CY170829	CY170830
A/Santa_Clara/YGA_03052/2013	CY170831	CY170832	CY170833	CY170834	CY170835	CY170836	CY170837	CY170838
A/Santa_Clara/YGA_03054/2013	CY170847	CY170848	CY170849	CY170850	CY170851	CY170852	CY170853	CY170854
A/Santa_Clara/YGA_03055/2013	CY170855	CY170856	CY170857	CY170858	CY170859	CY170860	CY170861	CY170862
A/Santa_Clara/YGA_03056/2013	CY170863	CY170864	CY170865	CY170866	CY170867	CY170868	CY170869	CY170870
A/Santa_Clara/YGA_03057/2012	CY170871	CY170872	CY170873	CY170874	CY170875	CY170876	CY170877	CY170878
A/Santa_Clara/YGA_03059/2013	CY170879	CY170880	CY170881	CY170882	CY170883	CY170884	CY170885	CY170886
A/Santa_Clara/YGA_03060/2013	CY170887	CY170888	CY170889	CY170890	CY170891	CY170892	CY170893	CY170894
A/Santa_Clara/YGA_03061/2013	CY170895	CY170896	CY170897	CY170898	CY170899	CY170900	CY170901	CY170902
A/Santa_Clara/YGA_03062/2012	CY170903	CY170904	CY170905	CY170906	CY170907	CY170908	CY170909	CY170910
A/Santa_Clara/YGA_03063/2013	CY170911	CY170912	CY170913	CY170914	CY170915	CY170916	CY170917	CY170918
A/Santa_Clara/YGA_03064/2013	CY170919	CY170920	CY170921	CY170922	CY170923	CY170924	CY170925	CY170926
A/Santa_Clara/YGA_03066/2013	CY170935	CY170936	CY170937	CY170938	CY170939	CY170940	CY170941	CY170942
A/Santa_Clara/YGA_03067/2012	CY170943	CY170944	CY170945	CY170946	CY170947	CY170948	CY170949	CY170950
A/Santa_Clara/YGA_03068/2012	CY170951	CY170952	CY170953	CY170954	CY170955	CY170956	CY170957	CY170958
A/Santa_Clara/YGA_03069/2013	CY170959	CY170960	CY170961	CY170962	CY170963	CY170964	CY170965	CY170966
A/Santa_Clara/YGA_03070/2013	CY170967	CY170968	CY170969	CY170970	CY170971	CY170972	CY170973	CY170974
A/Santa_Clara/YGA_03072/2013	CY170975	CY170976	CY170977	CY170978	CY170979	CY170980	CY170981	CY170982
A/Santa_Clara/YGA_03073/2013	CY170983	CY170984	CY170985	CY170986	CY170987	CY170988	CY170989	CY170990
A/Santa_Clara/YGA_03075/2013	CY170999	CY171000	CY171001	CY171002	CY171003	CY171004	CY171005	CY171006
A/Santa_Clara/YGA_03076/2013	CY171007	CY171008	CY171009	CY171010	CY171011	CY171012	CY171013	CY171014
A/Santa_Clara/YGA_03077/2013	CY171015	CY171016	CY171017	CY171018	CY171019	CY171020	CY171021	CY171022
A/Santa_Clara/YGA_03078/2013	CY171023	CY171024	CY171025	CY171026	CY171027	CY171028	CY171029	CY171030
A/Santa_Clara/YGA_03079/2013	CY171031	CY171032	CY171033	CY171034	CY171035	CY171036	CY171037	CY171038
A/Santa_Clara/YGA_03080/2013	CY171039	CY171040	CY171041	CY171042	CY171043	CY171044	CY171045	CY171046
A/Chicago/YGA_04001/2012	CY171047	CY171048	CY171049	CY171050	CY171051	CY171052	CY171053	CY171054
A/Chicago/YGA_04002/2012	CY171055	CY171056	CY171057	CY171058	CY171059	CY171060	CY171061	CY171062
A/Chicago/YGA_04006/2012	CY171063	CY171064	CY171065	CY171066	CY171067	CY171068	CY171069	CY171070
A/Chicago/YGA_04007/2012	CY171071	CY171072	CY171073	CY171074	CY171075	CY171076	CY171077	CY171078
A/Chicago/YGA_04008/2012	CY171079	CY171080	CY171081	CY171082	CY171083	CY171084	CY171085	CY171086
A/Chicago/YGA_04009/2012	CY171087	CY171088	CY171089	CY171090	CY171091	CY171092	CY171093	CY171094
A/Chicago/YGA_04010/2012	CY171095	CY171096	CY171097	CY171098	CY171099	CY171100	CY171101	CY171102
A/Chicago/YGA_04011/2012	CY171103	CY171104	CY171105	CY171106	CY171107	CY171108	CY171109	CY171110
A/Chicago/YGA_04012/2012	CY171111	CY171112	CY171113	CY171114	CY171115	CY171116	CY171117	CY171118
A/Chicago/YGA_04013/2012	CY171119	CY171120	CY171121	CY171122	CY171123	CY171124	CY171125	CY171126
A/Chicago/YGA_04014/2012	CY171127	CY171128	CY171129	CY171130	CY171131	CY171132	CY171133	CY171134
A/Chicago/YGA_04015/2012	CY171135	CY171136	CY171137	CY171138	CY171139	CY171140	CY171141	CY171142
A/Chicago/YGA_04017/2012	CY171143	CY171144	CY171145	CY171146	CY171147	CY171148	CY171149	CY171150
A/Chicago/YGA_04018/2012	CY171151	CY171152	CY171153	CY171154	CY171155	CY171156	CY171157	CY171158
A/Chicago/YGA_04020/2012	CY171167	CY171168	CY171169	CY171170	CY171171	CY171172	CY171173	CY171174
A/Chicago/YGA_04035/2012	CY171175	CY171176	CY171177	CY171178	CY171179	CY171180	CY171181	CY171182
A/Chicago/YGA_04036/2012	CY171183	CY171184	CY171185	CY171186	CY171187	CY171188	CY171189	CY171190
A/Chicago/YGA_04037/2012	CY171191	CY171192	CY171193	CY171194	CY171195	CY171196	CY171197	CY171198
A/Chicago/YGA_04038/2012	CY171199	CY171200	CY171201	CY171202	CY171203	CY171204	CY171205	CY171206
A/Chicago/YGA_04039/2012	CY171207	CY171208	CY171209	CY171210	CY171211	CY171212	CY171213	CY171214
A/Chicago/YGA_04046/2012	CY171215	CY171216	CY171217	CY171218	CY171219	CY171220	CY171221	CY171222
A/Chicago/YGA_04047/2012	CY171223	CY171224	CY171225	CY171226	CY171227	CY171228	CY171229	CY171230
A/Chicago/YGA_04048/2012	CY171231	CY171232	CY171233	CY171234	CY171235	CY171236	CY171237	CY171238
A/Chicago/YGA_04053/2012	CY171239	CY171240	CY171241	CY171242	CY171243	CY171244	CY171245	CY171246
A/Chicago/YGA_04054/2012	CY171247	CY171248	CY171249	CY171250	CY171251	CY171252	CY171253	CY171254
A/Chicago/YGA_04055/2012	CY171255	CY171256	CY171257	CY171258	CY171259	CY171260	CY171261	CY171262
A/Chicago/YGA_04056/2012	CY171263	CY171264	CY171265	CY171266	CY171267	CY171268	CY171269	CY171270
A/Chicago/YGA_04064/2012	CY171271	CY171272	CY171273	CY171274	CY171275	CY171276	CY171277	CY171278
A/Chicago/YGA_04065/2012	CY171279	CY171280	CY171281	CY171282	CY171283	CY171284	CY171285	CY171286
A/Chicago/YGA_04066/2012	CY171287	CY171288	CY171289	CY171290	CY171291	CY171292	CY171293	CY171294
A/Chicago/YGA_04081/2012	CY171295	CY171296	CY171297	CY171298	CY171299	CY171300	CY171301	CY171302
A/Chicago/YGA_04084/2012	CY171303	CY171304	CY171305	CY171306	CY171307	CY171308	CY171309	CY171310
A/Chicago/YGA_04085/2012	CY171311	CY171312	CY171313	CY171314	CY171315	CY171316	CY171317	CY171318
A/Chicago/YGA_04086/2012	CY171319	CY171320	CY171321	CY171322	CY171323	CY171324	CY171325	CY171326
A/Chicago/YGA_04089/2012	CY171327	CY171328	CY171329	CY171330	CY171331	CY171332	CY171333	CY171334
A/Chicago/YGA_04090/2012	CY171335	CY171336	CY171337	CY171338	CY171339	CY171340	CY171341	CY171342
A/Chicago/YGA_04092/2012	CY171343	CY171344	CY171345	CY171346	CY171347	CY171348	CY171349	CY171350
A/Chicago/YGA_04094/2012	CY171351	CY171352	CY171353	CY171354	CY171355	CY171356	CY171357	CY171358
A/Chicago/YGA_04095/2012	CY171359	CY171360	CY171361	CY171362	CY171363	CY171364	CY171365	CY171366
A/Chicago/YGA_04096/2012	CY171367	CY171368	CY171369	CY171370	CY171371	CY171372	CY171373	CY171374
A/Chicago/YGA_04097/2012	CY171375	CY171376	CY171377	CY171378	CY171379	CY171380	CY171381	CY171382
A/Chicago/YGA_04098/2012	CY171383	CY171384	CY171385	CY171386	CY171387	CY171388	CY171389	CY171390
A/Chicago/YGA_04099/2012	CY171391	CY171392	CY171393	CY171394	CY171395	CY171396	CY171397	CY171398
A/Chicago/YGA_04102/2012	CY171399	CY171400	CY171401	CY171402	CY171403	CY171404	CY171405	CY171406
A/Chicago/YGA_04103/2012	CY171407	CY171408	CY171409	CY171410	CY171411	CY171412	CY171413	CY171414
A/Chicago/YGA_04104/2012	CY171415	CY171416	CY171417	CY171418	CY171419	CY171420	CY171421	CY171422
A/Chicago/YGA_04105/2012	CY171423	CY171424	CY171425	CY171426	CY171427	CY171428	CY171429	CY171430
A/Chicago/YGA_04106/2012	CY171431	CY171432	CY171433	CY171434	CY171435	CY171436	CY171437	CY171438
A/Chicago/YGA_04107/2012	CY171439	CY171440	CY171441	CY171442	CY171443	CY171444	CY171445	CY171446
A/Chicago/YGA_04110/2012	CY171447	CY171448	CY171449	CY171450	CY171451	CY171452	CY171453	CY171454
A/Chicago/YGA_04111/2012	CY171455	CY171456	CY171457	CY171458	CY171459	CY171460	CY171461	CY171462
A/Chicago/YGA_04112/2012	CY171463	CY171464	CY171465	CY171466	CY171467	CY171468	CY171469	CY171470
A/Chicago/YGA_04113/2012	CY171471	CY171472	CY171473	CY171474	CY171475	CY171476	CY171477	CY171478
A/Chicago/YGA_04114/2012	CY171479	CY171480	CY171481	CY171482	CY171483	CY171484	CY171485	CY171486
A/Chicago/YGA_04115/2012	CY171487	CY171488	CY171489	CY171490	CY171491	CY171492	CY171493	CY171494
A/Chicago/YGA_04117/2012	CY171495	CY171496	CY171497	CY171498	CY171499	CY171500	CY171501	CY171502
A/Chicago/YGA_04118/2012	CY171503	CY171504	CY171505	CY171506	CY171507	CY171508	CY171509	CY171510
A/Chicago/YGA_04119/2012	CY171511	CY171512	CY171513	CY171514	CY171515	CY171516	CY171517	CY171518
A/Chicago/YGA_04120/2012	CY171519	CY171520	CY171521	CY171522	CY171523	CY171524	CY171525	CY171526
A/Chicago/YGA_04121/2012	CY171527	CY171528	CY171529	CY171530	CY171531	CY171532	CY171533	CY171534
A/Chicago/YGA_04122/2012	CY171535	CY171536	CY171537	CY171538	CY171539	CY171540	CY171541	CY171542
A/Chicago/YGA_04124/2012	CY171551	CY171552	CY171553	CY171554	CY171555	CY171556	CY171557	CY171558
A/Chicago/YGA_04126/2012	CY171559	CY171560	CY171561	CY171562	CY171563	CY171564	CY171565	CY171566
A/Chicago/YGA_04127/2013	CY171567	CY171568	CY171569	CY171570	CY171571	CY171572	CY171573	CY171574
A/Chicago/YGA_04128/2013	CY171575	CY171576	CY171577	CY171578	CY171579	CY171580	CY171581	CY171582
A/Chicago/YGA_04129/2013	CY171583	CY171584	CY171585	CY171586	CY171587	CY171588	CY171589	CY171590
A/Chicago/YGA_04130/2013	CY171591	CY171592	CY171593	CY171594	CY171595	CY171596	CY171597	CY171598
A/Chicago/YGA_04131/2013	CY171599	CY171600	CY171601	CY171602	CY171603	CY171604	CY171605	CY171606
A/Chicago/YGA_04132/2013	CY171607	CY171608	CY171609	CY171610	CY171611	CY171612	CY171613	CY171614
A/Chicago/YGA_04133/2013	CY171615	CY171616	CY171617	CY171618	CY171619	CY171620	CY171621	CY171622
A/Chicago/YGA_04134/2013	CY171623	CY171624	CY171625	CY171626	CY171627	CY171628	CY171629	CY171630
A/Chicago/YGA_04135/2013	CY171631	CY171632	CY171633	CY171634	CY171635	CY171636	CY171637	CY171638
A/Chicago/YGA_04136/2013	CY171639	CY171640	CY171641	CY171642	CY171643	CY171644	CY171645	CY171646
A/Chicago/YGA_04142/2013	CY171647	CY171648	CY171649	CY171650	CY171651	CY171652	CY171653	CY171654
A/Chicago/YGA_04149/2013	CY171655	CY171656	CY171657	CY171658	CY171659	CY171660	CY171661	CY171662
A/Chicago/YGA_04150/2013	CY171663	CY171664	CY171665	CY171666	CY171667	CY171668	CY171669	CY171670
A/Chicago/YGA_04164/2013	CY171671	CY171672	CY171673	CY171674	CY171675	CY171676	CY171677	CY171678
A/Chicago/YGA_04165/2013	CY171679	CY171680	CY171681	CY171682	CY171683	CY171684	CY171685	CY171686
A/Chicago/YGA_04183/2013	CY171687	CY171688	CY171689	CY171690	CY171691	CY171692	CY171693	CY171694
A/Chicago/YGA_04184/2013	CY171695	CY171696	CY171697	CY171698	CY171699	CY171700	CY171701	CY171702
A/Chicago/YGA_04187/2013	CY171703	CY171704	CY171705	CY171706	CY171707	CY171708	CY171709	CY171710
A/Chicago/YGA_04188/2013	CY171711	CY171712	CY171713	CY171714	CY171715	CY171716	CY171717	CY171718
A/Chicago/YGA_04193/2013	CY171719	CY171720	CY171721	CY171722	CY171723	CY171724	CY171725	CY171726
A/Chicago/YGA_04198/2013	CY171727	CY171728	CY171729	CY171730	CY171731	CY171732	CY171733	CY171734
A/Chicago/YGA_04200/2013	CY171735	CY171736	CY171737	CY171738	CY171739	CY171740	CY171741	CY171742
A/New_York/1128/2008	CY173087	CY173088	CY173089	CY173090	CY173091	CY173092	CY173093	CY173094
A/New_York/1129/2008	CY173095	CY173096	CY173097	CY173098	CY173099	CY173100	CY173101	CY173102
A/New_York/1130/2008	CY173103	CY173104	CY173105	CY173106	CY173107	CY173108	CY173109	CY173110
A/New_York/1131/2008	CY173111	CY173112	CY173113	CY173114	CY173115	CY173116	CY173117	CY173118
A/New_York/1133/2008	CY173119	CY173120	CY173121	CY173122	CY173123	CY173124	CY173125	CY173126
A/New_York/1134/2008	CY173127	CY173128	CY173129	CY173130	CY173131	CY173132	CY173133	CY173134
A/New_York/1135/2008	CY173135	CY173136	CY173137	CY173138	CY173139	CY173140	CY173141	CY173142
A/New_York/1136/2008	CY173143	CY173144	CY173145	CY173146	CY173147	CY173148	CY173149	CY173150
A/New_York/1138/2008	CY173151	CY173152	CY173153	CY173154	CY173155	CY173156	CY173157	CY173158
A/New_York/1139/2008	CY173159	CY173160	CY173161	CY173162	CY173163	CY173164	CY173165	CY173166
A/New_York/1140/2008	CY173167	CY173168	CY173169	CY173170	CY173171	CY173172	CY173173	CY173174
A/New_York/1141/2008	CY173175	CY173176	CY173177	CY173178	CY173179	CY173180	CY173181	CY173182
A/New_York/1142/2008	CY173183	CY173184	CY173185	CY173186	CY173187	CY173188	CY173189	CY173190
A/New_York/1143/2008	CY173191	CY173192	CY173193	CY173194	CY173195	CY173196	CY173197	CY173198
A/New_York/1144/2008	CY173199	CY173200	CY173201	CY173202	CY173203	CY173204	CY173205	CY173206
A/New_York/1145/2008	CY173207	CY173208	CY173209	CY173210	CY173211	CY173212	CY173213	CY173214
A/New_York/1146/2008	CY173215	CY173216	CY173217	CY173218	CY173219	CY173220	CY173221	CY173222
A/New_York/1147/2008	CY173223	CY173224	CY173225	CY173226	CY173227	CY173228	CY173229	CY173230
A/New_York/1148/2008	CY173231	CY173232	CY173233	CY173234	CY173235	CY173236	CY173237	CY173238
A/New_York/1150/2008	CY173239	CY173240	CY173241	CY173242	CY173243	CY173244	CY173245	CY173246
A/New_York/1151/2008	CY173247	CY173248	CY173249	CY173250	CY173251	CY173252	CY173253	CY173254
A/New_York/1152/2008	CY173255	CY173256	CY173257	CY173258	CY173259	CY173260	CY173261	CY173262
A/New_York/1153/2008	CY173263	CY173264	CY173265	CY173266	CY173267	CY173268	CY173269	CY173270
A/New_York/1154/2008	CY173271	CY173272	CY173273	CY173274	CY173275	CY173276	CY173277	CY173278
A/New_York/1155/2008	CY173279	CY173280	CY173281	CY173282	CY173283	CY173284	CY173285	CY173286
A/New_York/1156/2008	CY173287	CY173288	CY173289	CY173290	CY173291	CY173292	CY173293	CY173294
A/New_York/1157/2008	CY173295	CY173296	CY173297	CY173298	CY173299	CY173300	CY173301	CY173302
A/New_York/1188/2009	CY173511	CY173512	CY173513	CY173514	CY173515	CY173516	CY173517	CY173518
A/New_York/1189/2009	CY173519	CY173520	CY173521	CY173522	CY173523	CY173524	CY173525	CY173526
A/New_York/1190/2009	CY173527	CY173528	CY173529	CY173530	CY173531	CY173532	CY173533	CY173534
A/New_York/1191/2009	CY173535	CY173536	CY173537	CY173538	CY173539	CY173540	CY173541	CY173542
A/New_York/1192/2009	CY173543	CY173544	CY173545	CY173546	CY173547	CY173548	CY173549	CY173550
A/New_York/1193/2009	CY173551	CY173552	CY173553	CY173554	CY173555	CY173556	CY173557	CY173558
A/New_York/1194/2009	CY173559	CY173560	CY173561	CY173562	CY173563	CY173564	CY173565	CY173566
A/New_York/1195/2009	CY173567	CY173568	CY173569	CY173570	CY173571	CY173572	CY173573	CY173574
A/New_York/1196/2009	CY173575	CY173576	CY173577	CY173578	CY173579	CY173580	CY173581	CY173582
A/New_York/1197/2009	CY173583	CY173584	CY173585	CY173586	CY173587	CY173588	CY173589	CY173590
A/New_York/1198/2009	CY173591	CY173592	CY173593	CY173594	CY173595	CY173596	CY173597	CY173598
A/Nicaragua/AGA2-23/2011	CY181729	CY181730	CY181731	CY181732	CY181733	CY181734	CY181735	CY181736
A/Nicaragua/AGA2-25/2011	CY181745	CY181746	CY181747	CY181748	CY181749	CY181750	CY181751	CY181752
A/Nicaragua/AGA2-30/2011	CY181785	CY181786	CY181787	CY181788	CY181789	CY181790	CY181791	CY181792
A/Nicaragua/AGA2-32/2011	CY181793	CY181794	CY181795	CY181796	CY181797	CY181798	CY181799	CY181800
A/Nicaragua/AGA2-40/2011	CY181841	CY181842	CY181843	CY181844	CY181845	CY181846	CY181847	CY181848
A/Nicaragua/AGA2-48/2011	CY181905	CY181906	CY181907	CY181908	CY181909	CY181910	CY181911	CY181912
A/Nicaragua/AGA2-49/2011	CY181913	CY181914	CY181915	CY181916	CY181917	CY181918	CY181919	CY181920
A/Nicaragua/AGA2-64/2011	CY182017	CY182018	CY182019	CY182020	CY182021	CY182022	CY182023	CY182024
A/Nicaragua/AGA2-65/2011	CY182025	CY182026	CY182027	CY182028	CY182029	CY182030	CY182031	CY182032
A/Nicaragua/AGA2-67/2011	CY182041	CY182042	CY182043	CY182044	CY182045	CY182046	CY182047	CY182048
A/Caen/1/1984	CY187384	CY187385	CY187386	CY187387	CY187388	CY187389	CY187390	CY187391
A/Thailand/CU_B4/2009	GQ902793	GQ902796	GQ902795	GQ902794	GQ902797	GQ902792	GQ902791	GQ902790
A/Thailand/CU_B110/2009	GQ902809	GQ902812	GQ902811	GQ902810	GQ902813	GQ902808	GQ902807	GQ902806
A/Thailand/CU_B590/2009	GQ902817	GQ902820	GQ902819	GQ902818	GQ902821	GQ902816	GQ902815	GQ902814
A/Thailand/CU_B657/2009	GQ902825	GQ902828	GQ902827	GQ902826	GQ902829	GQ902824	GQ902823	GQ902822
A/Thailand/CU_B1672/2009	GU271974	GU271977	GU271976	GU271975	GU271978	GU271973	GU271972	GU271971
A/Thailand/CU_B1697/2009	GU271982	GU271985	GU271984	GU271983	GU271986	GU271981	GU271980	GU271979
A/Thailand/CU_H16/2009	GU271990	GU271993	GU271992	GU271991	GU271994	GU271989	GU271988	GU271987
A/Nanjing/1/2009	GU907114	GU907115	GU907119	GU907120	GU907116	GU907117	GU907118	GU907121
A/Nanjing/1655/2010	HQ664914	HQ664920	HQ664916	HQ664915	HQ664921	HQ664918	HQ664936	HQ664917
A/Nanjing/1654/2010	HQ664924	HQ664927	HQ664926	HQ664925	HQ664928	HQ664923	HQ664919	HQ664922
A/Nanjing/1663/2010	HQ664931	HQ664934	HQ664933	HQ664932	HQ664935	HQ664930	HQ664937	HQ664929
A/Singapore/C2009/518V/2009	JX437709	JX437724	JX437739	JX437754	JX437769	JX437784	JX437799	JX437814
A/Singapore/C2009/715V/2009	JX437710	JX437725	JX437740	JX437755	JX437770	JX437785	JX437800	JX437815
A/Singapore/C2009/803bV/2009	JX437711	JX437726	JX437741	JX437756	JX437771	JX437786	JX437801	JX437816
A/Singapore/C2010_036V/2010	JX437712	JX437727	JX437742	JX437757	JX437772	JX437787	JX437802	JX437817
A/Singapore/C2010_304V/2010	JX437713	JX437728	JX437743	JX437758	JX437773	JX437788	JX437803	JX437818
A/Singapore/C2010_362V/2010	JX437714	JX437729	JX437744	JX437759	JX437774	JX437789	JX437804	JX437819
A/Singapore/C2010_471aV/2010	JX437715	JX437730	JX437745	JX437760	JX437775	JX437790	JX437805	JX437820
A/Singapore/C2010_682V/2010	JX437716	JX437731	JX437746	JX437761	JX437776	JX437791	JX437806	JX437821
A/Singapore/C2010_803V/2010	JX437717	JX437732	JX437747	JX437762	JX437777	JX437792	JX437807	JX437822
A/Singapore/C2010_937V/2010	JX437718	JX437733	JX437748	JX437763	JX437778	JX437793	JX437808	JX437823
A/Singapore/C2011_027V/2011	JX437719	JX437734	JX437749	JX437764	JX437779	JX437794	JX437809	JX437824
A/Singapore/C2011_362V/2011	JX437720	JX437735	JX437750	JX437765	JX437780	JX437795	JX437810	JX437825
A/Singapore/C2011_507V/2011	JX437721	JX437736	JX437751	JX437766	JX437781	JX437796	JX437811	JX437826
A/Singapore/C2011_584V/2011	JX437722	JX437737	JX437752	JX437767	JX437782	JX437797	JX437812	JX437827
A/New_Jersey/01/2011	KC882563	KC882561	KC882562	KC882558	KC882559	KC882564	KC882560	KC882565
A/Texas/06/2011	KC882639	KC882640	KC882636	KC882638	KC882635	KC882642	KC882637	KC882641
A/California/16/2011	KC882908	KC882911	KC882910	KC882909	KC882907	KC882904	KC882905	KC882906
A/Wisconsin/22/2011	KC883049	KC883045	KC883047	KC883048	KC883052	KC883050	KC883051	KC883046
A/Illinois/03/2011	KC883070	KC883068	KC883071	KC883067	KC883072	KC883065	KC883066	KC883069
A/Alaska/15/2011	KC883402	KC883398	KC883397	KC883403	KC883399	KC883404	KC883401	KC883400
A/California/17/2012	KC892437	KC892440	KC892439	KC892438	KC892441	KC892311	KC892436	KC892435
A/Washington/16/2012	KC892444	KC892447	KC892446	KC892445	KC892448	KC892577	KC892443	KC892442
A/New_Mexico/07/2012	KC892822	KC892825	KC892824	KC892823	KC892826	KC892748	KC892821	KC892820
A/California/22/2012	KC892829	KC892832	KC892831	KC892830	KC892833	KC892729	KC892828	KC892827
A/Michigan/03/2012	KC892838	KC892841	KC892840	KC892839	KC892842	KC892837	KC892836	KC892835
A/Nevada/12/2012	KC892845	KC892848	KC892847	KC892846	KC892834	KC893161	KC892344	KC892843
A/Singapore/C2009/496/2009	KF014126	KF014259	KF014392	KF014525	KF014658	KF014791	KF014924	KF015057
A/Singapore/C2009/485a/2009	KF014127	KF014260	KF014393	KF014526	KF014659	KF014792	KF014925	KF015058
A/Singapore/C2009/485b/2009	KF014128	KF014261	KF014394	KF014527	KF014660	KF014793	KF014926	KF015059
A/Singapore/C2009/515/2009	KF014129	KF014262	KF014395	KF014528	KF014661	KF014794	KF014927	KF015060
A/Singapore/C2009/863/2009	KF014130	KF014263	KF014396	KF014529	KF014662	KF014795	KF014928	KF015061
A/Singapore/C2011_173/2011	KF014131	KF014264	KF014397	KF014530	KF014663	KF014796	KF014929	KF015062
A/Singapore/C2011_244/2011	KF014132	KF014265	KF014398	KF014531	KF014664	KF014797	KF014930	KF015063
A/Singapore/C2011_301/2011	KF014133	KF014266	KF014399	KF014532	KF014665	KF014798	KF014931	KF015064
A/Singapore/C2011_384/2011	KF014134	KF014267	KF014400	KF014533	KF014666	KF014799	KF014932	KF015065
A/Singapore/C2011_411/2011	KF014135	KF014268	KF014401	KF014534	KF014667	KF014800	KF014933	KF015066
A/Singapore/C2011_422/2011	KF014136	KF014269	KF014402	KF014535	KF014668	KF014801	KF014934	KF015067
A/Singapore/C2011_452/2011	KF014137	KF014270	KF014403	KF014536	KF014669	KF014802	KF014935	KF015068
A/Singapore/C2011_458/2011	KF014138	KF014271	KF014404	KF014537	KF014670	KF014803	KF014936	KF015069
A/Singapore/C2011_471/2011	KF014139	KF014272	KF014405	KF014538	KF014671	KF014804	KF014937	KF015070
A/Singapore/C2011_477/2011	KF014140	KF014273	KF014406	KF014539	KF014672	KF014805	KF014938	KF015071
A/Singapore/C2011_493/2011	KF014141	KF014274	KF014407	KF014540	KF014673	KF014806	KF014939	KF015072
A/Singapore/C2011_496/2011	KF014142	KF014275	KF014408	KF014541	KF014674	KF014807	KF014940	KF015073
A/Singapore/C2011_545C/2011	KF014145	KF014278	KF014411	KF014544	KF014677	KF014810	KF014943	KF015076
A/Singapore/C2011_564/2011	KF014146	KF014279	KF014412	KF014545	KF014678	KF014811	KF014944	KF015077
A/Singapore/C2011_573/2011	KF014147	KF014280	KF014413	KF014546	KF014679	KF014812	KF014945	KF015078
A/Singapore/C2011_614/2011	KF014148	KF014281	KF014414	KF014547	KF014680	KF014813	KF014946	KF015079
A/Singapore/C2011_641/2011	KF014149	KF014282	KF014415	KF014548	KF014681	KF014814	KF014947	KF015080
A/Singapore/C2011_647/2011	KF014150	KF014283	KF014416	KF014549	KF014682	KF014815	KF014948	KF015081
A/Singapore/C2011_803/2011	KF014151	KF014284	KF014417	KF014550	KF014683	KF014816	KF014949	KF015082
A/Singapore/C2011_825/2011	KF014152	KF014285	KF014418	KF014551	KF014684	KF014817	KF014950	KF015083
A/Singapore/H2009/389b/2009	KF014153	KF014286	KF014419	KF014552	KF014685	KF014818	KF014951	KF015084
A/Singapore/H2009/334C/2009	KF014154	KF014287	KF014420	KF014553	KF014686	KF014819	KF014952	KF015085
A/Singapore/H2009/332C/2009	KF014155	KF014288	KF014421	KF014554	KF014687	KF014820	KF014953	KF015086
A/Singapore/H2009/485/2009	KF014156	KF014289	KF014422	KF014555	KF014688	KF014821	KF014954	KF015087
A/Singapore/H2009/471C/2009	KF014157	KF014290	KF014423	KF014556	KF014689	KF014822	KF014955	KF015088
A/Singapore/H2009/510/2009	KF014158	KF014291	KF014424	KF014557	KF014690	KF014823	KF014956	KF015089
A/Singapore/H2009/518/2009	KF014159	KF014292	KF014425	KF014558	KF014691	KF014824	KF014957	KF015090
A/Singapore/H2009/679/2009	KF014160	KF014293	KF014426	KF014559	KF014692	KF014825	KF014958	KF015091
A/Singapore/H2010_211/2010	KF014161	KF014294	KF014427	KF014560	KF014693	KF014826	KF014959	KF015092
A/Singapore/H2010_301/2010	KF014162	KF014295	KF014428	KF014561	KF014694	KF014827	KF014960	KF015093
A/Singapore/H2010_321C/2010	KF014163	KF014296	KF014429	KF014562	KF014695	KF014828	KF014961	KF015094
A/Singapore/H2010_370C/2010	KF014164	KF014297	KF014430	KF014563	KF014696	KF014829	KF014962	KF015095
A/Singapore/H2010_384/2010	KF014165	KF014298	KF014431	KF014564	KF014697	KF014830	KF014963	KF015096
A/Singapore/H2010_389/2010	KF014166	KF014299	KF014432	KF014565	KF014698	KF014831	KF014964	KF015097
A/Singapore/H2010_471C/2010	KF014167	KF014300	KF014433	KF014566	KF014699	KF014832	KF014965	KF015098
A/Singapore/H2010_559C/2010	KF014168	KF014301	KF014434	KF014567	KF014700	KF014833	KF014966	KF015099
A/Singapore/H2010_564C/2010	KF014169	KF014302	KF014435	KF014568	KF014701	KF014834	KF014967	KF015100
A/Singapore/H2010_619/2010	KF014170	KF014303	KF014436	KF014569	KF014702	KF014835	KF014968	KF015101
A/Singapore/H2010_666C/2010	KF014171	KF014304	KF014437	KF014570	KF014703	KF014836	KF014969	KF015102
A/Singapore/H2010_797/2010	KF014172	KF014305	KF014438	KF014571	KF014704	KF014837	KF014970	KF015103
A/Singapore/H2010_822/2010	KF014173	KF014306	KF014439	KF014572	KF014705	KF014838	KF014971	KF015104
A/Singapore/H2011_140C/2011	KF014174	KF014307	KF014440	KF014573	KF014706	KF014839	KF014972	KF015105
A/Singapore/H2011_447/2011	KF014175	KF014308	KF014441	KF014574	KF014707	KF014840	KF014973	KF015106
A/Singapore/H2011_460a/2011	KF014176	KF014309	KF014442	KF014575	KF014708	KF014841	KF014974	KF015107
A/Singapore/H2011_460cC/2011	KF014177	KF014310	KF014443	KF014576	KF014709	KF014842	KF014975	KF015108
A/Singapore/H2011_463/2011	KF014178	KF014311	KF014444	KF014577	KF014710	KF014843	KF014976	KF015109
A/Singapore/H2011_471a/2011	KF014179	KF014312	KF014445	KF014578	KF014711	KF014844	KF014977	KF015110
A/Singapore/H2011_471b/2011	KF014180	KF014313	KF014446	KF014579	KF014712	KF014845	KF014978	KF015111
A/Singapore/H2011_471c/2011	KF014181	KF014314	KF014447	KF014580	KF014713	KF014846	KF014979	KF015112
A/Singapore/H2011_474/2011	KF014182	KF014315	KF014448	KF014581	KF014714	KF014847	KF014980	KF015113
A/Singapore/H2011_479/2011	KF014183	KF014316	KF014449	KF014582	KF014715	KF014848	KF014981	KF015114
A/Singapore/H2011_482/2011	KF014184	KF014317	KF014450	KF014583	KF014716	KF014849	KF014982	KF015115
A/Singapore/H2011_496/2011	KF014185	KF014318	KF014451	KF014584	KF014717	KF014850	KF014983	KF015116
A/Singapore/H2011_499a/2011	KF014186	KF014319	KF014452	KF014585	KF014718	KF014851	KF014984	KF015117
A/Singapore/H2011_504C/2011	KF014187	KF014320	KF014453	KF014586	KF014719	KF014852	KF014985	KF015118
A/Singapore/H2011_507/2011	KF014188	KF014321	KF014454	KF014587	KF014720	KF014853	KF014986	KF015119
A/Singapore/H2011_515/2011	KF014189	KF014322	KF014455	KF014588	KF014721	KF014854	KF014987	KF015120
A/Singapore/H2011_570/2011	KF014191	KF014324	KF014457	KF014590	KF014723	KF014856	KF014989	KF015122
A/Singapore/H2011_704C/2011	KF014192	KF014325	KF014458	KF014591	KF014724	KF014857	KF014990	KF015123
A/Singapore/H2011_751/2011	KF014193	KF014326	KF014459	KF014592	KF014725	KF014858	KF014991	KF015124
A/Singapore/H2011_797/2011	KF014194	KF014327	KF014460	KF014593	KF014726	KF014859	KF014992	KF015125
A/Singapore/H2011_808a/2011	KF014195	KF014328	KF014461	KF014594	KF014727	KF014860	KF014993	KF015126
A/Singapore/H2011_808bC/2011	KF014196	KF014329	KF014462	KF014595	KF014728	KF014861	KF014994	KF015127
A/Singapore/C2009/458V/2009	KF014198	KF014331	KF014464	KF014597	KF014730	KF014863	KF014996	KF015129
A/Suzhou/1275/2013	KF034879	KF034882	KF034881	KF034880	KF034883	KF034878	KF034877	KF034876
A/Singapore/H2013_060/2013	KF432083	KF432086	KF432085	KF432084	KF432087	KF432082	KF432081	KF432080
A/Michigan/33/2012	KF789782	KF789757	KF789760	KF789771	KF789772	KF790531	KF789761	KF789776
A/Michigan/32/2012	KF789787	KF789755	KF789758	KF789532	KF789762	KF789645	KF789644	KF789766
A/Washington/07/2013	KF789847	KF789948	KF789844	KF789848	KF789843	KF790211	KF789846	KF789845
A/Alaska/02/2013	KF790407	KF790424	KF790047	KF789785	KF789784	KF790087	KF790157	KF790149
A/Thailand/VIROAF1/2012	KJ577149	KJ577152	KJ577151	KJ577150	KJ577153	KJ577148	KJ577147	KJ577146
A/Thailand/VIROAF2/2012	KJ577157	KJ577160	KJ577159	KJ577158	KJ577161	KJ577156	KJ577155	KJ577154
A/Thailand/VIROAF6/2012	KJ577189	KJ577192	KJ577191	KJ577190	KJ577193	KJ577188	KJ577187	KJ577186
b) GISAID isolates
Isolate Name	Isolate Number	Originating Lab	Submitting Lab	Authors
A/Alabama/05/2010	EPI_ISL_79335	U.S. Air Force School of Aerospace Medicine	Centers for Disease Control and Prevention
A/Almaty/2958/2013	EPI_ISL_156805	National Institute for Medical Research	Centers for Disease Control and Prevention
A/American_Samoa/4786/2013	EPI_ISL_145683	State of Hawaii Department of Health	Centers for Disease Control and Prevention
A/Anhui-Baohe/1456/2010	EPI_ISL_83688	WHO Chinese National Influenza Center	WHO Chinese National Influenza Center	Yu Lan,Xiyan Li,Xiang Zhao,Yanhui Cheng,minju Tan,Bin Liu,Yaoyao Chen,Lei Yang,Dayan Wang,Dexin Li,Yuelong Shu
A/Arizona/09/2012	EPI_ISL_134449	Arizona Department of Health Services	Centers for Disease Control and Prevention
A/Arkansas/13/2013	EPI_ISL_149680	Arkansas Department of Health	Centers for Disease Control and Prevention
A/Bangladesh/5014/2009	EPI_ISL_74079	Institute of Epidemiology Disease Control and Research (IEDCR) & Bangladesh National Influenza Centre (NIC)	Centers for Disease Control and Prevention
A/Bangladesh/9269/2013	EPI_ISL_151804	Institute of Epidemiology Disease Control and Research (IEDCR) & Bangladesh National Influenza Centre (NIC)	Centers for Disease Control and Prevention
A/Bangladesh/9334/2013	EPI_ISL_149693	Institute of Epidemiology Disease Control and Research (IEDCR) & Bangladesh National Influenza Centre (NIC)	Centers for Disease Control and Prevention
A/Beijing-Xicheng/1293/2011	EPI_ISL_94554	WHO Chinese National Influenza Center	WHO Chinese National Influenza Center	Lan,Yu;Wang,Dayan;Li,Xiyan;Huang,Weijuan;Zhao,Xiang;Chen,Yaoyao;Yang,Lei;Shu,Yuelong
A/Beijing-Xicheng/1409/2011	EPI_ISL_94555	WHO Chinese National Influenza Center	WHO Chinese National Influenza Center	Lan,Yu;Wang,Dayan;Li,Xiyan;Huang,Weijuan;Zhao,Xiang;Chen,Yaoyao;Yang,Lei;Shu,Yuelong
A/Beijing-Zhaoyang/141/2010	EPI_ISL_83680	WHO Chinese National Influenza Center	WHO Chinese National Influenza Center	Yu Lan,Xiyan Li,Xiang Zhao,Yanhui Cheng,minju Tan,Bin Liu,Yaoyao Chen,Lei Yang,Dayan Wang,Dexin Li,Yuelong Shu
A/Bogota/WRAIR3457T/2010	EPI_ISL_93663		Other Database Import	Houng,H.-S.H.; Zhou,Y.; Li,T.; Gong,H.; Lyons,A.; Kuschner,R.
A/Boston/92/2008	EPI_ISL_62821		Other Database Import	The NIAID Influenza Genome Sequencing Consortium
A/Boston/DOA2-168/2013	EPI_ISL_148132		Other Database Import
A/Brazil/0328/2013	EPI_ISL_145500	Instituto Adolfo Lutz	Centers for Disease Control and Prevention
A/Brisbane/10/2007	EPI_ISL_25019		Other Database Import
A/Brisbane/11/2010	EPI_ISL_127628		Other Database Import	Wentworth,D.E.; Dugan,V.; Halpin,R.; Lin,X.; Bera,J.; Ghedin,E.; Fedorova,N.; Overton,L.; Tsitrin,T.; Stockwell,T.; Amedeo,P.; Bishop,B.; Chen,H.; Edworthy,P.; Gupta,N.; Katzel,D.; Li,K.; Schobel,S.; Shrivastava,S.; Thovarai,V.; Wang,S.; Ramanunninair,M.; Silverman,J.; Devis,R.; Phan,L.; Le,J.; Pokorny,B.A.; Onodera,S.; Fulvini,A.A.; He,Y.; Kilbourne,E.D.; Bucher,D.; Bao,Y.; Sanders,R.; Dernovoy,…
A/BRISBANE/382/2011	EPI_ISL_106861	Queensland Health Scientific Services	WHO Collaborating Centre for Reference and Research on Influenza	Deng,Y-M; Iannello,P; Caldwell,N; Komadina,N.
A/BRISBANE/395/2011	EPI_ISL_106863	Queensland Health Scientific Services	WHO Collaborating Centre for Reference and Research on Influenza	Deng,Y-M; Iannello,P; Caldwell,N; Komadina,N.
A/California/VRDL363/2009	EPI_ISL_80380		Other Database Import	The NIAID Influenza Genome Sequencing Consortium
A/CAMBODIA/1/2010	EPI_ISL_79466	Institute Pasteur du Cambodia	WHO Collaborating Centre for Reference and Research on Influenza	Deng,Y-M; Iannello,P; Caldwell,N; Leang,S-K; Komadina,N
A/CAMBODIA/74/2011	EPI_ISL_118651	USAMC-AFRIMS Department of Virology	WHO Collaborating Centre for Reference and Research on Influenza	Deng,Y-M; Iannello,P; Caldwell,N; Komadina,N.
A/Chiang_Rai/277/2011	EPI_ISL_101368	WHO National Influenza Centre, National Institute of Medical Research (NIMR)	Centers for Disease Control and Prevention
A/Chongqing-Wanzhou/182/2011	EPI_ISL_94614	Canterbury Health Services	WHO Collaborating Centre for Reference and Research on Influenza	Deng,Y-M; Iannello,P; Caldwell,N; Jelley,L; Komadina,N
A/CHRISTCHURCH/503/2012	EPI_ISL_128643	Canterbury Health Services	WHO Collaborating Centre for Reference and Research on Influenza	Deng,Y-M; Iannello,P; Caldwell,N; Jelley,L; Komadina,N
A/Colombia/4335/2009	EPI_ISL_69716		Centers for Disease Control and Prevention
A/Costa_Rica/4009/2013	EPI_ISL_149691	Laboratorio Nacional de Influenza	Centers for Disease Control and Prevention
A/Costa_Rica/4700/2013	EPI_ISL_150049	Laboratorio Nacional de Influenza	Centers for Disease Control and Prevention
A/Finland/97/2009	EPI_ISL_127626		Other Database Import	Wentworth,D.E.; Dugan,V.; Halpin,R.; Lin,X.; Bera,J.; Ghedin,E.; Fedorova,N.; Overton,L.; Tsitrin,T.; Stockwell,T.; Amedeo,P.; Bishop,B.; Chen,H.; Edworthy,P.; Gupta,N.; Katzel,D.; Li,K.; Schobel,S.; Shrivastava,S.; Thovarai,V.; Wang,S.; Ramanunninair,M.; Silverman,J.; Devis,R.; Phan,L.; Le,J.; Pokorny,B.A.; Onodera,S.; Fulvini,A.A.; He,Y.; Kilbourne,E.D.; Bucher,D.; Bao,Y.; Sanders,R.; Dernovoy,…
A/Florida/22/2009	EPI_ISL_66584		Centers for Disease Control and Prevention
A/Georgia/01/2011	EPI_ISL_87952	Centers for Disease Control and Prevention	Centers for Disease Control and Prevention
A/Georgia/03/2013	EPI_ISL_149692	Georgia Public Health Laboratory	Centers for Disease Control and Prevention
A/GOROKA/5/2011	EPI_ISL_106847	Papua New Guinea Institute of Medical Research	WHO Collaborating Centre for Reference and Research on Influenza	Deng,Y-M; Iannello,P; Caldwell,N; Komadina,N.
A/GOROKA/5/2012	EPI_ISL_122579	Papua New Guinea Institute of Medical Research	WHO Collaborating Centre for Reference and Research on Influenza	Deng,Y-M; Iannello,P; Caldwell,N; Jelley,L; Komadina,N
A/Guangdong/ST798/2008	EPI_ISL_157612		Other Database Import	Song,W.; Wang,P.; Chen,H.
A/Guangdong-Luohu/1256/2009	EPI_ISL_98859	WHO Chinese National Influenza Center	Centers for Disease Control and Prevention
A/Hawaii/22/2012	EPI_ISL_129745	State of Hawaii Department of Health	Centers for Disease Control and Prevention
A/Heilongjiang-Longsha/160/2010	EPI_ISL_83683	WHO Chinese National Influenza Center	WHO Chinese National Influenza Center	Yu Lan,Xiyan Li,Xiang Zhao,Yanhui Cheng,minju Tan,Bin Liu,Yaoyao Chen,Lei Yang,Dayan Wang,Dexin Li,Yuelong Shu
A/Heilongjiang-Nangang/124/2011	EPI_ISL_94616	WHO Chinese National Influenza Center	WHO Chinese National Influenza Center	Lan,Yu;Wang,Dayan;Li,Xiyan;Huang,Weijuan;Zhao,Xiang;Chen,Yaoyao;Yang,Lei;Shu,Yuelong
A/Heilongjiang-Taoshan/147/2011	EPI_ISL_94642	WHO Chinese National Influenza Center	WHO Chinese National Influenza Center	Lan,Yu;Wang,Dayan;Li,Xiyan;Huang,Weijuan;Zhao,Xiang;Chen,Yaoyao;Yang,Lei;Shu,Yuelong
A/Heilongjiang-Xiangyang/1125/2011	EPI_ISL_94611	WHO Chinese National Influenza Center	WHO Chinese National Influenza Center	Lan,Yu;Wang,Dayan;Li,Xiyan;Huang,Weijuan;Zhao,Xiang;Chen,Yaoyao;Yang,Lei;Shu,Yuelong
A/Hiroshima/52/2005	EPI_ISL_13228		Other Database Import	Krammer,F.; Grabherr,R.
A/Hong_Kong/2000/2009	EPI_ISL_103759	Government Virus Unit	Centers for Disease Control and Prevention
A/Hong_Kong/5643/2013	EPI_ISL_153537	Government Virus Unit	Centers for Disease Control and Prevention
A/HongKong/26560/2009	EPI_ISL_127625		Other Database Import	Wentworth,D.E.; Dugan,V.; Halpin,R.; Lin,X.; Bera,J.; Ghedin,E.; Fedorova,N.; Overton,L.; Tsitrin,T.; Stockwell,T.; Amedeo,P.; Bishop,B.; Chen,H.; Edworthy,P.; Gupta,N.; Katzel,D.; Li,K.; Schobel,S.; Shrivastava,S.; Thovarai,V.; Wang,S.; Ramanunninair,M.; Silverman,J.; Devis,R.; Phan,L.; Le,J.; Pokorny,B.A.; Onodera,S.; Fulvini,A.A.; He,Y.; Kilbourne,E.D.; Bucher,D.; Bao,Y.; Sanders,R.; Dernovoy,…
A/Hubei-Qiaokou/1271/2010	EPI_ISL_83689	WHO Chinese National Influenza Center	WHO Chinese National Influenza Center	Yu Lan,Xiyan Li,Xiang Zhao,Yanhui Cheng,minju Tan,Bin Liu,Yaoyao Chen,Lei Yang,Dayan Wang,Dexin Li,Yuelong Shu
A/Hubei-Wuchang/1271/2010	EPI_ISL_83691	WHO Chinese National Influenza Center	WHO Chinese National Influenza Center	Yu Lan,Xiyan Li,Xiang Zhao,Yanhui Cheng,minju Tan,Bin Liu,Yaoyao Chen,Lei Yang,Dayan Wang,Dexin Li,Yuelong Shu
A/Hunan-Beihu/1143/2011	EPI_ISL_94640	WHO Chinese National Influenza Center	WHO Chinese National Influenza Center	Lan,Yu;Wang,Dayan;Li,Xiyan;Huang,Weijuan;Zhao,Xiang;Chen,Yaoyao;Yang,Lei;Shu,Yuelong
A/Hunan-Yanfeng/165/2011	EPI_ISL_94641	WHO Chinese National Influenza Center	WHO Chinese National Influenza Center	Lan,Yu;Wang,Dayan;Li,Xiyan;Huang,Weijuan;Zhao,Xiang;Chen,Yaoyao;Yang,Lei;Shu,Yuelong
A/Illinois/04/2011	EPI_ISL_90821	Illinois Department of Public Health-Chicago	Centers for Disease Control and Prevention
A/India/2710/2009	EPI_ISL_76686	National Institute of Virology	Centers for Disease Control and Prevention
A/Iowa/119/2010	EPI_ISL_125870		Other Database Import	Wentworth,D.E.; Dugan,V.; Halpin,R.; Lin,X.; Bera,J.; Ghedin,E.; Fedorova,N.; Overton,L.; Tsitrin,T.; Stockwell,T.; Amedeo,P.; Bishop,B.; Chen,H.; Edworthy,P.; Gupta,N.; Katzel,D.; Li,K.; Schobel,S.; Shrivastava,S.; Thovarai,V.; Wang,S.; Ramanunninair,M.; Silverman,J.; Devis,R.; Phan,L.; Le,J.; Pokorny,B.A.; Onodera,S.; Fulvini,A.A.; He,Y.; Kilbourne,E.D.; Bucher,D.; Bao,Y.; Sanders,R.; Dernovoy,…
A/Iowa/14/2012	EPI_ISL_131825	Iowa State Hygienic Laboratory	Centers for Disease Control and Prevention
A/Iowa/19/2010	EPI_ISL_93788	WHO Collaborating Centre for Reference and Research on Influenza	Centers for Disease Control and Prevention
A/Jilin-Chuanying/1156/2011	EPI_ISL_94613	WHO Chinese National Influenza Center	WHO Chinese National Influenza Center	Lan,Yu;Wang,Dayan;Li,Xiyan;Huang,Weijuan;Zhao,Xiang;Chen,Yaoyao;Yang,Lei;Shu,Yuelong
A/Kentucky/05/2011	EPI_ISL_100436	Kentucky Division of Laboratory Services	Centers for Disease Control and Prevention
A/Kenya/6063/2010	EPI_ISL_84053	CDC-Kenya	Centers for Disease Control and Prevention
A/KhanhHoa/KH474/2008	EPI_ISL_118417		Other Database Import	Wentworth,D.E.; Dugan,V.; Halpin,R.; Lin,X.; Bera,J.; Ghedin,E.; Fedorova,N.; Overton,L.; Tsitrin,T.; Stockwell,T.; Katzel,D.; Li,K.; Amedeo,P.; Schobel,S.; Shrivastava,S.; Wang,S.; Thovarai,V.; Bishop,B.; Edworthy,P.; Kim,M.; Mai,L.T.Q.; Hien,N.T.; Ha,N.K.; Cuong,V.D.; Duc,D.T.; Phuong,H.V.M.; Hang,N.L.K.; Thanh,L.T.; Thach,N.C.; Huong,T.T.; Hien,P.T.; Giang,N.H.; Bao,Y.; Sanders,R.; Dernovoy,D.…
A/KhanhHoa/KH475/2008	EPI_ISL_118418		Other Database Import	Wentworth,D.E.; Dugan,V.; Halpin,R.; Lin,X.; Bera,J.; Ghedin,E.; Fedorova,N.; Overton,L.; Tsitrin,T.; Stockwell,T.; Katzel,D.; Li,K.; Amedeo,P.; Schobel,S.; Shrivastava,S.; Wang,S.; Thovarai,V.; Bishop,B.; Edworthy,P.; Kim,M.; Mai,L.T.Q.; Hien,N.T.; Ha,N.K.; Cuong,V.D.; Duc,D.T.; Phuong,H.V.M.; Hang,N.L.K.; Thanh,L.T.; Thach,N.C.; Huong,T.T.; Hien,P.T.; Giang,N.H.; Bao,Y.; Sanders,R.; Dernovoy,D.…
A/Kyrgyzstan/WRAIR1255P/2008	EPI_ISL_93650		Other Database Import	Houng,H.-S.H.; Zhou,Y.; Li,T.; Gong,H.; Lyons,A.; Kuschner,R.
A/Kyrgyzstan/WRAIR1256P/2008	EPI_ISL_93651		Other Database Import	Houng,H.-S.H.; Zhou,Y.; Li,T.; Gong,H.; Lyons,A.; Kuschner,R.
A/Maryland/04/2013	EPI_ISL_145503	A/Maryland/04/2013	Maryland Department of Health and Mental Hygiene	Centers for Disease Control and Prevention
A/Massachusetts/06/2010	EPI_ISL_87906	Massachusetts Department of Public Health	Centers for Disease Control and Prevention
A/Massachusetts/11/2013	EPI_ISL_151025	Massachusetts Department of Public Health	Centers for Disease Control and Prevention
A/Mexico/24012/2008	EPI_ISL_144602	A/Massachusetts/11/2013	Massachusetts Department of Public Health	Centers for Disease Control and Prevention
A/Mexico/24013/2008	EPI_ISL_144603		Other Database Import	Wentworth,D.E.; Dugan,V.; Halpin,R.; Lin,X.; Bera,J.; Wester,E.; Ghedin,E.; Fedorova,N.; Tsitrin,T.; Stockwell,T.; Amedeo,P.; Bishop,B.; Edworthy,P.; Gupta,N.; Katzel,D.; Li,K.; Schobel,S.; Shrivastava,S.; Thovarai,V.; Wang,S.; Noyola,D.E.; Comas-Garcia,A.; Garcia-Sepulveda,C.A.; Ochoa-Perez,U.; Godoy-Lozano,E.; Contreras-Trevino,H.I.; Aranda-Romo,S.; Durham-Gonzalez,A.; Contreras-Vidales,S.; Her…
A/Mexico/24014/2008	EPI_ISL_144604		Other Database Import	Wentworth,D.E.; Dugan,V.; Halpin,R.; Lin,X.; Bera,J.; Wester,E.; Ghedin,E.; Fedorova,N.; Tsitrin,T.; Stockwell,T.; Amedeo,P.; Bishop,B.; Edworthy,P.; Gupta,N.; Katzel,D.; Li,K.; Schobel,S.; Shrivastava,S.; Thovarai,V.; Wang,S.; Noyola,D.E.; Comas-Garcia,A.; Garcia-Sepulveda,C.A.; Ochoa-Perez,U.; Godoy-Lozano,E.; Contreras-Trevino,H.I.; Aranda-Romo,S.; Durham-Gonzalez,A.; Contreras-Vidales,S.; Her…
A/Mexico/4553/2010	EPI_ISL_84083		Other Database Import	Wentworth,D.E.; Dugan,V.; Halpin,R.; Lin,X.; Bera,J.; Wester,E.; Ghedin,E.; Fedorova,N.; Tsitrin,T.; Stockwell,T.; Amedeo,P.; Bishop,B.; Edworthy,P.; Gupta,N.; Katzel,D.; Li,K.; Schobel,S.; Shrivastava,S.; Thovarai,V.; Wang,S.; Noyola,D.E.; Comas-Garcia,A.; Garcia-Sepulveda,C.A.; Ochoa-Perez,U.; Godoy-Lozano,E.; Contreras-Trevino,H.I.; Aranda-Romo,S.; Durham-Gonzalez,A.; Contreras-Vidales,S.; Her…
A/Mexico_City/WRAIR3579N/2010	EPI_ISL_93678		Other Database Import	Houng,H.-S.H.; Zhou,Y.; Li,T.; Gong,H.; Lyons,A.; Kuschner,R.
A/Mexico_City/WRAIR3579T/2010	EPI_ISL_93679		Other Database Import	Houng,H.-S.H.; Zhou,Y.; Li,T.; Gong,H.; Lyons,A.; Kuschner,R.
A/Nanjing/01/2010	EPI_ISL_71045		Other Database Import	Zhao,K.; Cui,L.; Shi,Z.; Qi,X.; Ge,Y.; Qi,Y.; Shan,J.; Shan,Y.; Wang,H.
A/Nanjing/M1/2013	EPI_ISL_141600	Jiangsu Provincial Center for Disease Control and Prevention	Jiangsu Provincial Center for Disease Control & Prevention
A/NAURU/5/2011	EPI_ISL_95078	Republic of Nauru Hospital	WHO Collaborating Centre for Reference and Research on Influenza	Deng,Y-M.; Iannello,P.; Caldwell,N.; Leang,S-K; Komadina,N.
A/NEW_CALEDONIA/1/2012	EPI_ISL_128638	Institut Pasteur New Caledonia	WHO Collaborating Centre for Reference and Research on Influenza	Deng,Y-M; Iannello,P; Caldwell,N; Jelley,L; Komadina,N
A/New_York/3148/2009	EPI_ISL_62506		Other Database Import	The NIAID Influenza Genome Sequencing Consortium
A/NEWCASTLE/1/2013	EPI_ISL_141550	John Hunter Hospital, Virology Unit, Clinical Microbiology	WHO Collaborating Centre for Reference and Research on Influenza	Deng,Y-M., Iannello,P.,Caldwell,N., Jelley,L.,Komadina,N.
A/NewYork/39/2012	EPI_ISL_151400	New York State Department of Health	Centers for Disease Control and Prevention
A/North_Carolina/05/2011	EPI_ISL_90848	North Carolina State Laboratory of Public Health	Centers for Disease Control and Prevention
A/Ohio/02/2012	EPI_ISL_124532	WHO Collaborating Centre for Reference and Research on Influenza	Centers for Disease Control and Prevention
A/Ontario/RV0064/2011	EPI_ISL_87961	National Microbiology Laboratory, Health Canada	Centers for Disease Control and Prevention
A/Panama/307149/2010	EPI_ISL_79320	Instituto Conmemorativo Gorgas de Estudios de la Salud	Centers for Disease Control and Prevention
A/Pennsylvania/09/2012	EPI_ISL_131830	A/Pennsylvania/09/2012	Pennsylvania Department of Health	Centers for Disease Control and Prevention
A/Pennsylvania/12/2013	EPI_ISL_153536	Pennsylvania Department of Health	Centers for Disease Control and Prevention
A/Perth/10/2010	EPI_ISL_127604		Other Database Import	Wentworth,D.E.; Dugan,V.; Halpin,R.; Lin,X.; Bera,J.; Ghedin,E.; Fedorova,N.; Overton,L.; Tsitrin,T.; Stockwell,T.; Amedeo,P.; Bishop,B.; Chen,H.; Edworthy,P.; Gupta,N.; Katzel,D.; Li,K.; Schobel,S.; Shrivastava,S.; Thovarai,V.; Wang,S.; Ramanunninair,M.; Silverman,J.; Devis,R.; Phan,L.; Le,J.; Pokorny,B.A.; Onodera,S.; Fulvini,A.A.; He,Y.; Kilbourne,E.D.; Bucher,D.; Bao,Y.; Sanders,R.; Dernovoy,…
A/Perth/16/2009	EPI_ISL_31055	Pathwest QE II Medical Centre	WHO Collaborating Centre for Reference and Research on Influenza	Deng,Y-M; Iannello,P; Erneste,J; Komadina,N.
A/PERTH/219/2011	EPI_ISL_106858	Pathwest QE II Medical Centre	WHO Collaborating Centre for Reference and Research on Influenza	Deng,Y-M; Iannello,P; Caldwell,N; Komadina,N.
A/PERTH/305/2011	EPI_ISL_118607	Pathwest QE II Medical Centre	WHO Collaborating Centre for Reference and Research on Influenza	Deng,Y-M; Iannello,P; Caldwell,N; Komadina,N.
A/PERTH/41/2012	EPI_ISL_122559	Pathwest QE II Medical Centre	WHO Collaborating Centre for Reference and Research on Influenza	Deng,Y-M; Iannello,P; Caldwell,N; Jelley,L; Komadina,N
A/Peru/PER012/2010	EPI_ISL_152155		Other Database Import	Wentworth,D.E.; Halpin,R.A.; Lin,X.; Bera,J.; Ransier,A.; Fedorova,N.; Tsitrin,T.; McLellan,M.; Stockwell,T.; Amedeo,P.; Appalla,L.; Bishop,B.; Edworthy,P.; Gupta,N.; Hoover,J.; Katzel,D.; Li,K.; Schobel,S.; Shrivastava,S.; Thovarai,V.; Wang,S.; Bausch,D.; Kasper,M.R.; Nelson,M.I.; Pollet,S.; Silva,M.; Tinoco,Y.O.; Bao,Y.; Sanders,R.; Zhdanov,S.; Kiryutin,B.; Lipman,D.J.; Tatusova,T.; Thomas,P.G.
A/Peru/PER023/2010	EPI_ISL_152166		Other Database Import	Wentworth,D.E.; Halpin,R.A.; Lin,X.; Bera,J.; Ransier,A.; Fedorova,N.; Tsitrin,T.; McLellan,M.; Stockwell,T.; Amedeo,P.; Appalla,L.; Bishop,B.; Edworthy,P.; Gupta,N.; Hoover,J.; Katzel,D.; Li,K.; Schobel,S.; Shrivastava,S.; Thovarai,V.; Wang,S.; Bausch,D.; Kasper,M.R.; Nelson,M.I.; Pollet,S.; Silva,M.; Tinoco,Y.O.; Bao,Y.; Sanders,R.; Zhdanov,S.; Kiryutin,B.; Lipman,D.J.; Tatusova,T.; Thomas,P.G.
A/Peru/PER068/2010	EPI_ISL_152262		Other Database Import	Wentworth,D.E.; Halpin,R.A.; Lin,X.; Bera,J.; Ransier,A.; Fedorova,N.; Tsitrin,T.; McLellan,M.; Stockwell,T.; Amedeo,P.; Appalla,L.; Bishop,B.; Edworthy,P.; Gupta,N.; Hoover,J.; Katzel,D.; Li,K.; Schobel,S.; Shrivastava,S.; Thovarai,V.; Wang,S.; Bausch,D.; Kasper,M.R.; Nelson,M.I.; Pollet,S.; Silva,M.; Tinoco,Y.O.; Bao,Y.; Sanders,R.; Zhdanov,S.; Kiryutin,B.; Lipman,D.J.; Tatusova,T.; Thomas,P.G.
A/Peru/PER110/2010	EPI_ISL_152353		Other Database Import	Wentworth,D.E.; Halpin,R.A.; Lin,X.; Bera,J.; Ransier,A.; Fedorova,N.; Tsitrin,T.; McLellan,M.; Stockwell,T.; Amedeo,P.; Appalla,L.; Bishop,B.; Edworthy,P.; Gupta,N.; Hoover,J.; Katzel,D.; Li,K.; Schobel,S.; Shrivastava,S.; Thovarai,V.; Wang,S.; Bausch,D.; Kasper,M.R.; Nelson,M.I.; Pollet,S.; Silva,M.; Tinoco,Y.O.; Bao,Y.; Sanders,R.; Zhdanov,S.; Kiryutin,B.; Lipman,D.J.; Tatusova,T.; Thomas,P.G.
A/Peru/PER147/2010	EPI_ISL_152389		Other Database Import	Wentworth,D.E.; Halpin,R.A.; Lin,X.; Bera,J.; Ransier,A.; Fedorova,N.; Tsitrin,T.; McLellan,M.; Stockwell,T.; Amedeo,P.; Appalla,L.; Bishop,B.; Edworthy,P.; Gupta,N.; Hoover,J.; Katzel,D.; Li,K.; Schobel,S.; Shrivastava,S.; Thovarai,V.; Wang,S.; Bausch,D.; Kasper,M.R.; Nelson,M.I.; Pollet,S.; Silva,M.; Tinoco,Y.O.; Bao,Y.; Sanders,R.; Zhdanov,S.; Kiryutin,B.; Lipman,D.J.; Tatusova,T.; Thomas,P.G.
A/Peru/PER150/2010	EPI_ISL_152392		Other Database Import	Wentworth,D.E.; Halpin,R.A.; Lin,X.; Bera,J.; Ransier,A.; Fedorova,N.; Tsitrin,T.; McLellan,M.; Stockwell,T.; Amedeo,P.; Appalla,L.; Bishop,B.; Edworthy,P.; Gupta,N.; Hoover,J.; Katzel,D.; Li,K.; Schobel,S.; Shrivastava,S.; Thovarai,V.; Wang,S.; Bausch,D.; Kasper,M.R.; Nelson,M.I.; Pollet,S.; Silva,M.; Tinoco,Y.O.; Bao,Y.; Sanders,R.; Zhdanov,S.; Kiryutin,B.; Lipman,D.J.; Tatusova,T.; Thomas,P.G.
A/Peru/PER154/2010	EPI_ISL_152430		Other Database Import	Wentworth,D.E.; Halpin,R.A.; Lin,X.; Bera,J.; Ransier,A.; Fedorova,N.; Tsitrin,T.; McLellan,M.; Stockwell,T.; Amedeo,P.; Appalla,L.; Bishop,B.; Edworthy,P.; Gupta,N.; Hoover,J.; Katzel,D.; Li,K.; Schobel,S.; Shrivastava,S.; Thovarai,V.; Wang,S.; Bausch,D.; Kasper,M.R.; Nelson,M.I.; Pollet,S.; Silva,M.; Tinoco,Y.O.; Bao,Y.; Sanders,R.; Zhdanov,S.; Kiryutin,B.; Lipman,D.J.; Tatusova,T.; Thomas,P.G.
A/Peru/PER168/2010	EPI_ISL_152444		Other Database Import	Wentworth,D.E.; Halpin,R.A.; Lin,X.; Bera,J.; Ransier,A.; Fedorova,N.; Tsitrin,T.; McLellan,M.; Stockwell,T.; Amedeo,P.; Appalla,L.; Bishop,B.; Edworthy,P.; Gupta,N.; Hoover,J.; Katzel,D.; Li,K.; Schobel,S.; Shrivastava,S.; Thovarai,V.; Wang,S.; Bausch,D.; Kasper,M.R.; Nelson,M.I.; Pollet,S.; Silva,M.; Tinoco,Y.O.; Bao,Y.; Sanders,R.; Zhdanov,S.; Kiryutin,B.; Lipman,D.J.; Tatusova,T.; Thomas,P.G.
A/Peru/PER173/2010	EPI_ISL_152449		Other Database Import	Wentworth,D.E.; Halpin,R.A.; Lin,X.; Bera,J.; Ransier,A.; Fedorova,N.; Tsitrin,T.; McLellan,M.; Stockwell,T.; Amedeo,P.; Appalla,L.; Bishop,B.; Edworthy,P.; Gupta,N.; Hoover,J.; Katzel,D.; Li,K.; Schobel,S.; Shrivastava,S.; Thovarai,V.; Wang,S.; Bausch,D.; Kasper,M.R.; Nelson,M.I.; Pollet,S.; Silva,M.; Tinoco,Y.O.; Bao,Y.; Sanders,R.; Zhdanov,S.; Kiryutin,B.; Lipman,D.J.; Tatusova,T.; Thomas,P.G.
A/Peru/PER177/2010	EPI_ISL_152453		Other Database Import	Wentworth,D.E.; Halpin,R.A.; Lin,X.; Bera,J.; Ransier,A.; Fedorova,N.; Tsitrin,T.; McLellan,M.; Stockwell,T.; Amedeo,P.; Appalla,L.; Bishop,B.; Edworthy,P.; Gupta,N.; Hoover,J.; Katzel,D.; Li,K.; Schobel,S.; Shrivastava,S.; Thovarai,V.; Wang,S.; Bausch,D.; Kasper,M.R.; Nelson,M.I.; Pollet,S.; Silva,M.; Tinoco,Y.O.; Bao,Y.; Sanders,R.; Zhdanov,S.; Kiryutin,B.; Lipman,D.J.; Tatusova,T.; Thomas,P.G.
A/Peru/PER190/2010	EPI_ISL_152503		Other Database Import	Wentworth,D.E.; Halpin,R.A.; Lin,X.; Bera,J.; Ransier,A.; Fedorova,N.; Tsitrin,T.; McLellan,M.; Stockwell,T.; Amedeo,P.; Appalla,L.; Bishop,B.; Edworthy,P.; Gupta,N.; Hoover,J.; Katzel,D.; Li,K.; Schobel,S.; Shrivastava,S.; Thovarai,V.; Wang,S.; Bausch,D.; Kasper,M.R.; Nelson,M.I.; Pollet,S.; Silva,M.; Tinoco,Y.O.; Bao,Y.; Sanders,R.; Zhdanov,S.; Kiryutin,B.; Lipman,D.J.; Tatusova,T.; Thomas,P.G.
A/Peru/PER204/2010	EPI_ISL_152571		Other Database Import	Wentworth,D.E.; Halpin,R.A.; Lin,X.; Bera,J.; Ransier,A.; Fedorova,N.; Tsitrin,T.; McLellan,M.; Stockwell,T.; Amedeo,P.; Appalla,L.; Bishop,B.; Edworthy,P.; Gupta,N.; Hoover,J.; Katzel,D.; Li,K.; Schobel,S.; Shrivastava,S.; Thovarai,V.; Wang,S.; Bausch,D.; Kasper,M.R.; Nelson,M.I.; Pollet,S.; Silva,M.; Tinoco,Y.O.; Bao,Y.; Sanders,R.; Zhdanov,S.; Kiryutin,B.; Lipman,D.J.; Tatusova,T.; Thomas,P.G.
A/Peru/PER215/2010	EPI_ISL_152582		Other Database Import	Wentworth,D.E.; Halpin,R.A.; Lin,X.; Bera,J.; Ransier,A.; Fedorova,N.; Tsitrin,T.; McLellan,M.; Stockwell,T.; Amedeo,P.; Appalla,L.; Bishop,B.; Edworthy,P.; Gupta,N.; Hoover,J.; Katzel,D.; Li,K.; Schobel,S.; Shrivastava,S.; Thovarai,V.; Wang,S.; Bausch,D.; Kasper,M.R.; Nelson,M.I.; Pollet,S.; Silva,M.; Tinoco,Y.O.; Bao,Y.; Sanders,R.; Zhdanov,S.; Kiryutin,B.; Lipman,D.J.; Tatusova,T.; Thomas,P.G.
A/Peru/PER223/2010	EPI_ISL_152590		Other Database Import	Wentworth,D.E.; Halpin,R.A.; Lin,X.; Bera,J.; Ransier,A.; Fedorova,N.; Tsitrin,T.; McLellan,M.; Stockwell,T.; Amedeo,P.; Appalla,L.; Bishop,B.; Edworthy,P.; Gupta,N.; Hoover,J.; Katzel,D.; Li,K.; Schobel,S.; Shrivastava,S.; Thovarai,V.; Wang,S.; Bausch,D.; Kasper,M.R.; Nelson,M.I.; Pollet,S.; Silva,M.; Tinoco,Y.O.; Bao,Y.; Sanders,R.; Zhdanov,S.; Kiryutin,B.; Lipman,D.J.; Tatusova,T.; Thomas,P.G.
A/Peru/PER234/2010	EPI_ISL_152601		Other Database Import	Wentworth,D.E.; Halpin,R.A.; Lin,X.; Bera,J.; Ransier,A.; Fedorova,N.; Tsitrin,T.; McLellan,M.; Stockwell,T.; Amedeo,P.; Appalla,L.; Bishop,B.; Edworthy,P.; Gupta,N.; Hoover,J.; Katzel,D.; Li,K.; Schobel,S.; Shrivastava,S.; Thovarai,V.; Wang,S.; Bausch,D.; Kasper,M.R.; Nelson,M.I.; Pollet,S.; Silva,M.; Tinoco,Y.O.; Bao,Y.; Sanders,R.; Zhdanov,S.; Kiryutin,B.; Lipman,D.J.; Tatusova,T.; Thomas,P.G.
A/Peru/PER237/2010	EPI_ISL_152604		Other Database Import	Wentworth,D.E.; Halpin,R.A.; Lin,X.; Bera,J.; Ransier,A.; Fedorova,N.; Tsitrin,T.; McLellan,M.; Stockwell,T.; Amedeo,P.; Appalla,L.; Bishop,B.; Edworthy,P.; Gupta,N.; Hoover,J.; Katzel,D.; Li,K.; Schobel,S.; Shrivastava,S.; Thovarai,V.; Wang,S.; Bausch,D.; Kasper,M.R.; Nelson,M.I.; Pollet,S.; Silva,M.; Tinoco,Y.O.; Bao,Y.; Sanders,R.; Zhdanov,S.; Kiryutin,B.; Lipman,D.J.; Tatusova,T.; Thomas,P.G.
A/Peru/PER239/2010	EPI_ISL_152606		Other Database Import	Wentworth,D.E.; Halpin,R.A.; Lin,X.; Bera,J.; Ransier,A.; Fedorova,N.; Tsitrin,T.; McLellan,M.; Stockwell,T.; Amedeo,P.; Appalla,L.; Bishop,B.; Edworthy,P.; Gupta,N.; Hoover,J.; Katzel,D.; Li,K.; Schobel,S.; Shrivastava,S.; Thovarai,V.; Wang,S.; Bausch,D.; Kasper,M.R.; Nelson,M.I.; Pollet,S.; Silva,M.; Tinoco,Y.O.; Bao,Y.; Sanders,R.; Zhdanov,S.; Kiryutin,B.; Lipman,D.J.; Tatusova,T.; Thomas,P.G.
A/Peru/PER295/2010	EPI_ISL_152697		Other Database Import	Wentworth,D.E.; Halpin,R.A.; Lin,X.; Bera,J.; Ransier,A.; Fedorova,N.; Tsitrin,T.; McLellan,M.; Stockwell,T.; Amedeo,P.; Appalla,L.; Bishop,B.; Edworthy,P.; Gupta,N.; Hoover,J.; Katzel,D.; Li,K.; Schobel,S.; Shrivastava,S.; Thovarai,V.; Wang,S.; Bausch,D.; Kasper,M.R.; Nelson,M.I.; Pollet,S.; Silva,M.; Tinoco,Y.O.; Bao,Y.; Sanders,R.; Zhdanov,S.; Kiryutin,B.; Lipman,D.J.; Tatusova,T.; Thomas,P.G.
A/Peru/PER310/2010	EPI_ISL_152744		Other Database Import	Wentworth,D.E.; Halpin,R.A.; Lin,X.; Bera,J.; Ransier,A.; Fedorova,N.; Tsitrin,T.; McLellan,M.; Stockwell,T.; Amedeo,P.; Appalla,L.; Bishop,B.; Edworthy,P.; Gupta,N.; Hoover,J.; Katzel,D.; Li,K.; Schobel,S.; Shrivastava,S.; Thovarai,V.; Wang,S.; Bausch,D.; Kasper,M.R.; Nelson,M.I.; Pollet,S.; Silva,M.; Tinoco,Y.O.; Bao,Y.; Sanders,R.; Zhdanov,S.; Kiryutin,B.; Lipman,D.J.; Tatusova,T.; Thomas,P.G.
A/Peru/PER383/2010	EPI_ISL_152468		Other Database Import	Wentworth,D.E.; Halpin,R.A.; Lin,X.; Bera,J.; Ransier,A.; Fedorova,N.; Tsitrin,T.; McLellan,M.; Stockwell,T.; Amedeo,P.; Appalla,L.; Bishop,B.; Edworthy,P.; Gupta,N.; Hoover,J.; Katzel,D.; Li,K.; Schobel,S.; Shrivastava,S.; Thovarai,V.; Wang,S.; Bausch,D.; Kasper,M.R.; Nelson,M.I.; Pollet,S.; Silva,M.; Tinoco,Y.O.; Bao,Y.; Sanders,R.; Zhdanov,S.; Kiryutin,B.; Lipman,D.J.; Tatusova,T.; Thomas,P.G.
A/PHILIPPINES/16/2009	EPI_ISL_86940	Research Institute of Tropical Medicine	WHO Collaborating Centre for Reference and Research on Influenza	Deng,Y-M; Iannello,P; Komadina,N
A/Philippines/2191/2009	EPI_ISL_66606	Thailand MOPH-U.S. CDC Collaboration (IEIP)	Centers for Disease Control and Prevention
A/PHILIPPINES/3948/2011	EPI_ISL_118653	Research Institute of Tropical Medicine	WHO Collaborating Centre for Reference and Research on Influenza	Deng,Y-M; Iannello,P; Caldwell,N; Komadina,N.
A/PHILIPPINES/3969/2011	EPI_ISL_118600	Research Institute of Tropical Medicine	WHO Collaborating Centre for Reference and Research on Influenza	Deng,Y-M; Iannello,P; Caldwell,N; Komadina,N.
A/Puerto_Rico/36/2012	EPI_ISL_129535	Puerto Rico Department of Health	Centers for Disease Control and Prevention
A/Rhode_Island/01/2010	EPI_ISL_127629		Other Database Import	Wentworth,D.E.; Dugan,V.; Halpin,R.; Lin,X.; Bera,J.; Ghedin,E.; Fedorova,N.; Overton,L.; Tsitrin,T.; Stockwell,T.; Amedeo,P.; Bishop,B.; Chen,H.; Edworthy,P.; Gupta,N.; Katzel,D.; Li,K.; Schobel,S.; Shrivastava,S.; Thovarai,V.; Wang,S.; Ramanunninair,M.; Silverman,J.; Devis,R.; Phan,L.; Le,J.; Pokorny,B.A.; Onodera,S.; Fulvini,A.A.; He,Y.; Kilbourne,E.D.; Bucher,D.; Bao,Y.; Sanders,R.; Dernovoy,…
A/Rhode_Island/01/2012	EPI_ISL_124531	Rhode Island Department of Health	Centers for Disease Control and Prevention
A/Shanghai-Fengxian/1170/2011	EPI_ISL_94644	WHO Chinese National Influenza Center	WHO Chinese National Influenza Center	Lan,Yu;Wang,Dayan;Li,Xiyan;Huang,Weijuan;Zhao,Xiang;Chen,Yaoyao;Yang,Lei;Shu,Yuelong
A/Shanghai-Luwan/1568/2010	EPI_ISL_83690	WHO Chinese National Influenza Center	WHO Chinese National Influenza Center	Yu Lan,Xiyan Li,Xiang Zhao,Yanhui Cheng,minju Tan,Bin Liu,Yaoyao Chen,Lei Yang,Dayan Wang,Dexin Li,Yuelong Shu
A/Shanghai-Luwan/188/2011	EPI_ISL_94610	WHO Chinese National Influenza Center	WHO Chinese National Influenza Center	Lan,Yu;Wang,Dayan;Li,Xiyan;Huang,Weijuan;Zhao,Xiang;Chen,Yaoyao;Yang,Lei;Shu,Yuelong
A/SINGAPORE/41/2011	EPI_ISL_99747	Ministry of Health, Singapore	WHO Collaborating Centre for Reference and Research on Influenza	Deng,Y-M.; Iannello,P.; Caldwell,N.; Leang,S-K; Komadina,N.
A/Singapore/C2011_512/2011	EPI_ISL_142957		Other Database Import	Lee,H.K.; Tang,J.W.-T.; Kong,D.H.-L.; Koay,E.S.-C.
A/Singapore/C2011_518/2011	EPI_ISL_142958		Other Database Import	Lee,H.K.; Tang,J.W.-T.; Kong,D.H.-L.; Koay,E.S.-C.
A/Singapore/H2011_518/2011	EPI_ISL_143005		Other Database Import	Lee,H.K.; Tang,J.W.-T.; Kong,D.H.-L.; Koay,E.S.-C.
A/SOUTH_AUSTRALIA/2/2013	EPI_ISL_141557	Institute of Medical and Veterinary Science (IMVS)	WHO Collaborating Centre for Reference and Research on Influenza	Deng,Y-M., Iannello,P.,Caldwell,N., Jelley,L.,Komadina,N.
A/SOUTH_AUSTRALIA/313/2011	EPI_ISL_121703	Institute of Medical and Veterinary Science (IMVS)	WHO Collaborating Centre for Reference and Research on Influenza	Deng,Y-M; Iannello,P; Caldwell,N; Jelley,L; Komadina,N.
A/SRI_LANKA/27/2013	EPI_ISL_148747	Medical Research Institute	WHO Collaborating Centre for Reference and Research on Influenza	Deng,Y-M., Iannello,P., Caldwell,N., Lau, H.,Komadina,N.
A/SRI_LANKA/7/2010	EPI_ISL_79464
A/Stockholm/12/2012	EPI_ISL_149715		Swedish National Institute for Communicable Disease Control
A/Stockholm/14/2012	EPI_ISL_149717		Swedish National Institute for Communicable Disease Control
A/Stockholm/19/2012	EPI_ISL_149713		Swedish National Institute for Communicable Disease Control
A/Stockholm/26/2011	EPI_ISL_149718		Swedish National Institute for Communicable Disease Control
A/Stockholm/29/2011	EPI_ISL_149714		Swedish National Institute for Communicable Disease Control
A/Stockholm/42/2011	EPI_ISL_149712		Swedish National Institute for Communicable Disease Control
A/Stockholm/43/2011	EPI_ISL_149716		Swedish National Institute for Communicable Disease Control
A/SYDNEY/506/2013	EPI_ISL_148749	Prince of Wales Hospital	WHO Collaborating Centre for Reference and Research on Influenza	Deng,Y-M., Iannello,P., Caldwell,N., Lau, H.,Komadina,N.
A/Taiwan/851/2010	EPI_ISL_86080
A/TASMANIA/1/2012	EPI_ISL_121690	Royal Hobart Hospital	WHO Collaborating Centre for Reference and Research on Influenza	Deng,Y-M; Iannello,P; Caldwell,N; Komadina,N
A/TASMANIA/12/2012	EPI_ISL_128637	Royal Hobart Hospital	WHO Collaborating Centre for Reference and Research on Influenza	Deng,Y-M; Iannello,P; Caldwell,N; Jelley,L; Komadina,N
A/TASMANIA/26/2012	EPI_ISL_128641	Royal Hobart Hospital	WHO Collaborating Centre for Reference and Research on Influenza	Deng,Y-M; Iannello,P; Caldwell,N; Jelley,L; Komadina,N
A/Texas/24/2010	EPI_ISL_87885	Dallas County Health and Human Services	Centers for Disease Control and Prevention
A/Texas/50/2012	EPI_ISL_129744	Texas Department of State Health Services-Laboratory Services	Centers for Disease Control and Prevention
A/Thailand/CU-1101/2008	EPI_ISL_24625		Other Database Import	Suwannakarn,K.; Thongmee,C.; Theamboonlers,A.; Poovorawan,Y.
A/Thailand/CU-1102/2008	EPI_ISL_24626		Other Database Import	Suwannakarn,K.; Thongmee,C.; Theamboonlers,A.; Poovorawan,Y.
A/Thailand/CU-1103/2008	EPI_ISL_24627		Other Database Import	Suwannakarn,K.; Thongmee,C.; Theamboonlers,A.; Poovorawan,Y.
A/Thailand/CU356/2008	EPI_ISL_66174		Other Database Import	Suwannakarn,K.; Thongmee,C.; Theamboonlers,A.; Poovorawan,Y.
A/Thailand/CU370/2008	EPI_ISL_66175		Other Database Import	Suwannakarn,K.; Thongmee,C.; Theamboonlers,A.; Poovorawan,Y.
A/Thailand/CU379/2008	EPI_ISL_66176		Other Database Import	Suwannakarn,K.; Thongmee,C.; Theamboonlers,A.; Poovorawan,Y.
A/Thailand/CU-H1071/2009	EPI_ISL_80870		Other Database Import	Thongmee,C.; Suwannakarn,K.; Vichiwattana,P.; Korkong,S.; Chieochansin,T.; Theamboonlers,A.; Poovorawan,Y.
A/Tianjin-Hedong/195/2011	EPI_ISL_94615	WHO Chinese National Influenza Center	WHO Chinese National Influenza Center	Lan,Yu;Wang,Dayan;Li,Xiyan;Huang,Weijuan;Zhao,Xiang;Chen,Yaoyao;Yang,Lei;Shu,Yuelong
A/Tianjin-Hexi/1266/2010	EPI_ISL_83684	WHO Chinese National Influenza Center	WHO Chinese National Influenza Center	Yu Lan,Xiyan Li,Xiang Zhao,Yanhui Cheng,minju Tan,Bin Liu,Yaoyao Chen,Lei Yang,Dayan Wang,Dexin Li,Yuelong Shu
A/Tianjin-Hexi/18/2010	EPI_ISL_83679	WHO Chinese National Influenza Center	WHO Chinese National Influenza Center	Yu Lan,Xiyan Li,Xiang Zhao,Yanhui Cheng,minju Tan,Bin Liu,Yaoyao Chen,Lei Yang,Dayan Wang,Dexin Li,Yuelong Shu
A/Tianjin-Nankai/1842/2010	EPI_ISL_83681	WHO Chinese National Influenza Center	WHO Chinese National Influenza Center	Yu Lan,Xiyan Li,Xiang Zhao,Yanhui Cheng,minju Tan,Bin Liu,Yaoyao Chen,Lei Yang,Dayan Wang,Dexin Li,Yuelong Shu
A/Tianjin-Nankai/1912/2010	EPI_ISL_83682	WHO Chinese National Influenza Center	WHO Chinese National Influenza Center	Yu Lan,Xiyan Li,Xiang Zhao,Yanhui Cheng,minju Tan,Bin Liu,Yaoyao Chen,Lei Yang,Dayan Wang,Dexin Li,Yuelong Shu
A/TOWNSVILLE/1/2012	EPI_ISL_121691	Queensland Health Scientific Services	WHO Collaborating Centre for Reference and Research on Influenza	Deng,Y-M; Iannello,P; Caldwell,N; Komadina,N
A/TOWNSVILLE/117/2010	EPI_ISL_94907	Queensland Health Scientific Services	WHO Collaborating Centre for Reference and Research on Influenza	Deng,Y-M.; Iannello,P.; Caldwell,N.; Leang,S-K; Komadina,N.
A/Ukraine/387/2013	EPI_ISL_145506	Institute of Epidemiology and Infectious Diseases AMS of Ukraine	Centers for Disease Control and Prevention
A/Umea/4/2009/	EPI_ISL_149719		Swedish National Institute for Communicable Disease Control
A/Utah/07/2013	EPI_ISL_145498	Utah Department of Health	Centers for Disease Control and Prevention
A/Utah/12/2011	EPI_ISL_100450	Utah Department of Health	Centers for Disease Control and Prevention
A/VICTORIA/103/2011	EPI_ISL_99771	Victorian Infectious Diseases Reference Laboratory	WHO Collaborating Centre for Reference and Research on Influenza	Deng,Y-M.; Iannello,P.; Caldwell,N.; Leang,S-K; Komadina,N.
A/Victoria/208/2009	EPI_ISL_66559	WHO Collaborating Centre for Reference and Research on Influenza	Centers for Disease Control and Prevention
A/Victoria/361/2011	EPI_ISL_101506	Melbourne Pathology	WHO Collaborating Centre for Reference and Research on Influenza	Deng,Y-M; Caldwell,N; Iannello,P; Komadina,N
A/Victoria/505/2013	EPI_ISL_145684	WHO Collaborating Centre for Reference and Research on Influenza	Centers for Disease Control and Prevention
A/VICTORIA/506/2011	EPI_ISL_94782	Monash Medical Centre	WHO Collaborating Centre for Reference and Research on Influenza	Deng,Y-M.; Iannello,P.; Caldwell,N.; Leang,S-K; Komadina,N.
A/Victoria/506/2013	EPI_ISL_152924	WHO Collaborating Centre for Reference and Research on Influenza	Centers for Disease Control and Prevention
A/VICTORIA/802/2012	EPI_ISL_122600	Austin Health	WHO Collaborating Centre for Reference and Research on Influenza	Deng,Y-M; Iannello,P; Caldwell,N; Jelley,L; Komadina,N
A/VICTORIA/893/2011	EPI_ISL_118588	Austin Health	WHO Collaborating Centre for Reference and Research on Influenza	Deng,Y-M; Iannello,P; Caldwell,N; Komadina,N.
A/Washington/18/2013	EPI_ISL_155049	Washington State Public Health Laboratory	Centers for Disease Control and Prevention
A/Wisconsin/67/2005	EPI_ISL_154552		Other Database Import	Wentworth,D.E.; Halpin,R.A.; Lin,X.; Bera,J.; Akopov,A.; Ransier,A.; Mohan,M.; Fedorova,N.; Tsitrin,T.; McLellan,M.; Stockwell,T.; Amedeo,P.; Appalla,L.; Bishop,B.; Edworthy,P.; Gupta,N.; Hoover,J.; Katzel,D.; Li,K.; Schobel,S.; Shrivastava,S.; Thovarai,V.; Wang,S.; Smith,G.; Ginsburg,G.; Nicholson,B.; Bao,Y.; Sanders,R.; Zhdanov,S.; Kiryutin,B.; Lipman,D.J.; Tatusova,T.; Woods,C.

## Sheet: Sheet1
A/Alabama/05/2010	EPI_ISL_79335	U.S. Air Force School of Aerospace Medicine	Centers for Disease Control and Prevention
A/Almaty/2958/2013	EPI_ISL_156805	National Institute for Medical Research	Centers for Disease Control and Prevention
A/American_Samoa/4786/2013	EPI_ISL_145683	State of Hawaii Department of Health	Centers for Disease Control and Prevention
A/Anhui-Baohe/1456/2010	EPI_ISL_83688	WHO Chinese National Influenza Center	WHO Chinese National Influenza Center	Yu Lan,Xiyan Li,Xiang Zhao,Yanhui Cheng,minju Tan,Bin Liu,Yaoyao Chen,Lei Yang,Dayan Wang,Dexin Li,Yuelong Shu
A/Arizona/09/2012	EPI_ISL_134449	Arizona Department of Health Services	Centers for Disease Control and Prevention
A/Arkansas/13/2013	EPI_ISL_149680	Arkansas Department of Health	Centers for Disease Control and Prevention
A/Bangladesh/5014/2009	EPI_ISL_74079	Institute of Epidemiology Disease Control and Research (IEDCR) & Bangladesh National Influenza Centre (NIC)	Centers for Disease Control and Prevention
A/Bangladesh/9269/2013	EPI_ISL_151804	Institute of Epidemiology Disease Control and Research (IEDCR) & Bangladesh National Influenza Centre (NIC)	Centers for Disease Control and Prevention
A/Bangladesh/9334/2013	EPI_ISL_149693	Institute of Epidemiology Disease Control and Research (IEDCR) & Bangladesh National Influenza Centre (NIC)	Centers for Disease Control and Prevention
A/Beijing-Xicheng/1293/2011	EPI_ISL_94554	WHO Chinese National Influenza Center	WHO Chinese National Influenza Center	Lan,Yu;Wang,Dayan;Li,Xiyan;Huang,Weijuan;Zhao,Xiang;Chen,Yaoyao;Yang,Lei;Shu,Yuelong
A/Beijing-Xicheng/1409/2011	EPI_ISL_94555	WHO Chinese National Influenza Center	WHO Chinese National Influenza Center	Lan,Yu;Wang,Dayan;Li,Xiyan;Huang,Weijuan;Zhao,Xiang;Chen,Yaoyao;Yang,Lei;Shu,Yuelong
A/Beijing-Zhaoyang/141/2010	EPI_ISL_83680	WHO Chinese National Influenza Center	WHO Chinese National Influenza Center	Yu Lan,Xiyan Li,Xiang Zhao,Yanhui Cheng,minju Tan,Bin Liu,Yaoyao Chen,Lei Yang,Dayan Wang,Dexin Li,Yuelong Shu
A/Bogota/WRAIR3457T/2010	EPI_ISL_93663		Other Database Import	Houng,H.-S.H.; Zhou,Y.; Li,T.; Gong,H.; Lyons,A.; Kuschner,R.
A/Boston/92/2008	EPI_ISL_62821		Other Database Import	The NIAID Influenza Genome Sequencing Consortium
A/Boston/DOA2-168/2013	EPI_ISL_148132		Other Database Import
A/Brazil/0328/2013	EPI_ISL_145500	Instituto Adolfo Lutz	Centers for Disease Control and Prevention
A/Brisbane/10/2007	EPI_ISL_25019		Other Database Import
A/Brisbane/11/2010	EPI_ISL_127628		Other Database Import	Wentworth,D.E.; Dugan,V.; Halpin,R.; Lin,X.; Bera,J.; Ghedin,E.; Fedorova,N.; Overton,L.; Tsitrin,T.; Stockwell,T.; Amedeo,P.; Bishop,B.; Chen,H.; Edworthy,P.; Gupta,N.; Katzel,D.; Li,K.; Schobel,S.; Shrivastava,S.; Thovarai,V.; Wang,S.; Ramanunninair,M.; Silverman,J.; Devis,R.; Phan,L.; Le,J.; Pokorny,B.A.; Onodera,S.; Fulvini,A.A.; He,Y.; Kilbourne,E.D.; Bucher,D.; Bao,Y.; Sanders,R.; Dernovoy,…
A/BRISBANE/382/2011	EPI_ISL_106861	Queensland Health Scientific Services	WHO Collaborating Centre for Reference and Research on Influenza	Deng,Y-M; Iannello,P; Caldwell,N; Komadina,N.
A/BRISBANE/395/2011	EPI_ISL_106863	Queensland Health Scientific Services	WHO Collaborating Centre for Reference and Research on Influenza	Deng,Y-M; Iannello,P; Caldwell,N; Komadina,N.
A/California/VRDL363/2009	EPI_ISL_80380		Other Database Import	The NIAID Influenza Genome Sequencing Consortium
A/CAMBODIA/1/2010	EPI_ISL_79466	Institute Pasteur du Cambodia	WHO Collaborating Centre for Reference and Research on Influenza	Deng,Y-M; Iannello,P; Caldwell,N; Leang,S-K; Komadina,N
A/CAMBODIA/74/2011	EPI_ISL_118651	USAMC-AFRIMS Department of Virology	WHO Collaborating Centre for Reference and Research on Influenza	Deng,Y-M; Iannello,P; Caldwell,N; Komadina,N.
A/Chiang_Rai/277/2011	EPI_ISL_101368	WHO National Influenza Centre, National Institute of Medical Research (NIMR)	Centers for Disease Control and Prevention
A/Chongqing-Wanzhou/182/2011	EPI_ISL_94614	Canterbury Health Services	WHO Collaborating Centre for Reference and Research on Influenza	Deng,Y-M; Iannello,P; Caldwell,N; Jelley,L; Komadina,N
A/CHRISTCHURCH/503/2012	EPI_ISL_128643	Canterbury Health Services	WHO Collaborating Centre for Reference and Research on Influenza	Deng,Y-M; Iannello,P; Caldwell,N; Jelley,L; Komadina,N
A/Colombia/4335/2009	EPI_ISL_69716		Centers for Disease Control and Prevention
A/Costa_Rica/4009/2013	EPI_ISL_149691	Laboratorio Nacional de Influenza	Centers for Disease Control and Prevention
A/Costa_Rica/4700/2013	EPI_ISL_150049	Laboratorio Nacional de Influenza	Centers for Disease Control and Prevention
A/Finland/97/2009	EPI_ISL_127626		Other Database Import	Wentworth,D.E.; Dugan,V.; Halpin,R.; Lin,X.; Bera,J.; Ghedin,E.; Fedorova,N.; Overton,L.; Tsitrin,T.; Stockwell,T.; Amedeo,P.; Bishop,B.; Chen,H.; Edworthy,P.; Gupta,N.; Katzel,D.; Li,K.; Schobel,S.; Shrivastava,S.; Thovarai,V.; Wang,S.; Ramanunninair,M.; Silverman,J.; Devis,R.; Phan,L.; Le,J.; Pokorny,B.A.; Onodera,S.; Fulvini,A.A.; He,Y.; Kilbourne,E.D.; Bucher,D.; Bao,Y.; Sanders,R.; Dernovoy,…
A/Florida/22/2009	EPI_ISL_66584		Centers for Disease Control and Prevention
A/Georgia/01/2011	EPI_ISL_87952	Centers for Disease Control and Prevention	Centers for Disease Control and Prevention
A/Georgia/03/2013	EPI_ISL_149692	Georgia Public Health Laboratory	Centers for Disease Control and Prevention
A/GOROKA/5/2011	EPI_ISL_106847	Papua New Guinea Institute of Medical Research	WHO Collaborating Centre for Reference and Research on Influenza	Deng,Y-M; Iannello,P; Caldwell,N; Komadina,N.
A/GOROKA/5/2012	EPI_ISL_122579	Papua New Guinea Institute of Medical Research	WHO Collaborating Centre for Reference and Research on Influenza	Deng,Y-M; Iannello,P; Caldwell,N; Jelley,L; Komadina,N
A/Guangdong/ST798/2008	EPI_ISL_157612		Other Database Import	Song,W.; Wang,P.; Chen,H.
A/Guangdong-Luohu/1256/2009	EPI_ISL_98859	WHO Chinese National Influenza Center	Centers for Disease Control and Prevention
A/Hawaii/22/2012	EPI_ISL_129745	State of Hawaii Department of Health	Centers for Disease Control and Prevention
A/Heilongjiang-Longsha/160/2010	EPI_ISL_83683	WHO Chinese National Influenza Center	WHO Chinese National Influenza Center	Yu Lan,Xiyan Li,Xiang Zhao,Yanhui Cheng,minju Tan,Bin Liu,Yaoyao Chen,Lei Yang,Dayan Wang,Dexin Li,Yuelong Shu
A/Heilongjiang-Nangang/124/2011	EPI_ISL_94616	WHO Chinese National Influenza Center	WHO Chinese National Influenza Center	Lan,Yu;Wang,Dayan;Li,Xiyan;Huang,Weijuan;Zhao,Xiang;Chen,Yaoyao;Yang,Lei;Shu,Yuelong
A/Heilongjiang-Taoshan/147/2011	EPI_ISL_94642	WHO Chinese National Influenza Center	WHO Chinese National Influenza Center	Lan,Yu;Wang,Dayan;Li,Xiyan;Huang,Weijuan;Zhao,Xiang;Chen,Yaoyao;Yang,Lei;Shu,Yuelong
A/Heilongjiang-Xiangyang/1125/2011	EPI_ISL_94611	WHO Chinese National Influenza Center	WHO Chinese National Influenza Center	Lan,Yu;Wang,Dayan;Li,Xiyan;Huang,Weijuan;Zhao,Xiang;Chen,Yaoyao;Yang,Lei;Shu,Yuelong
A/Hiroshima/52/2005	EPI_ISL_13228		Other Database Import	Krammer,F.; Grabherr,R.
A/Hong_Kong/2000/2009	EPI_ISL_103759	Government Virus Unit	Centers for Disease Control and Prevention
A/Hong_Kong/5643/2013	EPI_ISL_153537	Government Virus Unit	Centers for Disease Control and Prevention
A/HongKong/26560/2009	EPI_ISL_127625		Other Database Import	Wentworth,D.E.; Dugan,V.; Halpin,R.; Lin,X.; Bera,J.; Ghedin,E.; Fedorova,N.; Overton,L.; Tsitrin,T.; Stockwell,T.; Amedeo,P.; Bishop,B.; Chen,H.; Edworthy,P.; Gupta,N.; Katzel,D.; Li,K.; Schobel,S.; Shrivastava,S.; Thovarai,V.; Wang,S.; Ramanunninair,M.; Silverman,J.; Devis,R.; Phan,L.; Le,J.; Pokorny,B.A.; Onodera,S.; Fulvini,A.A.; He,Y.; Kilbourne,E.D.; Bucher,D.; Bao,Y.; Sanders,R.; Dernovoy,…
A/Hubei-Qiaokou/1271/2010	EPI_ISL_83689	WHO Chinese National Influenza Center	WHO Chinese National Influenza Center	Yu Lan,Xiyan Li,Xiang Zhao,Yanhui Cheng,minju Tan,Bin Liu,Yaoyao Chen,Lei Yang,Dayan Wang,Dexin Li,Yuelong Shu
A/Hubei-Wuchang/1271/2010	EPI_ISL_83691	WHO Chinese National Influenza Center	WHO Chinese National Influenza Center	Yu Lan,Xiyan Li,Xiang Zhao,Yanhui Cheng,minju Tan,Bin Liu,Yaoyao Chen,Lei Yang,Dayan Wang,Dexin Li,Yuelong Shu
A/Hunan-Beihu/1143/2011	EPI_ISL_94640	WHO Chinese National Influenza Center	WHO Chinese National Influenza Center	Lan,Yu;Wang,Dayan;Li,Xiyan;Huang,Weijuan;Zhao,Xiang;Chen,Yaoyao;Yang,Lei;Shu,Yuelong
A/Hunan-Yanfeng/165/2011	EPI_ISL_94641	WHO Chinese National Influenza Center	WHO Chinese National Influenza Center	Lan,Yu;Wang,Dayan;Li,Xiyan;Huang,Weijuan;Zhao,Xiang;Chen,Yaoyao;Yang,Lei;Shu,Yuelong
A/Illinois/04/2011	EPI_ISL_90821	Illinois Department of Public Health-Chicago	Centers for Disease Control and Prevention
A/India/2710/2009	EPI_ISL_76686	National Institute of Virology	Centers for Disease Control and Prevention
A/Iowa/119/2010	EPI_ISL_125870		Other Database Import	Wentworth,D.E.; Dugan,V.; Halpin,R.; Lin,X.; Bera,J.; Ghedin,E.; Fedorova,N.; Overton,L.; Tsitrin,T.; Stockwell,T.; Amedeo,P.; Bishop,B.; Chen,H.; Edworthy,P.; Gupta,N.; Katzel,D.; Li,K.; Schobel,S.; Shrivastava,S.; Thovarai,V.; Wang,S.; Ramanunninair,M.; Silverman,J.; Devis,R.; Phan,L.; Le,J.; Pokorny,B.A.; Onodera,S.; Fulvini,A.A.; He,Y.; Kilbourne,E.D.; Bucher,D.; Bao,Y.; Sanders,R.; Dernovoy,…
A/Iowa/14/2012	EPI_ISL_131825	Iowa State Hygienic Laboratory	Centers for Disease Control and Prevention
A/Iowa/19/2010	EPI_ISL_93788	WHO Collaborating Centre for Reference and Research on Influenza	Centers for Disease Control and Prevention
A/Jilin-Chuanying/1156/2011	EPI_ISL_94613	WHO Chinese National Influenza Center	WHO Chinese National Influenza Center	Lan,Yu;Wang,Dayan;Li,Xiyan;Huang,Weijuan;Zhao,Xiang;Chen,Yaoyao;Yang,Lei;Shu,Yuelong
A/Kentucky/05/2011	EPI_ISL_100436	Kentucky Division of Laboratory Services	Centers for Disease Control and Prevention
A/Kenya/6063/2010	EPI_ISL_84053	CDC-Kenya	Centers for Disease Control and Prevention
A/KhanhHoa/KH474/2008	EPI_ISL_118417		Other Database Import	Wentworth,D.E.; Dugan,V.; Halpin,R.; Lin,X.; Bera,J.; Ghedin,E.; Fedorova,N.; Overton,L.; Tsitrin,T.; Stockwell,T.; Katzel,D.; Li,K.; Amedeo,P.; Schobel,S.; Shrivastava,S.; Wang,S.; Thovarai,V.; Bishop,B.; Edworthy,P.; Kim,M.; Mai,L.T.Q.; Hien,N.T.; Ha,N.K.; Cuong,V.D.; Duc,D.T.; Phuong,H.V.M.; Hang,N.L.K.; Thanh,L.T.; Thach,N.C.; Huong,T.T.; Hien,P.T.; Giang,N.H.; Bao,Y.; Sanders,R.; Dernovoy,D.…
A/KhanhHoa/KH475/2008	EPI_ISL_118418		Other Database Import	Wentworth,D.E.; Dugan,V.; Halpin,R.; Lin,X.; Bera,J.; Ghedin,E.; Fedorova,N.; Overton,L.; Tsitrin,T.; Stockwell,T.; Katzel,D.; Li,K.; Amedeo,P.; Schobel,S.; Shrivastava,S.; Wang,S.; Thovarai,V.; Bishop,B.; Edworthy,P.; Kim,M.; Mai,L.T.Q.; Hien,N.T.; Ha,N.K.; Cuong,V.D.; Duc,D.T.; Phuong,H.V.M.; Hang,N.L.K.; Thanh,L.T.; Thach,N.C.; Huong,T.T.; Hien,P.T.; Giang,N.H.; Bao,Y.; Sanders,R.; Dernovoy,D.…
A/Kyrgyzstan/WRAIR1255P/2008	EPI_ISL_93650		Other Database Import	Houng,H.-S.H.; Zhou,Y.; Li,T.; Gong,H.; Lyons,A.; Kuschner,R.
A/Kyrgyzstan/WRAIR1256P/2008	EPI_ISL_93651		Other Database Import	Houng,H.-S.H.; Zhou,Y.; Li,T.; Gong,H.; Lyons,A.; Kuschner,R.
A/Maryland/04/2013	EPI_ISL_145503	A/Maryland/04/2013	Maryland Department of Health and Mental Hygiene	Centers for Disease Control and Prevention
A/Massachusetts/06/2010	EPI_ISL_87906	Massachusetts Department of Public Health	Centers for Disease Control and Prevention
A/Massachusetts/11/2013	EPI_ISL_151025	Massachusetts Department of Public Health	Centers for Disease Control and Prevention
A/Mexico/24012/2008	EPI_ISL_144602	A/Massachusetts/11/2013	Massachusetts Department of Public Health	Centers for Disease Control and Prevention
A/Mexico/24013/2008	EPI_ISL_144603		Other Database Import	Wentworth,D.E.; Dugan,V.; Halpin,R.; Lin,X.; Bera,J.; Wester,E.; Ghedin,E.; Fedorova,N.; Tsitrin,T.; Stockwell,T.; Amedeo,P.; Bishop,B.; Edworthy,P.; Gupta,N.; Katzel,D.; Li,K.; Schobel,S.; Shrivastava,S.; Thovarai,V.; Wang,S.; Noyola,D.E.; Comas-Garcia,A.; Garcia-Sepulveda,C.A.; Ochoa-Perez,U.; Godoy-Lozano,E.; Contreras-Trevino,H.I.; Aranda-Romo,S.; Durham-Gonzalez,A.; Contreras-Vidales,S.; Her…
A/Mexico/24014/2008	EPI_ISL_144604		Other Database Import	Wentworth,D.E.; Dugan,V.; Halpin,R.; Lin,X.; Bera,J.; Wester,E.; Ghedin,E.; Fedorova,N.; Tsitrin,T.; Stockwell,T.; Amedeo,P.; Bishop,B.; Edworthy,P.; Gupta,N.; Katzel,D.; Li,K.; Schobel,S.; Shrivastava,S.; Thovarai,V.; Wang,S.; Noyola,D.E.; Comas-Garcia,A.; Garcia-Sepulveda,C.A.; Ochoa-Perez,U.; Godoy-Lozano,E.; Contreras-Trevino,H.I.; Aranda-Romo,S.; Durham-Gonzalez,A.; Contreras-Vidales,S.; Her…
A/Mexico/4553/2010	EPI_ISL_84083		Other Database Import	Wentworth,D.E.; Dugan,V.; Halpin,R.; Lin,X.; Bera,J.; Wester,E.; Ghedin,E.; Fedorova,N.; Tsitrin,T.; Stockwell,T.; Amedeo,P.; Bishop,B.; Edworthy,P.; Gupta,N.; Katzel,D.; Li,K.; Schobel,S.; Shrivastava,S.; Thovarai,V.; Wang,S.; Noyola,D.E.; Comas-Garcia,A.; Garcia-Sepulveda,C.A.; Ochoa-Perez,U.; Godoy-Lozano,E.; Contreras-Trevino,H.I.; Aranda-Romo,S.; Durham-Gonzalez,A.; Contreras-Vidales,S.; Her…
A/Mexico_City/WRAIR3579N/2010	EPI_ISL_93678		Other Database Import	Houng,H.-S.H.; Zhou,Y.; Li,T.; Gong,H.; Lyons,A.; Kuschner,R.
A/Mexico_City/WRAIR3579T/2010	EPI_ISL_93679		Other Database Import	Houng,H.-S.H.; Zhou,Y.; Li,T.; Gong,H.; Lyons,A.; Kuschner,R.
A/Nanjing/01/2010	EPI_ISL_71045		Other Database Import	Zhao,K.; Cui,L.; Shi,Z.; Qi,X.; Ge,Y.; Qi,Y.; Shan,J.; Shan,Y.; Wang,H.
A/Nanjing/M1/2013	EPI_ISL_141600	Jiangsu Provincial Center for Disease Control and Prevention	Jiangsu Provincial Center for Disease Control & Prevention
A/NAURU/5/2011	EPI_ISL_95078	Republic of Nauru Hospital	WHO Collaborating Centre for Reference and Research on Influenza	Deng,Y-M.; Iannello,P.; Caldwell,N.; Leang,S-K; Komadina,N.
A/NEW_CALEDONIA/1/2012	EPI_ISL_128638	Institut Pasteur New Caledonia	WHO Collaborating Centre for Reference and Research on Influenza	Deng,Y-M; Iannello,P; Caldwell,N; Jelley,L; Komadina,N
A/New_York/3148/2009	EPI_ISL_62506		Other Database Import	The NIAID Influenza Genome Sequencing Consortium
A/NEWCASTLE/1/2013	EPI_ISL_141550	John Hunter Hospital, Virology Unit, Clinical Microbiology	WHO Collaborating Centre for Reference and Research on Influenza	Deng,Y-M., Iannello,P.,Caldwell,N., Jelley,L.,Komadina,N.
A/NewYork/39/2012	EPI_ISL_151400	New York State Department of Health	Centers for Disease Control and Prevention
A/North_Carolina/05/2011	EPI_ISL_90848	North Carolina State Laboratory of Public Health	Centers for Disease Control and Prevention
A/Ohio/02/2012	EPI_ISL_124532	WHO Collaborating Centre for Reference and Research on Influenza	Centers for Disease Control and Prevention
A/Ontario/RV0064/2011	EPI_ISL_87961	National Microbiology Laboratory, Health Canada	Centers for Disease Control and Prevention
A/Panama/307149/2010	EPI_ISL_79320	Instituto Conmemorativo Gorgas de Estudios de la Salud	Centers for Disease Control and Prevention
A/Pennsylvania/09/2012	EPI_ISL_131830	A/Pennsylvania/09/2012	Pennsylvania Department of Health	Centers for Disease Control and Prevention
A/Pennsylvania/12/2013	EPI_ISL_153536	Pennsylvania Department of Health	Centers for Disease Control and Prevention
A/Perth/10/2010	EPI_ISL_127604		Other Database Import	Wentworth,D.E.; Dugan,V.; Halpin,R.; Lin,X.; Bera,J.; Ghedin,E.; Fedorova,N.; Overton,L.; Tsitrin,T.; Stockwell,T.; Amedeo,P.; Bishop,B.; Chen,H.; Edworthy,P.; Gupta,N.; Katzel,D.; Li,K.; Schobel,S.; Shrivastava,S.; Thovarai,V.; Wang,S.; Ramanunninair,M.; Silverman,J.; Devis,R.; Phan,L.; Le,J.; Pokorny,B.A.; Onodera,S.; Fulvini,A.A.; He,Y.; Kilbourne,E.D.; Bucher,D.; Bao,Y.; Sanders,R.; Dernovoy,…
A/Perth/16/2009	EPI_ISL_31055	Pathwest QE II Medical Centre	WHO Collaborating Centre for Reference and Research on Influenza	Deng,Y-M; Iannello,P; Erneste,J; Komadina,N.
A/PERTH/219/2011	EPI_ISL_106858	Pathwest QE II Medical Centre	WHO Collaborating Centre for Reference and Research on Influenza	Deng,Y-M; Iannello,P; Caldwell,N; Komadina,N.
A/PERTH/305/2011	EPI_ISL_118607	Pathwest QE II Medical Centre	WHO Collaborating Centre for Reference and Research on Influenza	Deng,Y-M; Iannello,P; Caldwell,N; Komadina,N.
A/PERTH/41/2012	EPI_ISL_122559	Pathwest QE II Medical Centre	WHO Collaborating Centre for Reference and Research on Influenza	Deng,Y-M; Iannello,P; Caldwell,N; Jelley,L; Komadina,N
A/Peru/PER012/2010	EPI_ISL_152155		Other Database Import	Wentworth,D.E.; Halpin,R.A.; Lin,X.; Bera,J.; Ransier,A.; Fedorova,N.; Tsitrin,T.; McLellan,M.; Stockwell,T.; Amedeo,P.; Appalla,L.; Bishop,B.; Edworthy,P.; Gupta,N.; Hoover,J.; Katzel,D.; Li,K.; Schobel,S.; Shrivastava,S.; Thovarai,V.; Wang,S.; Bausch,D.; Kasper,M.R.; Nelson,M.I.; Pollet,S.; Silva,M.; Tinoco,Y.O.; Bao,Y.; Sanders,R.; Zhdanov,S.; Kiryutin,B.; Lipman,D.J.; Tatusova,T.; Thomas,P.G.
A/Peru/PER023/2010	EPI_ISL_152166		Other Database Import	Wentworth,D.E.; Halpin,R.A.; Lin,X.; Bera,J.; Ransier,A.; Fedorova,N.; Tsitrin,T.; McLellan,M.; Stockwell,T.; Amedeo,P.; Appalla,L.; Bishop,B.; Edworthy,P.; Gupta,N.; Hoover,J.; Katzel,D.; Li,K.; Schobel,S.; Shrivastava,S.; Thovarai,V.; Wang,S.; Bausch,D.; Kasper,M.R.; Nelson,M.I.; Pollet,S.; Silva,M.; Tinoco,Y.O.; Bao,Y.; Sanders,R.; Zhdanov,S.; Kiryutin,B.; Lipman,D.J.; Tatusova,T.; Thomas,P.G.
A/Peru/PER068/2010	EPI_ISL_152262		Other Database Import	Wentworth,D.E.; Halpin,R.A.; Lin,X.; Bera,J.; Ransier,A.; Fedorova,N.; Tsitrin,T.; McLellan,M.; Stockwell,T.; Amedeo,P.; Appalla,L.; Bishop,B.; Edworthy,P.; Gupta,N.; Hoover,J.; Katzel,D.; Li,K.; Schobel,S.; Shrivastava,S.; Thovarai,V.; Wang,S.; Bausch,D.; Kasper,M.R.; Nelson,M.I.; Pollet,S.; Silva,M.; Tinoco,Y.O.; Bao,Y.; Sanders,R.; Zhdanov,S.; Kiryutin,B.; Lipman,D.J.; Tatusova,T.; Thomas,P.G.
A/Peru/PER110/2010	EPI_ISL_152353		Other Database Import	Wentworth,D.E.; Halpin,R.A.; Lin,X.; Bera,J.; Ransier,A.; Fedorova,N.; Tsitrin,T.; McLellan,M.; Stockwell,T.; Amedeo,P.; Appalla,L.; Bishop,B.; Edworthy,P.; Gupta,N.; Hoover,J.; Katzel,D.; Li,K.; Schobel,S.; Shrivastava,S.; Thovarai,V.; Wang,S.; Bausch,D.; Kasper,M.R.; Nelson,M.I.; Pollet,S.; Silva,M.; Tinoco,Y.O.; Bao,Y.; Sanders,R.; Zhdanov,S.; Kiryutin,B.; Lipman,D.J.; Tatusova,T.; Thomas,P.G.
A/Peru/PER147/2010	EPI_ISL_152389		Other Database Import	Wentworth,D.E.; Halpin,R.A.; Lin,X.; Bera,J.; Ransier,A.; Fedorova,N.; Tsitrin,T.; McLellan,M.; Stockwell,T.; Amedeo,P.; Appalla,L.; Bishop,B.; Edworthy,P.; Gupta,N.; Hoover,J.; Katzel,D.; Li,K.; Schobel,S.; Shrivastava,S.; Thovarai,V.; Wang,S.; Bausch,D.; Kasper,M.R.; Nelson,M.I.; Pollet,S.; Silva,M.; Tinoco,Y.O.; Bao,Y.; Sanders,R.; Zhdanov,S.; Kiryutin,B.; Lipman,D.J.; Tatusova,T.; Thomas,P.G.
A/Peru/PER150/2010	EPI_ISL_152392		Other Database Import	Wentworth,D.E.; Halpin,R.A.; Lin,X.; Bera,J.; Ransier,A.; Fedorova,N.; Tsitrin,T.; McLellan,M.; Stockwell,T.; Amedeo,P.; Appalla,L.; Bishop,B.; Edworthy,P.; Gupta,N.; Hoover,J.; Katzel,D.; Li,K.; Schobel,S.; Shrivastava,S.; Thovarai,V.; Wang,S.; Bausch,D.; Kasper,M.R.; Nelson,M.I.; Pollet,S.; Silva,M.; Tinoco,Y.O.; Bao,Y.; Sanders,R.; Zhdanov,S.; Kiryutin,B.; Lipman,D.J.; Tatusova,T.; Thomas,P.G.
A/Peru/PER154/2010	EPI_ISL_152430		Other Database Import	Wentworth,D.E.; Halpin,R.A.; Lin,X.; Bera,J.; Ransier,A.; Fedorova,N.; Tsitrin,T.; McLellan,M.; Stockwell,T.; Amedeo,P.; Appalla,L.; Bishop,B.; Edworthy,P.; Gupta,N.; Hoover,J.; Katzel,D.; Li,K.; Schobel,S.; Shrivastava,S.; Thovarai,V.; Wang,S.; Bausch,D.; Kasper,M.R.; Nelson,M.I.; Pollet,S.; Silva,M.; Tinoco,Y.O.; Bao,Y.; Sanders,R.; Zhdanov,S.; Kiryutin,B.; Lipman,D.J.; Tatusova,T.; Thomas,P.G.
A/Peru/PER168/2010	EPI_ISL_152444		Other Database Import	Wentworth,D.E.; Halpin,R.A.; Lin,X.; Bera,J.; Ransier,A.; Fedorova,N.; Tsitrin,T.; McLellan,M.; Stockwell,T.; Amedeo,P.; Appalla,L.; Bishop,B.; Edworthy,P.; Gupta,N.; Hoover,J.; Katzel,D.; Li,K.; Schobel,S.; Shrivastava,S.; Thovarai,V.; Wang,S.; Bausch,D.; Kasper,M.R.; Nelson,M.I.; Pollet,S.; Silva,M.; Tinoco,Y.O.; Bao,Y.; Sanders,R.; Zhdanov,S.; Kiryutin,B.; Lipman,D.J.; Tatusova,T.; Thomas,P.G.
A/Peru/PER173/2010	EPI_ISL_152449		Other Database Import	Wentworth,D.E.; Halpin,R.A.; Lin,X.; Bera,J.; Ransier,A.; Fedorova,N.; Tsitrin,T.; McLellan,M.; Stockwell,T.; Amedeo,P.; Appalla,L.; Bishop,B.; Edworthy,P.; Gupta,N.; Hoover,J.; Katzel,D.; Li,K.; Schobel,S.; Shrivastava,S.; Thovarai,V.; Wang,S.; Bausch,D.; Kasper,M.R.; Nelson,M.I.; Pollet,S.; Silva,M.; Tinoco,Y.O.; Bao,Y.; Sanders,R.; Zhdanov,S.; Kiryutin,B.; Lipman,D.J.; Tatusova,T.; Thomas,P.G.
A/Peru/PER177/2010	EPI_ISL_152453		Other Database Import	Wentworth,D.E.; Halpin,R.A.; Lin,X.; Bera,J.; Ransier,A.; Fedorova,N.; Tsitrin,T.; McLellan,M.; Stockwell,T.; Amedeo,P.; Appalla,L.; Bishop,B.; Edworthy,P.; Gupta,N.; Hoover,J.; Katzel,D.; Li,K.; Schobel,S.; Shrivastava,S.; Thovarai,V.; Wang,S.; Bausch,D.; Kasper,M.R.; Nelson,M.I.; Pollet,S.; Silva,M.; Tinoco,Y.O.; Bao,Y.; Sanders,R.; Zhdanov,S.; Kiryutin,B.; Lipman,D.J.; Tatusova,T.; Thomas,P.G.
A/Peru/PER190/2010	EPI_ISL_152503		Other Database Import	Wentworth,D.E.; Halpin,R.A.; Lin,X.; Bera,J.; Ransier,A.; Fedorova,N.; Tsitrin,T.; McLellan,M.; Stockwell,T.; Amedeo,P.; Appalla,L.; Bishop,B.; Edworthy,P.; Gupta,N.; Hoover,J.; Katzel,D.; Li,K.; Schobel,S.; Shrivastava,S.; Thovarai,V.; Wang,S.; Bausch,D.; Kasper,M.R.; Nelson,M.I.; Pollet,S.; Silva,M.; Tinoco,Y.O.; Bao,Y.; Sanders,R.; Zhdanov,S.; Kiryutin,B.; Lipman,D.J.; Tatusova,T.; Thomas,P.G.
A/Peru/PER204/2010	EPI_ISL_152571		Other Database Import	Wentworth,D.E.; Halpin,R.A.; Lin,X.; Bera,J.; Ransier,A.; Fedorova,N.; Tsitrin,T.; McLellan,M.; Stockwell,T.; Amedeo,P.; Appalla,L.; Bishop,B.; Edworthy,P.; Gupta,N.; Hoover,J.; Katzel,D.; Li,K.; Schobel,S.; Shrivastava,S.; Thovarai,V.; Wang,S.; Bausch,D.; Kasper,M.R.; Nelson,M.I.; Pollet,S.; Silva,M.; Tinoco,Y.O.; Bao,Y.; Sanders,R.; Zhdanov,S.; Kiryutin,B.; Lipman,D.J.; Tatusova,T.; Thomas,P.G.
A/Peru/PER215/2010	EPI_ISL_152582		Other Database Import	Wentworth,D.E.; Halpin,R.A.; Lin,X.; Bera,J.; Ransier,A.; Fedorova,N.; Tsitrin,T.; McLellan,M.; Stockwell,T.; Amedeo,P.; Appalla,L.; Bishop,B.; Edworthy,P.; Gupta,N.; Hoover,J.; Katzel,D.; Li,K.; Schobel,S.; Shrivastava,S.; Thovarai,V.; Wang,S.; Bausch,D.; Kasper,M.R.; Nelson,M.I.; Pollet,S.; Silva,M.; Tinoco,Y.O.; Bao,Y.; Sanders,R.; Zhdanov,S.; Kiryutin,B.; Lipman,D.J.; Tatusova,T.; Thomas,P.G.
A/Peru/PER223/2010	EPI_ISL_152590		Other Database Import	Wentworth,D.E.; Halpin,R.A.; Lin,X.; Bera,J.; Ransier,A.; Fedorova,N.; Tsitrin,T.; McLellan,M.; Stockwell,T.; Amedeo,P.; Appalla,L.; Bishop,B.; Edworthy,P.; Gupta,N.; Hoover,J.; Katzel,D.; Li,K.; Schobel,S.; Shrivastava,S.; Thovarai,V.; Wang,S.; Bausch,D.; Kasper,M.R.; Nelson,M.I.; Pollet,S.; Silva,M.; Tinoco,Y.O.; Bao,Y.; Sanders,R.; Zhdanov,S.; Kiryutin,B.; Lipman,D.J.; Tatusova,T.; Thomas,P.G.
A/Peru/PER234/2010	EPI_ISL_152601		Other Database Import	Wentworth,D.E.; Halpin,R.A.; Lin,X.; Bera,J.; Ransier,A.; Fedorova,N.; Tsitrin,T.; McLellan,M.; Stockwell,T.; Amedeo,P.; Appalla,L.; Bishop,B.; Edworthy,P.; Gupta,N.; Hoover,J.; Katzel,D.; Li,K.; Schobel,S.; Shrivastava,S.; Thovarai,V.; Wang,S.; Bausch,D.; Kasper,M.R.; Nelson,M.I.; Pollet,S.; Silva,M.; Tinoco,Y.O.; Bao,Y.; Sanders,R.; Zhdanov,S.; Kiryutin,B.; Lipman,D.J.; Tatusova,T.; Thomas,P.G.
A/Peru/PER237/2010	EPI_ISL_152604		Other Database Import	Wentworth,D.E.; Halpin,R.A.; Lin,X.; Bera,J.; Ransier,A.; Fedorova,N.; Tsitrin,T.; McLellan,M.; Stockwell,T.; Amedeo,P.; Appalla,L.; Bishop,B.; Edworthy,P.; Gupta,N.; Hoover,J.; Katzel,D.; Li,K.; Schobel,S.; Shrivastava,S.; Thovarai,V.; Wang,S.; Bausch,D.; Kasper,M.R.; Nelson,M.I.; Pollet,S.; Silva,M.; Tinoco,Y.O.; Bao,Y.; Sanders,R.; Zhdanov,S.; Kiryutin,B.; Lipman,D.J.; Tatusova,T.; Thomas,P.G.
A/Peru/PER239/2010	EPI_ISL_152606		Other Database Import	Wentworth,D.E.; Halpin,R.A.; Lin,X.; Bera,J.; Ransier,A.; Fedorova,N.; Tsitrin,T.; McLellan,M.; Stockwell,T.; Amedeo,P.; Appalla,L.; Bishop,B.; Edworthy,P.; Gupta,N.; Hoover,J.; Katzel,D.; Li,K.; Schobel,S.; Shrivastava,S.; Thovarai,V.; Wang,S.; Bausch,D.; Kasper,M.R.; Nelson,M.I.; Pollet,S.; Silva,M.; Tinoco,Y.O.; Bao,Y.; Sanders,R.; Zhdanov,S.; Kiryutin,B.; Lipman,D.J.; Tatusova,T.; Thomas,P.G.
A/Peru/PER295/2010	EPI_ISL_152697		Other Database Import	Wentworth,D.E.; Halpin,R.A.; Lin,X.; Bera,J.; Ransier,A.; Fedorova,N.; Tsitrin,T.; McLellan,M.; Stockwell,T.; Amedeo,P.; Appalla,L.; Bishop,B.; Edworthy,P.; Gupta,N.; Hoover,J.; Katzel,D.; Li,K.; Schobel,S.; Shrivastava,S.; Thovarai,V.; Wang,S.; Bausch,D.; Kasper,M.R.; Nelson,M.I.; Pollet,S.; Silva,M.; Tinoco,Y.O.; Bao,Y.; Sanders,R.; Zhdanov,S.; Kiryutin,B.; Lipman,D.J.; Tatusova,T.; Thomas,P.G.
A/Peru/PER310/2010	EPI_ISL_152744		Other Database Import	Wentworth,D.E.; Halpin,R.A.; Lin,X.; Bera,J.; Ransier,A.; Fedorova,N.; Tsitrin,T.; McLellan,M.; Stockwell,T.; Amedeo,P.; Appalla,L.; Bishop,B.; Edworthy,P.; Gupta,N.; Hoover,J.; Katzel,D.; Li,K.; Schobel,S.; Shrivastava,S.; Thovarai,V.; Wang,S.; Bausch,D.; Kasper,M.R.; Nelson,M.I.; Pollet,S.; Silva,M.; Tinoco,Y.O.; Bao,Y.; Sanders,R.; Zhdanov,S.; Kiryutin,B.; Lipman,D.J.; Tatusova,T.; Thomas,P.G.
A/Peru/PER383/2010	EPI_ISL_152468		Other Database Import	Wentworth,D.E.; Halpin,R.A.; Lin,X.; Bera,J.; Ransier,A.; Fedorova,N.; Tsitrin,T.; McLellan,M.; Stockwell,T.; Amedeo,P.; Appalla,L.; Bishop,B.; Edworthy,P.; Gupta,N.; Hoover,J.; Katzel,D.; Li,K.; Schobel,S.; Shrivastava,S.; Thovarai,V.; Wang,S.; Bausch,D.; Kasper,M.R.; Nelson,M.I.; Pollet,S.; Silva,M.; Tinoco,Y.O.; Bao,Y.; Sanders,R.; Zhdanov,S.; Kiryutin,B.; Lipman,D.J.; Tatusova,T.; Thomas,P.G.
A/PHILIPPINES/16/2009	EPI_ISL_86940	Research Institute of Tropical Medicine	WHO Collaborating Centre for Reference and Research on Influenza	Deng,Y-M; Iannello,P; Komadina,N
A/Philippines/2191/2009	EPI_ISL_66606	Thailand MOPH-U.S. CDC Collaboration (IEIP)	Centers for Disease Control and Prevention
A/PHILIPPINES/3948/2011	EPI_ISL_118653	Research Institute of Tropical Medicine	WHO Collaborating Centre for Reference and Research on Influenza	Deng,Y-M; Iannello,P; Caldwell,N; Komadina,N.
A/PHILIPPINES/3969/2011	EPI_ISL_118600	Research Institute of Tropical Medicine	WHO Collaborating Centre for Reference and Research on Influenza	Deng,Y-M; Iannello,P; Caldwell,N; Komadina,N.
A/Puerto_Rico/36/2012	EPI_ISL_129535	Puerto Rico Department of Health	Centers for Disease Control and Prevention
A/Rhode_Island/01/2010	EPI_ISL_127629		Other Database Import	Wentworth,D.E.; Dugan,V.; Halpin,R.; Lin,X.; Bera,J.; Ghedin,E.; Fedorova,N.; Overton,L.; Tsitrin,T.; Stockwell,T.; Amedeo,P.; Bishop,B.; Chen,H.; Edworthy,P.; Gupta,N.; Katzel,D.; Li,K.; Schobel,S.; Shrivastava,S.; Thovarai,V.; Wang,S.; Ramanunninair,M.; Silverman,J.; Devis,R.; Phan,L.; Le,J.; Pokorny,B.A.; Onodera,S.; Fulvini,A.A.; He,Y.; Kilbourne,E.D.; Bucher,D.; Bao,Y.; Sanders,R.; Dernovoy,…
A/Rhode_Island/01/2012	EPI_ISL_124531	Rhode Island Department of Health	Centers for Disease Control and Prevention
A/Shanghai-Fengxian/1170/2011	EPI_ISL_94644	WHO Chinese National Influenza Center	WHO Chinese National Influenza Center	Lan,Yu;Wang,Dayan;Li,Xiyan;Huang,Weijuan;Zhao,Xiang;Chen,Yaoyao;Yang,Lei;Shu,Yuelong
A/Shanghai-Luwan/1568/2010	EPI_ISL_83690	WHO Chinese National Influenza Center	WHO Chinese National Influenza Center	Yu Lan,Xiyan Li,Xiang Zhao,Yanhui Cheng,minju Tan,Bin Liu,Yaoyao Chen,Lei Yang,Dayan Wang,Dexin Li,Yuelong Shu
A/Shanghai-Luwan/188/2011	EPI_ISL_94610	WHO Chinese National Influenza Center	WHO Chinese National Influenza Center	Lan,Yu;Wang,Dayan;Li,Xiyan;Huang,Weijuan;Zhao,Xiang;Chen,Yaoyao;Yang,Lei;Shu,Yuelong
A/SINGAPORE/41/2011	EPI_ISL_99747	Ministry of Health, Singapore	WHO Collaborating Centre for Reference and Research on Influenza	Deng,Y-M.; Iannello,P.; Caldwell,N.; Leang,S-K; Komadina,N.
A/Singapore/C2011_512/2011	EPI_ISL_142957		Other Database Import	Lee,H.K.; Tang,J.W.-T.; Kong,D.H.-L.; Koay,E.S.-C.
A/Singapore/C2011_518/2011	EPI_ISL_142958		Other Database Import	Lee,H.K.; Tang,J.W.-T.; Kong,D.H.-L.; Koay,E.S.-C.
A/Singapore/H2011_518/2011	EPI_ISL_143005		Other Database Import	Lee,H.K.; Tang,J.W.-T.; Kong,D.H.-L.; Koay,E.S.-C.
A/SOUTH_AUSTRALIA/2/2013	EPI_ISL_141557	Institute of Medical and Veterinary Science (IMVS)	WHO Collaborating Centre for Reference and Research on Influenza	Deng,Y-M., Iannello,P.,Caldwell,N., Jelley,L.,Komadina,N.
A/SOUTH_AUSTRALIA/313/2011	EPI_ISL_121703	Institute of Medical and Veterinary Science (IMVS)	WHO Collaborating Centre for Reference and Research on Influenza	Deng,Y-M; Iannello,P; Caldwell,N; Jelley,L; Komadina,N.
A/SRI_LANKA/27/2013	EPI_ISL_148747	Medical Research Institute	WHO Collaborating Centre for Reference and Research on Influenza	Deng,Y-M., Iannello,P., Caldwell,N., Lau, H.,Komadina,N.
A/SRI_LANKA/7/2010	EPI_ISL_79464
A/Stockholm/12/2012	EPI_ISL_149715		Swedish National Institute for Communicable Disease Control
A/Stockholm/14/2012	EPI_ISL_149717		Swedish National Institute for Communicable Disease Control
A/Stockholm/19/2012	EPI_ISL_149713		Swedish National Institute for Communicable Disease Control
A/Stockholm/26/2011	EPI_ISL_149718		Swedish National Institute for Communicable Disease Control
A/Stockholm/29/2011	EPI_ISL_149714		Swedish National Institute for Communicable Disease Control
A/Stockholm/42/2011	EPI_ISL_149712		Swedish National Institute for Communicable Disease Control
A/Stockholm/43/2011	EPI_ISL_149716		Swedish National Institute for Communicable Disease Control
A/SYDNEY/506/2013	EPI_ISL_148749	Prince of Wales Hospital	WHO Collaborating Centre for Reference and Research on Influenza	Deng,Y-M., Iannello,P., Caldwell,N., Lau, H.,Komadina,N.
A/Taiwan/851/2010	EPI_ISL_86080
A/TASMANIA/1/2012	EPI_ISL_121690	Royal Hobart Hospital	WHO Collaborating Centre for Reference and Research on Influenza	Deng,Y-M; Iannello,P; Caldwell,N; Komadina,N
A/TASMANIA/12/2012	EPI_ISL_128637	Royal Hobart Hospital	WHO Collaborating Centre for Reference and Research on Influenza	Deng,Y-M; Iannello,P; Caldwell,N; Jelley,L; Komadina,N
A/TASMANIA/26/2012	EPI_ISL_128641	Royal Hobart Hospital	WHO Collaborating Centre for Reference and Research on Influenza	Deng,Y-M; Iannello,P; Caldwell,N; Jelley,L; Komadina,N
A/Texas/24/2010	EPI_ISL_87885	Dallas County Health and Human Services	Centers for Disease Control and Prevention
A/Texas/50/2012	EPI_ISL_129744	Texas Department of State Health Services-Laboratory Services	Centers for Disease Control and Prevention
A/Thailand/CU-1101/2008	EPI_ISL_24625		Other Database Import	Suwannakarn,K.; Thongmee,C.; Theamboonlers,A.; Poovorawan,Y.
A/Thailand/CU-1102/2008	EPI_ISL_24626		Other Database Import	Suwannakarn,K.; Thongmee,C.; Theamboonlers,A.; Poovorawan,Y.
A/Thailand/CU-1103/2008	EPI_ISL_24627		Other Database Import	Suwannakarn,K.; Thongmee,C.; Theamboonlers,A.; Poovorawan,Y.
A/Thailand/CU356/2008	EPI_ISL_66174		Other Database Import	Suwannakarn,K.; Thongmee,C.; Theamboonlers,A.; Poovorawan,Y.
A/Thailand/CU370/2008	EPI_ISL_66175		Other Database Import	Suwannakarn,K.; Thongmee,C.; Theamboonlers,A.; Poovorawan,Y.
A/Thailand/CU379/2008	EPI_ISL_66176		Other Database Import	Suwannakarn,K.; Thongmee,C.; Theamboonlers,A.; Poovorawan,Y.
A/Thailand/CU-H1071/2009	EPI_ISL_80870		Other Database Import	Thongmee,C.; Suwannakarn,K.; Vichiwattana,P.; Korkong,S.; Chieochansin,T.; Theamboonlers,A.; Poovorawan,Y.
A/Tianjin-Hedong/195/2011	EPI_ISL_94615	WHO Chinese National Influenza Center	WHO Chinese National Influenza Center	Lan,Yu;Wang,Dayan;Li,Xiyan;Huang,Weijuan;Zhao,Xiang;Chen,Yaoyao;Yang,Lei;Shu,Yuelong
A/Tianjin-Hexi/1266/2010	EPI_ISL_83684	WHO Chinese National Influenza Center	WHO Chinese National Influenza Center	Yu Lan,Xiyan Li,Xiang Zhao,Yanhui Cheng,minju Tan,Bin Liu,Yaoyao Chen,Lei Yang,Dayan Wang,Dexin Li,Yuelong Shu
A/Tianjin-Hexi/18/2010	EPI_ISL_83679	WHO Chinese National Influenza Center	WHO Chinese National Influenza Center	Yu Lan,Xiyan Li,Xiang Zhao,Yanhui Cheng,minju Tan,Bin Liu,Yaoyao Chen,Lei Yang,Dayan Wang,Dexin Li,Yuelong Shu
A/Tianjin-Nankai/1842/2010	EPI_ISL_83681	WHO Chinese National Influenza Center	WHO Chinese National Influenza Center	Yu Lan,Xiyan Li,Xiang Zhao,Yanhui Cheng,minju Tan,Bin Liu,Yaoyao Chen,Lei Yang,Dayan Wang,Dexin Li,Yuelong Shu
A/Tianjin-Nankai/1912/2010	EPI_ISL_83682	WHO Chinese National Influenza Center	WHO Chinese National Influenza Center	Yu Lan,Xiyan Li,Xiang Zhao,Yanhui Cheng,minju Tan,Bin Liu,Yaoyao Chen,Lei Yang,Dayan Wang,Dexin Li,Yuelong Shu
A/TOWNSVILLE/1/2012	EPI_ISL_121691	Queensland Health Scientific Services	WHO Collaborating Centre for Reference and Research on Influenza	Deng,Y-M; Iannello,P; Caldwell,N; Komadina,N
A/TOWNSVILLE/117/2010	EPI_ISL_94907	Queensland Health Scientific Services	WHO Collaborating Centre for Reference and Research on Influenza	Deng,Y-M.; Iannello,P.; Caldwell,N.; Leang,S-K; Komadina,N.
A/Ukraine/387/2013	EPI_ISL_145506	Institute of Epidemiology and Infectious Diseases AMS of Ukraine	Centers for Disease Control and Prevention
A/Umea/4/2009/	EPI_ISL_149719		Swedish National Institute for Communicable Disease Control
A/Utah/07/2013	EPI_ISL_145498	Utah Department of Health	Centers for Disease Control and Prevention
A/Utah/12/2011	EPI_ISL_100450	Utah Department of Health	Centers for Disease Control and Prevention
A/VICTORIA/103/2011	EPI_ISL_99771	Victorian Infectious Diseases Reference Laboratory	WHO Collaborating Centre for Reference and Research on Influenza	Deng,Y-M.; Iannello,P.; Caldwell,N.; Leang,S-K; Komadina,N.
A/Victoria/208/2009	EPI_ISL_66559	WHO Collaborating Centre for Reference and Research on Influenza	Centers for Disease Control and Prevention
A/Victoria/361/2011	EPI_ISL_101506	Melbourne Pathology	WHO Collaborating Centre for Reference and Research on Influenza	Deng,Y-M; Caldwell,N; Iannello,P; Komadina,N
A/Victoria/505/2013	EPI_ISL_145684	WHO Collaborating Centre for Reference and Research on Influenza	Centers for Disease Control and Prevention
A/VICTORIA/506/2011	EPI_ISL_94782	Monash Medical Centre	WHO Collaborating Centre for Reference and Research on Influenza	Deng,Y-M.; Iannello,P.; Caldwell,N.; Leang,S-K; Komadina,N.
A/Victoria/506/2013	EPI_ISL_152924	WHO Collaborating Centre for Reference and Research on Influenza	Centers for Disease Control and Prevention
A/VICTORIA/802/2012	EPI_ISL_122600	Austin Health	WHO Collaborating Centre for Reference and Research on Influenza	Deng,Y-M; Iannello,P; Caldwell,N; Jelley,L; Komadina,N
A/VICTORIA/893/2011	EPI_ISL_118588	Austin Health	WHO Collaborating Centre for Reference and Research on Influenza	Deng,Y-M; Iannello,P; Caldwell,N; Komadina,N.
A/Washington/18/2013	EPI_ISL_155049	Washington State Public Health Laboratory	Centers for Disease Control and Prevention
A/Wisconsin/67/2005	EPI_ISL_154552		Other Database Import	Wentworth,D.E.; Halpin,R.A.; Lin,X.; Bera,J.; Akopov,A.; Ransier,A.; Mohan,M.; Fedorova,N.; Tsitrin,T.; McLellan,M.; Stockwell,T.; Amedeo,P.; Appalla,L.; Bishop,B.; Edworthy,P.; Gupta,N.; Hoover,J.; Katzel,D.; Li,K.; Schobel,S.; Shrivastava,S.; Thovarai,V.; Wang,S.; Smith,G.; Ginsburg,G.; Nicholson,B.; Bao,Y.; Sanders,R.; Zhdanov,S.; Kiryutin,B.; Lipman,D.J.; Tatusova,T.; Woods,C.
