# Supplementary material for: Frequency of influenza H3N2 intra-subtype reassortment: attributes and implications of reassortant spread
Source: BMC Biol. 2016 Dec 29;14:117. doi: 10.1186/s12915-016-0337-3 (PMC5200972; doi:10.1186/s12915-016-0337-3)
Supplement: Additional file 4: — Separate segment and full genome ML phylogenetic trees in machine readable (Newick) formats (9 sheets). (XLSX 267 kb) [file 12915_2016_337_MOESM4_ESM.xlsx]

## Sheet: HA
((((((((((((((((((((((((((((((((((((((((((((((((((((A/Boston/YGA_02035/2013:0.00073560,(A/Boston/YGA_01198/2013:0.00073564,(((((A/Boston/YGA_01171/2013:0.00073796,A/Boston/YGA_01127/2013:0.00000001)0.000000:0.00000134,A/Boston/YGA_01128/2013:0.00000001)0.949000:0.00147222,A/Boston/DOA2_131/2012:0.00000001)0.000000:0.00000016,A/Boston/YGA_01012/2012:0.00000001)0.000000:0.00000019,(A/Boston/YGA_011…
.991000:0.00480387)0.000000:0.00036655,A/Texas/JMM_22/2012:0.00146534)0.000000:0.00000326,A/Boston/YGA_01135/2013:0.00221068)0.000000:0.00000123,(A/Santa_Clara/YGA_03004/2013:0.00147464,((A/Texas/JMM_51/2012:0.00073993,(A/Texas/JMM_20/2012:0.00000001,A/Texas/JMM_19/2012:0.00000001)0.857000:0.00073151)0.000000:0.00000247,A/Texas/JMM_23/2012:0.00000001)0.774000:0.00073514)0.961000:0.00296160)0.0000…
3)0.000000:0.00022203,A/Tennessee/F2019/2011:0.00209573)0.841000:0.00021539,(((((((((((A/Chicago/YGA_04134/2013:0.00148384,A/Michigan/33/2012:0.00072465)0.000000:0.00000892,A/Boston/DOA2_163/2013:0.00073062)0.000000:0.00000998,A/Boston/YGA_01086/2012:0.00000001)0.000000:0.00000578,A/Chicago/YGA_04131/2013:0.00000001)0.992000:0.00499827,A/Puerto_Rico/36/2012:0.00538038)0.000000:0.00023211,((BRD406…
00000001)0.976000:0.00390770,A/DaNang/DN446/2008:0.00422851)0.730000:0.00026393)0.000000:0.00015771,(((A/Heilongjiang-Longsha/160/2010:0.00421427,A/Hong_Kong/H090_674_V10/2009:0.00168677)0.893000:0.00183215,A/Hong_Kong/2000/2009:0.00081502)1.000000:0.00653741,A/Kyrgyzstan/WRAIR1256P/2008:0.00231647)0.754000:0.00038271)0.000000:0.00033477,(A/Florida/UR07_0150/2008:0.00000001,A/Florida/UR07_0146/20…

## Sheet: MP
((((((((((((((((((((((((((((((((((((A/Texas/50/2012.VaccineAlt:0.00000001,(28:0.00000001,(23:0.00000001,(41:0.00000001,(40:0.00000001,A/Stockholm/14/2012:0.00127556)0.000000:0.00000068)0.000000:0.00000034)0.000000:0.00000017)0.000000:0.00000009)0.000000:0.00123804,A/Bangladesh/9334/2013:0.00131147)0.000000:0.00062336,((((((((((((A/Santa_Clara/YGA_03038/2013:0.00000001,A/Santa_Clara/YGA_03018/2013…
0000:0.00000024)0.000000:0.00000009)0.000000:0.00000004)0.000000:0.00000002,((A/Texas/JMM_34/2012:0.00000001,(A/Chicago/YGA_04001/2012:0.00000001,(A/Boston/DOA2_115/2012:0.00000001,A/Thailand/VIROAF1/2012:0.00127445)0.000000:0.00000009)0.000000:0.00000004)0.000000:0.00000002,(((A/Texas/JMM_33/2012:0.00000001,(A/Boston/YGA_02010/2012:0.00000001,(A/Boston/DOA2_103/2012:0.00000001,SV0471_11:0.001274…
00001)0.000000:0.00000001)0.000000:0.00000001)0.000000:0.00000001)0.000000:0.00000001)0.000000:0.00000001)0.000000:0.00000001)0.000000:0.00000001)0.000000:0.00000001)0.000000:0.00000001)0.000000:0.00000001)0.000000:0.00000001)0.000000:0.00000001)0.000000:0.00000001)0.000000:0.00000001)0.000000:0.00000001)0.000000:0.00000001)0.000000:0.00000001)0.000000:0.00000001)0.000000:0.00000001)0.000000:0.00…
0000029,A/New_York/3743/2009:0.00000001)0.000000:0.00000015,A/New_York/3752/2009:0.00000001)0.000000:0.00000007,A/New_York/4255/2009:0.00000001)0.000000:0.00065302,A/New_York/3297/2009:0.00062121)0.862000:0.00091994)0.764000:0.00096839,(FLUNP09M_299_CP2:0.00000001,((FLUNP09N_001_CP2:0.00127515,(((A/California/VRDL392/2009:0.00000001,(A/California/VRDL390/2009:0.00000001,(A/California/VRDL373/2009…

## Sheet: NA
(((((((((((((((((((((((((((((((((((((((((((((((((((((((((((((((((((((((((((((((((((((((A/Santa_Clara/YGA_03080/2013:0.00000001,(((A/Santa_Clara/YGA_03027/2013:0.00266589,A/Boston/YGA_00008/2012:0.00000001)0.000000:0.00000024,A/Boston/YGA_01108/2012:0.00000001)0.000000:0.00000023,((((A/Santa_Clara/YGA_03022/2013:0.00445764,A/Santa_Clara/YGA_03003/2013:0.00088096)0.866000:0.00178362,A/Boston/DOA2_1…
01052/2012:0.00000001,(A/Boston/YGA_01043/2012:0.00000001,(A/Boston/YGA_01040/2012:0.00000001,(A/Boston/YGA_01037/2012:0.00000001,(A/Boston/YGA_01030/2012:0.00000001,(A/Boston/YGA_01014/2012:0.00000001,(A/Boston/YGA_01013/2012:0.00000001,(A/Boston/YGA_01006/2012:0.00000001,(A/Boston/YGA_01003/2012:0.00000001,(A/Boston/YGA_00089/2012:0.00000001,A/Boston/YGA_00007/2012:0.00000001)0.000000:0.0000000…
01)0.000000:0.00000001)0.000000:0.00000001)0.000000:0.00000001)0.000000:0.00000001)0.000000:0.00000001)0.000000:0.00000001)0.000000:0.00006099)0.000000:0.00050971,((((A/Peru/PER400/2012:0.00000001,A/Peru/PER018/2012:0.00000001)0.953000:0.00326881,(((((((((((((((((A/Peru/PER399/2012:0.00177214,(IPE00693:0.00176464,A/Peru/PER281/2011:0.00268376)0.000000:0.00000873)0.000000:0.00000367,A/Peru/PER067/…
0000001,A/California/VRDL339/2009:0.00000001)0.000000:0.00000001,A/California/VRDL340/2009:0.00000001)0.000000:0.00000001,A/California/VRDL373/2009:0.00000001)0.000000:0.00000001,A/California/VRDL392/2009:0.00000001)0.000000:0.00004613,(A/California/VRDL355/2009:0.00000001,A/California/VRDL352/2009:0.00000001)0.998000:0.00619055)0.910000:0.00175635)0.791000:0.00029726)0.000000:0.00033968,(A/Thail…

## Sheet: NP
((((((((((((((((((((((((((((((((((((((((((((((A/Santa_Clara/YGA_03039/2013:0.00000001,(A/Boston/DOA2_245/2013:0.00000001,A/Boston/DOA2_227/2013:0.00000001)0.000000:0.00000001)0.919000:0.00083569,A/Boston/YGA_01060/2012:0.00000001)0.000000:0.00000015,(A/Santa_Clara/YGA_03020/2013:0.00000001,((A/Boston/YGA_02053/2013:0.00083570,A/Boston/YGA_01053/2012:0.00000001)0.000000:0.00000012,((A/Boston/YGA_0…
136/2012:0.00083553)0.000000:0.00000329,A/Boston/DOA2_114/2012:0.00000001)0.000000:0.00000193,A/Boston/DOA2_117/2012:0.00000001)0.000000:0.00000096,A/Santa_Clara/YGA_03016/2013:0.00000001)0.000000:0.00041411,A/Boston/YGA_01009/2012:0.00042158)0.846000:0.00062664)0.850000:0.00062499,(((A/Santa_Clara/YGA_03005/2013:0.00083484,((A/Boston/YGA_01140/2013:0.00000001,(A/Boston/YGA_01035/2012:0.00000001,…
1_03/2010:0.00083508)0.000000:0.00000032,(A/Managua/3408_02/2010:0.00000001,A/Managua/194_01/2010:0.00000001)0.922000:0.00083457)0.000000:0.00000115,A/Managua/3704_06/2010:0.00083447)0.000000:0.00000035,A/Managua/3244_02/2010:0.00083412)0.000000:0.00000029,A/Managua/1155_01/2010:0.00000001)0.000000:0.00000087,A/Managua/1166_03/2010:0.00000001)0.000000:0.00000044,A/Managua/1167_03/2010:0.00000001)…
0.00000001)0.000000:0.00000010,A/Hong_Kong/H090_689_V20/2009:0.00000001)0.000000:0.00000005,A/Hong_Kong/H090_689_V22/2009:0.00000001)0.000000:0.00000002,A/Hong_Kong/H090_692_V10/2009:0.00000001)0.000000:0.00000001,A/Hong_Kong/H090_692_V12/2009:0.00000001)0.000000:0.00000001,A/Hong_Kong/H090_714_V10/2009:0.00000001)0.000000:0.00000001,(A/Guangdong-Luohu/1256/2009.VaccineCand:0.00000001,(A/Singapor…

## Sheet: NS
(((((((((((((((((((((((((((((((((((((((((((((((((((((((((((((((((((((((((((((((((((((((((((((((((((((((((((((1514A02605215T:0.00000001,(1514A02605215N:0.00000001,(1514A07805832T:0.00000001,(1514A07805419T:0.00000001,(((1514A01305424T:0.00298899,A/Boston/YGA_01024/2012:0.00000001)0.000000:0.00000030,A/Boston/DOA2_191/2013:0.00000001)0.000000:0.00000012,((((1514A01305436N:0.00000001,(1514A01305426N…
01,(A/Texas/JMM_56/2012:0.00000001,(A/Texas/JMM_54/2012:0.00000001,(A/Texas/JMM_4/2012:0.00000001,(A/Texas/JMM_34/2012:0.00000001,(A/Texas/JMM_33/2012:0.00000001,A/Texas/JMM_32/2012:0.00000001)0.000000:0.00000001)0.000000:0.00000001)0.000000:0.00000001)0.000000:0.00000001)0.000000:0.00000001)0.000000:0.00000001)0.000000:0.00000001)0.000000:0.00000001)0.000000:0.00000001)0.000000:0.00000001)0.0000…
02,A/California/VRDL288/2009:0.00000001)0.000000:0.00000001,A/California/VRDL296/2009:0.00000001)0.000000:0.00000001,A/California/VRDL305/2009:0.00000001)0.000000:0.00000001,(A/Guangdong-Luohu/1256/2009.VaccineCand:0.00000001,(A/Beijing-Zhaoyang/141/2010:0.00000001,(A/Thailand/CU_H16/2009:0.00000001,(A/Thailand/CU_B590/2009:0.00000001,(A/Singapore/H2009/679/2009:0.00000001,(A/Singapore/H2009/518/…
4/2010:0.00148667)0.000000:0.00000719,A/Beijing-Xicheng/1293/2011:0.00000001)0.000000:0.00000804,A/Beijing-Xicheng/1409/2011:0.00000001)0.000000:0.00000403,A/Chongqing-Wanzhou/182/2011:0.00000001)0.000000:0.00000201,A/Boston/DOA01/2011:0.00000001)0.000000:0.00000101,A/Boston/DOA05/2011:0.00000001)0.000000:0.00000051,A/Boston/DOA38/2011:0.00000001)0.000000:0.00000025,A/Boston/DOA68/2011:0.00000001…

## Sheet: PA
(((((((((((((((((((((((((((((((((((((((((((((((((((((((((((((((A/Boston/YGA_02035/2013:0.00000001,(A/Boston/YGA_01198/2013:0.00058162,(((A/Boston/YGA_01176/2013:0.00000001,A/Boston/YGA_00080/2013:0.00000001)0.954000:0.00116351,A/Boston/DOA2_129/2012:0.00000001)0.000000:0.00000023,((((A/Boston/YGA_01171/2013:0.00058182,A/Boston/YGA_01127/2013:0.00000001)0.000000:0.00000021,A/Boston/YGA_01128/2013:…
00000001)0.000000:0.00000054,A/Chicago/YGA_04117/2012:0.00000001)0.000000:0.00000027,A/Chicago/YGA_04118/2012:0.00000001)0.000000:0.00000014,A/Chicago/YGA_04119/2012:0.00000001)0.000000:0.00000006,A/Chicago/YGA_04130/2013:0.00000001)0.000000:0.00000004,A/Santa_ClarA/YGA_03009/2013:0.00000001)0.000000:0.00000370,A/Chicago/YGA_04039/2012:0.00115963)0.851000:0.00057681,((((((((((A/Chicago/YGA_04187/…
55036)0.000000:0.00018423)0.918000:0.00099296)0.000000:0.00006719,(((((((((((((CFI1576:0.00000001,(CFI1510:0.00000001,CFI1471:0.00058314)0.000000:0.00000926)0.845000:0.00086039,FPI002788:0.00088609)0.000000:0.00029063,((((((((((((((((((A/Peru/PER400/2012:0.00000001,A/Peru/PER018/2012:0.00000001)0.960000:0.00174513,((A/Peru/PER399/2012:0.00174624,(((((A/Peru/PER108/2012:0.00116331,A/Peru/PER036/20…
ornia/VRDL184/2009:0.00000001)0.000000:0.00000026,A/California/VRDL246/2009:0.00000001)0.000000:0.00000013,A/California/VRDL248/2009:0.00000001)0.000000:0.00000006,A/California/VRDL260/2009:0.00000001)0.000000:0.00000004,A/California/VRDL263/2009:0.00000001)0.000000:0.00000001,A/California/VRDL272/2009:0.00000001)0.000000:0.00000001,A/California/VRDL296/2009:0.00000001)0.000000:0.00000001,A/Calif…

## Sheet: PB1
((((((((((((((((((((((((((((((((((((((((((A/Santa_Clara/YGA_03078/2013:0.00000001,(((A/Santa_Clara/YGA_03066/2013:0.00000001,A/Santa_Clara/YGA_03064/2013:0.00000001)0.938000:0.00110168,A/Santa_Clara/YGA_03035/2013:0.00000001)0.000000:0.00000079,A/Santa_Clara/YGA_03052/2013:0.00000001)0.000000:0.00000040)0.935000:0.00110077,A/Chicago/YGA_04064/2012:0.00000001)0.000000:0.00000028,((A/Santa_Clara/YG…
12:0.00054798)0.000000:0.00000051,A/Chicago/YGA_04012/2012:0.00000001)0.000000:0.00000107,A/Boston/YGA_00095/2013:0.00000001)0.917000:0.00053787)0.000000:0.00000517,(((A/Boston/YGA_01203/2013:0.00054808,A/Boston/YGA_01136/2013:0.00110318)0.000000:0.00000344,A/Boston/YGA_01044/2012:0.00000001)0.000000:0.00007109,(A/Boston/YGA_01201/2013:0.00000001,(A/Boston/YGA_01173/2013:0.00000001,(A/Boston/DOA2…
.00000001,(A/Peru/PER208/2010:0.00000001,A/Peru/PER207/2010:0.00000001)0.000000:0.00000001)0.000000:0.00000001)0.000000:0.00000001)0.000000:0.00000001)0.000000:0.00000001)0.000000:0.00000001)0.000000:0.00000001)0.000000:0.00000001)0.000000:0.00000001)0.000000:0.00000001)0.000000:0.00000001)0.000000:0.00000001)0.000000:0.00000001)0.000000:0.00000001)0.000000:0.00000001)0.000000:0.00000001)0.000000…
.00058104)0.903000:0.00061169,A/Ohio/UR07_0034/2008:0.00011069)0.837000:0.00045013,(((((((((((((((((((((((((((A/New_York/3360/2009:0.00000001,A/New_York/3146/2009:0.00000001)0.915000:0.00054562,((A/California/VRDL207/2009:0.00220419,A/California/VRDL147/2009:0.00276271)0.000000:0.00000968,A/Boston/16/2009:0.00053791)0.000000:0.00000937)0.000000:0.00000208,A/California/VRDL393/2009:0.00054731)0.00…

## Sheet: PB2
((((((((((((((((((((((((((((((((((((((((((((((((((((((((((((((((((((((((1514A00905324N:0.00000001,(A/Santa_Clara/YGA_03069/2013:0.00000001,((((((((((((((A/Santa_Clara/YGA_03063/2013:0.00000001,(A/Santa_Clara/YGA_03016/2013:0.00000001,(A/Boston/DOA2_136/2012:0.00000001,(A/Boston/DOA2_117/2012:0.00054851,A/Boston/DOA2_114/2012:0.00000001)0.000000:0.00000005)0.000000:0.00000003)0.000000:0.00000001)0…
00008031,A/Thailand/VIROAF1/2012:0.00322567)0.915000:0.00100167,((((A/Boston/YGA_02055/2013:0.00109746,((A/Boston/YGA_01079/2012:0.00000001,A/Boston/YGA_01067/2012:0.00000001)0.912000:0.00109837,(A/Boston/YGA_01076/2012:0.00000001,A/Boston/YGA_01064/2012:0.00000001)0.899000:0.00109846)0.000000:0.00000018)0.000000:0.00000466,A/Santa_Clara/YGA_03057/2012:0.00000001)0.930000:0.00165639,A/CHRISTCHURC…
0:0.00000052,A/Florida/UR07_0102/2008:0.00054728)0.000000:0.00000050,A/New_York/1146/2008:0.00054664)0.000000:0.00000006,(A/New_York/1157/2008:0.00004781,A/New_York/1156/2008:0.00050068)0.924000:0.00105686)0.000000:0.00000034,A/Kansas/UR07_0110/2008:0.00000001)0.000000:0.00000090,A/California/VRDL177/2009:0.00274740)0.000000:0.00000029,A/Kansas/UR07_0135/2008:0.00000001)0.000000:0.00000060,A/Kent…
/Peru/PER214/2010:0.00054888,A/Peru/PER170/2010:0.00054858)0.000000:0.00000031,A/Peru/PER164/2010:0.00054842)0.000000:0.00000064)0.000000:0.00000242,A/Peru/PER109/2010:0.00054564)0.000000:0.00000749,A/Peru/PER009/2010:0.00000001)0.000000:0.00000466,A/Peru/PER094/2010:0.00000001)0.000000:0.00000234,A/Peru/PER125/2010:0.00000001)0.000000:0.00000117,A/Peru/PER127/2010:0.00000001)0.000000:0.00000058,…

## Sheet: FullGenome
(((((((((((((((A/DaNang/DN446/2008:0.0059087714,(A/Malaysia/1997831/2008:9.527173E-4,A/Malaysia/1997829/2008:0.002332418)[&label=1.0]:0.0021983531)[&label=0.0]:2.01E-8,(((A/Netherlands/377/2008_CA04:0.0030327244,A/Thailand/CU370/2008:0.0019059867)[&label=0.956]:9.524722E-4,A/Thailand/CU356/2008:0.0010858375)[&label=0.958]:8.377231E-4,(((((((((((((((((((((((((((((((((((A/Boston/DOA2_235/2013:8.183…
:9.553158E-4)[&label=0.982]:6.825928E-4)[&label=0.996]:0.0013679721)[&label=0.728]:1.336467E-4,(((((A/Santa_Clara/YGA_03013/2013:0.0024608551,((((((A/Chicago/YGA_04094/2012:0.0013652073,((A/Chicago/YGA_04089/2012:2.725915E-4,((A/Chicago/YGA_04009/2012:2.726223E-4,A/Chicago/YGA_04008/2012:1.362764E-4)[&label=0.747]:1.362283E-4,(A/Chicago/YGA_04013/2012:1.363867E-4,A/Chicago/YGA_04038/2012:2.726611…
001781903)[&label=0.726]:1.314354E-4,A/Peru/PER362/2011:0.0026102685)[&label=0.879]:2.726516E-4)[&label=0.0]:3.9E-9,A/Peru/PER336/2010:0.00122812)[&label=0.0]:8.8E-9,A/Peru/PER089/2010:0.0016382151)[&label=0.761]:1.364599E-4,A/Sydney/DD2_02/2010:0.0013657521)[&label=0.734]:1.455959E-4,A/Peru/PER005/2010:0.0061723262)[&label=0.618]:2.731789E-4,(((((((A/Peru/PER052/2010:1.362623E-4,A/Peru/PER073/20…
_734_V32/2009:1.362934E-4)[&label=0.995]:0.0010920619,(A/Hong_Kong/H090_714_V10/2009:5.456949E-4,A/Guangdong_Luohu/1256/2009_VaccineCand:4.091213E-4)[&label=0.0]:4.3E-9)[&label=0.0]:5.8E-9)[&label=0.0]:4.5E-9,(A/Hong_Kong/H090_729_V10/2009:0.0012300493,A/Hong_Kong/H090_672_V10/2009:5.459905E-4)[&label=0.94]:5.460879E-4)[&label=0.0]:5.8E-9)[&label=0.885]:2.727634E-4)[&label=0.765]:1.364024E-4,((A/…
