# Supplementary material for: Frequency of influenza H3N2 intra-subtype reassortment: attributes and implications of reassortant spread
Source: BMC Biol. 2016 Dec 29;14:117. doi: 10.1186/s12915-016-0337-3 (PMC5200972; doi:10.1186/s12915-016-0337-3)
Supplement: Additional file 5: — BEAST XML files and a table of BEAST run seeds. (XLSX 407 kb) [file 12915_2016_337_MOESM5_ESM.xlsx]

## Sheet: BEASTruns_Seeds
BEASTA:	seed - run1	seed - run2	seed - run3	seed - run4
HA.BEASTA.xml	1420044697004	1422029814247	14220299658158
NA.BEASTA.xml	1423231288116	1424368949823	run scrapped	1428498477564
NP.BEASTA.xml	run scrapped	1433252083341
PA.BEASTA.xml	1427403321641
PB1.BEASTA.xml	1427404154283
PB2.BEASTA.xml	1430848135797
MP.BEASTA.xml	1428063101238
NS.BEASTA.xml	1427402781623
BEASTE:	seed - run1	seed - run2	seed - run3	seed - run4	seed - run5
HA.BEASTE.xml	1430848519855
NA.BEASTE.xml	1430848767125
NP.BEASTE.xml	1430848879878
PA.BEASTE.xml	1430483803605
PB1.BEASTE.xml	1430759997716
PB2.BEASTE.xml	1431612963507
MP.BEASTE.xml	1435670015657	1438613822413	run scrapped	1438613941574	1437143892669
NS.BEASTE.xml	1432668122929
BEASTF:	seed - run1	seed - run2	seed - run3	seed - run4	seed - run5
HA.BEASTF.xml	1433807910567
MP.BEASTF.xml	1437145812763	1438614755668	1438614672866	run scrapped	1435614734022
NP.BEASTF.xml	1433798663258
NS.BEASTF.xml	1435674302356	1436185708841
PA.BEASTF.xml	1433799345899
PB1.BEASTF.xml	1433807910567
PB2.BEASTF.xml	1433800041352
NA.BEASTF.xml	1433798261160

## Sheet: HA.BEASTA.xml
<?xml version="1.0" standalone="yes"?>
<!-- Generated by BEAUTi v1.8.0 -->
<!-- by Alexei J. Drummond, Andrew Rambaut and Marc A. Suchard -->
<!-- Department of Computer Science, University of Auckland and -->
<!-- Institute of Evolutionary Biology, University of Edinburgh -->
<!-- David Geffen School of Medicine, University of California, Los Angeles-->
<!-- http://beast.bio.ed.ac.uk/ -->
<beast>
	<!-- The list of taxa to be analysed (can also include dates/ages). -->
	<!-- ntax=559 -->
	<taxa id="taxa">
		<taxon id="1514A00504307T_CP2_2/7/2011">
			<date value="2011.0" direction="forwards" units="years"/>
		</taxon>
		<taxon id="1514A00904139N_CP2_12/29/2010">
			<date value="2010.0" direction="forwards" units="years"/>
		</taxon>
		<taxon id="1514A01305426N_1/13/2013">
			<date value="2013.0" direction="forwards" units="years"/>
		</taxon>
		<taxon id="1514A01305430N_1/7/2013">
			<date value="2013.0" direction="forwards" units="years"/>
		</taxon>
		<taxon id="1514A02705506T_1/31/2013">
			<date value="2013.0" direction="forwards" units="years"/>
		</taxon>
		<taxon id="1514A06604486N_1/11/2012">
			<date value="2012.0" direction="forwards" units="years"/>
		</taxon>
		<taxon id="1514A07804502N_12/12/2011">
			<date value="2011.0" direction="forwards" units="years"/>
		</taxon>
		<taxon id="21_1/29/2012">
			<date value="2012.0" direction="forwards" units="years"/>
		</taxon>
		<taxon id="30_3/2/2012">
			<date value="2012.0" direction="forwards" units="years"/>
		</taxon>
		<taxon id="31_3/1/2012">
			<date value="2012.0" direction="forwards" units="years"/>
		</taxon>
		<taxon id="38_2/13/2012">
			<date value="2012.0" direction="forwards" units="years"/>
		</taxon>
		<taxon id="44_1/9/2012">
			<date value="2012.0" direction="forwards" units="years"/>
		</taxon>
		<taxon id="A/Alabama/05/2010">
			<date value="2010.0" direction="forwards" units="years"/>
		</taxon>
		<taxon id="A/Alaska/15/2011">
			<date value="2011.0" direction="forwards" units="years"/>
		</taxon>
		<taxon id="A/American_Samoa/4786/2013">
			<date value="2013.0" direction="forwards" units="years"/>
		</taxon>
		<taxon id="A/Beijing-Xicheng/1293/2011">
			<date value="2011.0" direction="forwards" units="years"/>
		</taxon>
		<taxon id="A/Beijing-Xicheng/1409/2011">
			<date value="2011.0" direction="forwards" units="years"/>
		</taxon>
		<taxon id="A/Bilthoven/10684/1982">
			<date value="1982.0" direction="forwards" units="years"/>
		</taxon>
		<taxon id="A/Bogota/WRAIR3457T/2010">
			<date value="2010.0" direction="forwards" units="years"/>
		</taxon>
		<taxon id="A/Boston/10/2008">
			<date value="2008.0" direction="forwards" units="years"/>
		</taxon>
		<taxon id="A/Boston/19/2008">
			<date value="2008.0" direction="forwards" units="years"/>
		</taxon>
		<taxon id="A/Boston/3/2008">
			<date value="2008.0" direction="forwards" units="years"/>
		</taxon>
		<taxon id="A/Boston/44/2008">
			<date value="2008.0" direction="forwards" units="years"/>
		</taxon>
		<taxon id="A/Boston/46/2008">
			<date value="2008.0" direction="forwards" units="years"/>
		</taxon>
		<taxon id="A/Boston/47/2008">
			<date value="2008.0" direction="forwards" units="years"/>
		</taxon>
		<taxon id="A/Boston/58/2008">
			<date value="2008.0" direction="forwards" units="years"/>
		</taxon>
		<taxon id="A/Boston/66/2008">
			<date value="2008.0" direction="forwards" units="years"/>
		</taxon>
		<taxon id="A/Boston/88/2008">
			<date value="2008.0" direction="forwards" units="years"/>
		</taxon>
		<taxon id="A/Boston/DOA01/2011">
			<date value="2011.0" direction="forwards" units="years"/>
		</taxon>
		<taxon id="A/Boston/DOA04/2011">
			<date value="2011.0" direction="forwards" units="years"/>
		</taxon>
		<taxon id="A/Boston/DOA05/2011">
			<date value="2011.0" direction="forwards" units="years"/>
		</taxon>
		<taxon id="A/Boston/DOA06/2011">
			<date value="2011.0" direction="forwards" units="years"/>
		</taxon>
		<taxon id="A/Boston/DOA07/2011">
			<date value="2011.0" direction="forwards" units="years"/>
		</taxon>
		<taxon id="A/Boston/DOA10/2011">
			<date value="2011.0" direction="forwards" units="years"/>
		</taxon>
		<taxon id="A/Boston/DOA11/2011">
			<date value="2011.0" direction="forwards" units="years"/>
		</taxon>
		<taxon id="A/Boston/DOA13/2011">
			<date value="2011.0" direction="forwards" units="years"/>
		</taxon>
		<taxon id="A/Boston/DOA15/2011">
			<date value="2011.0" direction="forwards" units="years"/>
		</taxon>
		<taxon id="A/Boston/DOA17/2011">
			<date value="2011.0" direction="forwards" units="years"/>
		</taxon>
		<taxon id="A/Boston/DOA2_100/2012">
			<date value="2012.0" direction="forwards" units="years"/>
		</taxon>
		<taxon id="A/Boston/DOA2_121/2012">
			<date value="2012.0" direction="forwards" units="years"/>
		</taxon>
		<taxon id="A/Boston/DOA2_134/2012">
			<date value="2012.0" direction="forwards" units="years"/>
		</taxon>
		<taxon id="A/Boston/DOA2_137/2012">
			<date value="2012.0" direction="forwards" units="years"/>
		</taxon>
		<taxon id="A/Boston/DOA2_154/2013">
			<date value="2013.0" direction="forwards" units="years"/>
		</taxon>
		<taxon id="A/Boston/DOA2_171/2012">
			<date value="2012.0" direction="forwards" units="years"/>
		</taxon>
		<taxon id="A/Boston/DOA2_180/2013">
			<date value="2013.0" direction="forwards" units="years"/>
		</taxon>
		<taxon id="A/Boston/DOA2_181/2013">
			<date value="2013.0" direction="forwards" units="years"/>
		</taxon>
		<taxon id="A/Boston/DOA2_189/2013">
			<date value="2013.0" direction="forwards" units="years"/>
		</taxon>
		<taxon id="A/Boston/DOA2_196/2013">
			<date value="2013.0" direction="forwards" units="years"/>
		</taxon>
		<taxon id="A/Boston/DOA2_199/2013">
			<date value="2013.0" direction="forwards" units="years"/>
		</taxon>
		<taxon id="A/Boston/DOA2_207/2013">
			<date value="2013.0" direction="forwards" units="years"/>
		</taxon>
		<taxon id="A/Boston/DOA2_244/2013">
			<date value="2013.0" direction="forwards" units="years"/>
		</taxon>
		<taxon id="A/Boston/DOA2_246/2013">
			<date value="2013.0" direction="forwards" units="years"/>
		</taxon>
		<taxon id="A/Boston/DOA24/2011">
			<date value="2011.0" direction="forwards" units="years"/>
		</taxon>
		<taxon id="A/Boston/DOA27/2011">
			<date value="2011.0" direction="forwards" units="years"/>
		</taxon>
		<taxon id="A/Boston/DOA29/2011">
			<date value="2011.0" direction="forwards" units="years"/>
		</taxon>
		<taxon id="A/Boston/DOA32/2011">
			<date value="2011.0" direction="forwards" units="years"/>
		</taxon>
		<taxon id="A/Boston/DOA33/2011">
			<date value="2011.0" direction="forwards" units="years"/>
		</taxon>
		<taxon id="A/Boston/DOA36/2011">
			<date value="2011.0" direction="forwards" units="years"/>
		</taxon>
		<taxon id="A/Boston/DOA38/2011">
			<date value="2011.0" direction="forwards" units="years"/>
		</taxon>
		<taxon id="A/Boston/DOA50/2011">
			<date value="2011.0" direction="forwards" units="years"/>
		</taxon>
		<taxon id="A/Boston/DOA57/2011">
			<date value="2011.0" direction="forwards" units="years"/>
		</taxon>
		<taxon id="A/Boston/DOA61/2011">
			<date value="2011.0" direction="forwards" units="years"/>
		</taxon>
		<taxon id="A/Boston/DOA67/2011">
			<date value="2011.0" direction="forwards" units="years"/>
		</taxon>
		<taxon id="A/Boston/DOA68/2011">
			<date value="2011.0" direction="forwards" units="years"/>
		</taxon>
		<taxon id="A/Boston/DOA69/2011">
			<date value="2011.0" direction="forwards" units="years"/>
		</taxon>
		<taxon id="A/Boston/DOA74/2011">
			<date value="2011.0" direction="forwards" units="years"/>
		</taxon>
		<taxon id="A/Boston/DOA75/2011">
			<date value="2011.0" direction="forwards" units="years"/>
		</taxon>
		<taxon id="A/Boston/DOA77/2011">
			<date value="2011.0" direction="forwards" units="years"/>
		</taxon>
		<taxon id="A/Boston/DOA78/2011">
			<date value="2011.0" direction="forwards" units="years"/>
		</taxon>
		<taxon id="A/Boston/DOA80/2011">
			<date value="2011.0" direction="forwards" units="years"/>
		</taxon>
		<taxon id="A/Boston/DOA81/2011">
			<date value="2011.0" direction="forwards" units="years"/>
		</taxon>
		<taxon id="A/Boston/DOA86/2011">
			<date value="2011.0" direction="forwards" units="years"/>
		</taxon>
		<taxon id="A/Boston/DOA87/2011">
			<date value="2011.0" direction="forwards" units="years"/>
		</taxon>
		<taxon id="A/Boston/YGA_00026/2013">
			<date value="2013.0" direction="forwards" units="years"/>
		</taxon>
		<taxon id="A/Boston/YGA_00039/2013">
			<date value="2013.0" direction="forwards" units="years"/>
		</taxon>
		<taxon id="A/Boston/YGA_00060/2013">
			<date value="2013.0" direction="forwards" units="years"/>
		</taxon>
		<taxon id="A/Boston/YGA_00062/2013">
			<date value="2013.0" direction="forwards" units="years"/>
		</taxon>
		<taxon id="A/Boston/YGA_00066/2013">
			<date value="2013.0" direction="forwards" units="years"/>
		</taxon>
		<taxon id="A/Boston/YGA_00074/2013">
			<date value="2013.0" direction="forwards" units="years"/>
		</taxon>
		<taxon id="A/Boston/YGA_00077/2013">
			<date value="2013.0" direction="forwards" units="years"/>
		</taxon>
		<taxon id="A/Boston/YGA_00090/2012">
			<date value="2012.0" direction="forwards" units="years"/>
		</taxon>
		<taxon id="A/Boston/YGA_01028/2012">
			<date value="2012.0" direction="forwards" units="years"/>
		</taxon>
		<taxon id="A/Boston/YGA_01043/2012">
			<date value="2012.0" direction="forwards" units="years"/>
		</taxon>
		<taxon id="A/Boston/YGA_01047/2012">
			<date value="2012.0" direction="forwards" units="years"/>
		</taxon>
		<taxon id="A/Boston/YGA_01068/2012">
			<date value="2012.0" direction="forwards" units="years"/>
		</taxon>
		<taxon id="A/Boston/YGA_01098/2012">
			<date value="2012.0" direction="forwards" units="years"/>
		</taxon>
		<taxon id="A/Boston/YGA_01103/2012">
			<date value="2012.0" direction="forwards" units="years"/>
		</taxon>
		<taxon id="A/Boston/YGA_01105/2012">
			<date value="2012.0" direction="forwards" units="years"/>
		</taxon>
		<taxon id="A/Boston/YGA_01106/2012">
			<date value="2012.0" direction="forwards" units="years"/>
		</taxon>
		<taxon id="A/Boston/YGA_01115/2013">
			<date value="2013.0" direction="forwards" units="years"/>
		</taxon>
		<taxon id="A/Boston/YGA_01150/2013">
			<date value="2013.0" direction="forwards" units="years"/>
		</taxon>
		<taxon id="A/Boston/YGA_01152/2013">
			<date value="2013.0" direction="forwards" units="years"/>
		</taxon>
		<taxon id="A/Boston/YGA_01156/2013">
			<date value="2013.0" direction="forwards" units="years"/>
		</taxon>
		<taxon id="A/Boston/YGA_01159/2013">
			<date value="2013.0" direction="forwards" units="years"/>
		</taxon>
		<taxon id="A/Boston/YGA_01161/2013">
			<date value="2013.0" direction="forwards" units="years"/>
		</taxon>
		<taxon id="A/Boston/YGA_01172/2013">
			<date value="2013.0" direction="forwards" units="years"/>
		</taxon>
		<taxon id="A/Boston/YGA_01173/2013">
			<date value="2013.0" direction="forwards" units="years"/>
		</taxon>
		<taxon id="A/Boston/YGA_01192/2013">
			<date value="2013.0" direction="forwards" units="years"/>
		</taxon>
		<taxon id="A/Boston/YGA_02005/2012">
			<date value="2012.0" direction="forwards" units="years"/>
		</taxon>
		<taxon id="A/Boston/YGA_02036/2013">
			<date value="2013.0" direction="forwards" units="years"/>
		</taxon>
		<taxon id="A/Boston/YGA_02047/2013">
			<date value="2013.0" direction="forwards" units="years"/>
		</taxon>
		<taxon id="A/BRISBANE/382/2011">
			<date value="2011.0" direction="forwards" units="years"/>
		</taxon>
		<taxon id="A/BRISBANE/395/2011">
			<date value="2011.0" direction="forwards" units="years"/>
		</taxon>
		<taxon id="A/Caen/1/1984">
			<date value="1984.0" direction="forwards" units="years"/>
		</taxon>
		<taxon id="A/California/22/2012">
			<date value="2012.0" direction="forwards" units="years"/>
		</taxon>
		<taxon id="A/California/NHRC0001/2011">
			<date value="2011.0" direction="forwards" units="years"/>
		</taxon>
		<taxon id="A/California/NHRC0002/2011">
			<date value="2011.0" direction="forwards" units="years"/>
		</taxon>
		<taxon id="A/California/NHRC0003/2011">
			<date value="2011.0" direction="forwards" units="years"/>
		</taxon>
		<taxon id="A/California/NHRC0004/2011">
			<date value="2011.0" direction="forwards" units="years"/>
		</taxon>
		<taxon id="A/California/VRDL161/2009">
			<date value="2009.0" direction="forwards" units="years"/>
		</taxon>
		<taxon id="A/California/VRDL233/2009">
			<date value="2009.0" direction="forwards" units="years"/>
		</taxon>
		<taxon id="A/California/VRDL247/2009">
			<date value="2009.0" direction="forwards" units="years"/>
		</taxon>
		<taxon id="A/California/VRDL248/2009">
			<date value="2009.0" direction="forwards" units="years"/>
		</taxon>
		<taxon id="A/California/VRDL257/2009">
			<date value="2009.0" direction="forwards" units="years"/>
		</taxon>
		<taxon id="A/California/VRDL260/2009">
			<date value="2009.0" direction="forwards" units="years"/>
		</taxon>
		<taxon id="A/California/VRDL269/2009">
			<date value="2009.0" direction="forwards" units="years"/>
		</taxon>
		<taxon id="A/California/VRDL274/2009">
			<date value="2009.0" direction="forwards" units="years"/>
		</taxon>
		<taxon id="A/California/VRDL305/2009">
			<date value="2009.0" direction="forwards" units="years"/>
		</taxon>
		<taxon id="A/California/VRDL307/2009">
			<date value="2009.0" direction="forwards" units="years"/>
		</taxon>
		<taxon id="A/California/VRDL351/2009">
			<date value="2009.0" direction="forwards" units="years"/>
		</taxon>
		<taxon id="A/CAMBODIA/1/2010">
			<date value="2010.0" direction="forwards" units="years"/>
		</taxon>
		<taxon id="A/CAMBODIA/74/2011">
			<date value="2011.0" direction="forwards" units="years"/>
		</taxon>
		<taxon id="A/Chicago/YGA_04007/2012">
			<date value="2012.0" direction="forwards" units="years"/>
		</taxon>
		<taxon id="A/Chicago/YGA_04015/2012">
			<date value="2012.0" direction="forwards" units="years"/>
		</taxon>
		<taxon id="A/Chicago/YGA_04054/2012">
			<date value="2012.0" direction="forwards" units="years"/>
		</taxon>
		<taxon id="A/Chicago/YGA_04066/2012">
			<date value="2012.0" direction="forwards" units="years"/>
		</taxon>
		<taxon id="A/Chicago/YGA_04089/2012">
			<date value="2012.0" direction="forwards" units="years"/>
		</taxon>
		<taxon id="A/Chicago/YGA_04092/2012">
			<date value="2012.0" direction="forwards" units="years"/>
		</taxon>
		<taxon id="A/Chicago/YGA_04106/2012">
			<date value="2012.0" direction="forwards" units="years"/>
		</taxon>
		<taxon id="A/Chicago/YGA_04118/2012">
			<date value="2012.0" direction="forwards" units="years"/>
		</taxon>
		<taxon id="A/Chicago/YGA_04119/2012">
			<date value="2012.0" direction="forwards" units="years"/>
		</taxon>
		<taxon id="A/Chicago/YGA_04150/2013">
			<date value="2013.0" direction="forwards" units="years"/>
		</taxon>
		<taxon id="A/Chicago/YGA_04165/2013">
			<date value="2013.0" direction="forwards" units="years"/>
		</taxon>
		<taxon id="A/Chicago/YGA_04193/2013">
			<date value="2013.0" direction="forwards" units="years"/>
		</taxon>
		<taxon id="A/Chicago/YGA_04200/2013">
			<date value="2013.0" direction="forwards" units="years"/>
		</taxon>
		<taxon id="A/Chongqing-Wanzhou/182/2011">
			<date value="2011.0" direction="forwards" units="years"/>
		</taxon>
		<taxon id="A/Colorado/2/1986">
			<date value="1986.0" direction="forwards" units="years"/>
		</taxon>
		<taxon id="A/Costa_Rica/4009/2013">
			<date value="2013.0" direction="forwards" units="years"/>
		</taxon>
		<taxon id="A/Florida/UR07_0021/2008">
			<date value="2008.0" direction="forwards" units="years"/>
		</taxon>
		<taxon id="A/Georgia/01/2011">
			<date value="2011.0" direction="forwards" units="years"/>
		</taxon>
		<taxon id="A/GOROKA/5/2011">
			<date value="2011.0" direction="forwards" units="years"/>
		</taxon>
		<taxon id="A/Heilongjiang-Xiangyang/1125/2011">
			<date value="2011.0" direction="forwards" units="years"/>
		</taxon>
		<taxon id="A/Hong_Kong/H090_714_V10/2009">
			<date value="2009.0" direction="forwards" units="years"/>
		</taxon>
		<taxon id="A/Hong_Kong/H090_724_V20/2009">
			<date value="2009.0" direction="forwards" units="years"/>
		</taxon>
		<taxon id="A/Hong_Kong/H090_781_V10/2009">
			<date value="2009.0" direction="forwards" units="years"/>
		</taxon>
		<taxon id="A/Hubei-Wuchang/1271/2010">
			<date value="2010.0" direction="forwards" units="years"/>
		</taxon>
		<taxon id="A/Hunan-Beihu/1143/2011">
			<date value="2011.0" direction="forwards" units="years"/>
		</taxon>
		<taxon id="A/Illinois/04/2011">
			<date value="2011.0" direction="forwards" units="years"/>
		</taxon>
		<taxon id="A/Illinois/NHRC0002/2011">
			<date value="2011.0" direction="forwards" units="years"/>
		</taxon>
		<taxon id="A/India/2710/2009">
			<date value="2009.0" direction="forwards" units="years"/>
		</taxon>
		<taxon id="A/Iowa/119/2010">
			<date value="2010.0" direction="forwards" units="years"/>
		</taxon>
		<taxon id="A/Iowa/19/2010">
			<date value="2010.0" direction="forwards" units="years"/>
		</taxon>
		<taxon id="A/Iraq/WRAIR1252P/2009">
			<date value="2009.0" direction="forwards" units="years"/>
		</taxon>
		<taxon id="A/Kentucky/05/2011">
			<date value="2011.0" direction="forwards" units="years"/>
		</taxon>
		<taxon id="A/Kentucky/UR07_0049/2008">
			<date value="2008.0" direction="forwards" units="years"/>
		</taxon>
		<taxon id="A/Kentucky/UR07_0081/2008">
			<date value="2008.0" direction="forwards" units="years"/>
		</taxon>
		<taxon id="A/Kentucky/UR07_0085/2008">
			<date value="2008.0" direction="forwards" units="years"/>
		</taxon>
		<taxon id="A/Kentucky/UR07_0148/2008">
			<date value="2008.0" direction="forwards" units="years"/>
		</taxon>
		<taxon id="A/Korea/AF05/2008">
			<date value="2008.0" direction="forwards" units="years"/>
		</taxon>
		<taxon id="A/Korea/WRAIR1038P/2009">
			<date value="2009.0" direction="forwards" units="years"/>
		</taxon>
		<taxon id="A/Kuwait/WRAIR1561P/2009">
			<date value="2009.0" direction="forwards" units="years"/>
		</taxon>
		<taxon id="A/Managua/1422_03/2010">
			<date value="2010.0" direction="forwards" units="years"/>
		</taxon>
		<taxon id="A/Managua/2492_04/2010">
			<date value="2010.0" direction="forwards" units="years"/>
		</taxon>
		<taxon id="A/Managua/3039_01/2010">
			<date value="2010.0" direction="forwards" units="years"/>
		</taxon>
		<taxon id="A/Managua/305_10/2010">
			<date value="2010.0" direction="forwards" units="years"/>
		</taxon>
		<taxon id="A/Managua/3345_02/2010">
			<date value="2010.0" direction="forwards" units="years"/>
		</taxon>
		<taxon id="A/Managua/3408_02/2010">
			<date value="2010.0" direction="forwards" units="years"/>
		</taxon>
		<taxon id="A/Managua/3424_01/2010">
			<date value="2010.0" direction="forwards" units="years"/>
		</taxon>
		<taxon id="A/Managua/4009_02/2010">
			<date value="2010.0" direction="forwards" units="years"/>
		</taxon>
		<taxon id="A/Managua/4203_02/2010">
			<date value="2010.0" direction="forwards" units="years"/>
		</taxon>
		<taxon id="A/Managua/4218_02/2010">
			<date value="2010.0" direction="forwards" units="years"/>
		</taxon>
		<taxon id="A/Managua/506_02/2010">
			<date value="2010.0" direction="forwards" units="years"/>
		</taxon>
		<taxon id="A/Managua/5259_02/2010">
			<date value="2010.0" direction="forwards" units="years"/>
		</taxon>
		<taxon id="A/Managua/5806_01/2010">
			<date value="2010.0" direction="forwards" units="years"/>
		</taxon>
		<taxon id="A/Mexico/24003/2008">
			<date value="2008.0" direction="forwards" units="years"/>
		</taxon>
		<taxon id="A/Mexico/4553/2010">
			<date value="2010.0" direction="forwards" units="years"/>
		</taxon>
		<taxon id="A/Mexico_City/WRAIR3579N/2010">
			<date value="2010.0" direction="forwards" units="years"/>
		</taxon>
		<taxon id="A/Mexico_City/WRAIR3579T/2010">
			<date value="2010.0" direction="forwards" units="years"/>
		</taxon>
		<taxon id="A/Mississippi/UR07_0100/2008">
			<date value="2008.0" direction="forwards" units="years"/>
		</taxon>
		<taxon id="A/Nanjing/1/2009">
			<date value="2009.0" direction="forwards" units="years"/>
		</taxon>
		<taxon id="A/Netherlands/009/2010">
			<date value="2010.0" direction="forwards" units="years"/>
		</taxon>
		<taxon id="A/Nevada/12/2012">
			<date value="2012.0" direction="forwards" units="years"/>
		</taxon>
		<taxon id="A/NEW_CALEDONIA/1/2012">
			<date value="2012.0" direction="forwards" units="years"/>
		</taxon>
		<taxon id="A/New_Mexico/07/2012">
			<date value="2012.0" direction="forwards" units="years"/>
		</taxon>
		<taxon id="A/New_York/1133/2008">
			<date value="2008.0" direction="forwards" units="years"/>
		</taxon>
		<taxon id="A/New_York/1143/2008">
			<date value="2008.0" direction="forwards" units="years"/>
		</taxon>
		<taxon id="A/New_York/1144/2008">
			<date value="2008.0" direction="forwards" units="years"/>
		</taxon>
		<taxon id="A/New_York/1153/2008">
			<date value="2008.0" direction="forwards" units="years"/>
		</taxon>
		<taxon id="A/New_York/1194/2009">
			<date value="2009.0" direction="forwards" units="years"/>
		</taxon>
		<taxon id="A/New_York/20343/2010">
			<date value="2010.0" direction="forwards" units="years"/>
		</taxon>
		<taxon id="A/New_York/3164/2009">
			<date value="2009.0" direction="forwards" units="years"/>
		</taxon>
		<taxon id="A/New_York/3316/2009">
			<date value="2009.0" direction="forwards" units="years"/>
		</taxon>
		<taxon id="A/New_York/3496/2009">
			<date value="2009.0" direction="forwards" units="years"/>
		</taxon>
		<taxon id="A/New_York/3527/2009">
			<date value="2009.0" direction="forwards" units="years"/>
		</taxon>
		<taxon id="A/New_York/4362/2009">
			<date value="2009.0" direction="forwards" units="years"/>
		</taxon>
		<taxon id="A/New_York/UR07_0111/2008">
			<date value="2008.0" direction="forwards" units="years"/>
		</taxon>
		<taxon id="A/New_York/UR07_0133/2008">
			<date value="2008.0" direction="forwards" units="years"/>
		</taxon>
		<taxon id="A/Nicaragua/AGA2-23/2011">
			<date value="2011.0" direction="forwards" units="years"/>
		</taxon>
		<taxon id="A/Nicaragua/AGA2-25/2011">
			<date value="2011.0" direction="forwards" units="years"/>
		</taxon>
		<taxon id="A/Nicaragua/AGA2-30/2011">
			<date value="2011.0" direction="forwards" units="years"/>
		</taxon>
		<taxon id="A/Nicaragua/AGA2-32/2011">
			<date value="2011.0" direction="forwards" units="years"/>
		</taxon>
		<taxon id="A/Nicaragua/AGA2-40/2011">
			<date value="2011.0" direction="forwards" units="years"/>
		</taxon>
		<taxon id="A/Nicaragua/AGA2-48/2011">
			<date value="2011.0" direction="forwards" units="years"/>
		</taxon>
		<taxon id="A/Nicaragua/AGA2-49/2011">
			<date value="2011.0" direction="forwards" units="years"/>
		</taxon>
		<taxon id="A/Nicaragua/AGA2-64/2011">
			<date value="2011.0" direction="forwards" units="years"/>
		</taxon>
		<taxon id="A/Nicaragua/AGA2-65/2011">
			<date value="2011.0" direction="forwards" units="years"/>
		</taxon>
		<taxon id="A/Nicaragua/AGA2-67/2011">
			<date value="2011.0" direction="forwards" units="years"/>
		</taxon>
		<taxon id="A/North_Carolina/05/2011">
			<date value="2011.0" direction="forwards" units="years"/>
		</taxon>
		<taxon id="A/Ohio/UR07_0005/2008">
			<date value="2008.0" direction="forwards" units="years"/>
		</taxon>
		<taxon id="A/Ontario/RV0064/2011">
			<date value="2011.0" direction="forwards" units="years"/>
		</taxon>
		<taxon id="A/Panama/307149/2010">
			<date value="2010.0" direction="forwards" units="years"/>
		</taxon>
		<taxon id="A/Pennsylvania/PIT34/2008">
			<date value="2008.0" direction="forwards" units="years"/>
		</taxon>
		<taxon id="A/Perth/10/2010">
			<date value="2010.0" direction="forwards" units="years"/>
		</taxon>
		<taxon id="A/PERTH/41/2012">
			<date value="2012.0" direction="forwards" units="years"/>
		</taxon>
		<taxon id="A/Peru/PER002/2010">
			<date value="2010.0" direction="forwards" units="years"/>
		</taxon>
		<taxon id="A/Peru/PER003/2010">
			<date value="2010.0" direction="forwards" units="years"/>
		</taxon>
		<taxon id="A/Peru/PER004/2010">
			<date value="2010.0" direction="forwards" units="years"/>
		</taxon>
		<taxon id="A/Peru/PER006/2011">
			<date value="2011.0" direction="forwards" units="years"/>
		</taxon>
		<taxon id="A/Peru/PER008/2010">
			<date value="2010.0" direction="forwards" units="years"/>
		</taxon>
		<taxon id="A/Peru/PER009/2010">
			<date value="2010.0" direction="forwards" units="years"/>
		</taxon>
		<taxon id="A/Peru/PER010/2010">
			<date value="2010.0" direction="forwards" units="years"/>
		</taxon>
		<taxon id="A/Peru/PER011/2010">
			<date value="2010.0" direction="forwards" units="years"/>
		</taxon>
		<taxon id="A/Peru/PER015/2010">
			<date value="2010.0" direction="forwards" units="years"/>
		</taxon>
		<taxon id="A/Peru/PER016/2011">
			<date value="2011.0" direction="forwards" units="years"/>
		</taxon>
		<taxon id="A/Peru/PER018/2012">
			<date value="2012.0" direction="forwards" units="years"/>
		</taxon>
		<taxon id="A/Peru/PER020/2011">
			<date value="2011.0" direction="forwards" units="years"/>
		</taxon>
		<taxon id="A/Peru/PER027/2011">
			<date value="2011.0" direction="forwards" units="years"/>
		</taxon>
		<taxon id="A/Peru/PER032/2010">
			<date value="2010.0" direction="forwards" units="years"/>
		</taxon>
		<taxon id="A/Peru/PER034/2011">
			<date value="2011.0" direction="forwards" units="years"/>
		</taxon>
		<taxon id="A/Peru/PER035/2010">
			<date value="2010.0" direction="forwards" units="years"/>
		</taxon>
		<taxon id="A/Peru/PER036/2011">
			<date value="2011.0" direction="forwards" units="years"/>
		</taxon>
		<taxon id="A/Peru/PER038/2010">
			<date value="2010.0" direction="forwards" units="years"/>
		</taxon>
		<taxon id="A/Peru/PER039/2011">
			<date value="2011.0" direction="forwards" units="years"/>
		</taxon>
		<taxon id="A/Peru/PER043/2011">
			<date value="2011.0" direction="forwards" units="years"/>
		</taxon>
		<taxon id="A/Peru/PER044/2011">
			<date value="2011.0" direction="forwards" units="years"/>
		</taxon>
		<taxon id="A/Peru/PER047/2011">
			<date value="2011.0" direction="forwards" units="years"/>
		</taxon>
		<taxon id="A/Peru/PER049/2011">
			<date value="2011.0" direction="forwards" units="years"/>
		</taxon>
		<taxon id="A/Peru/PER055/2011">
			<date value="2011.0" direction="forwards" units="years"/>
		</taxon>
		<taxon id="A/Peru/PER056/2011">
			<date value="2011.0" direction="forwards" units="years"/>
		</taxon>
		<taxon id="A/Peru/PER061/2011">
			<date value="2011.0" direction="forwards" units="years"/>
		</taxon>
		<taxon id="A/Peru/PER062/2010">
			<date value="2010.0" direction="forwards" units="years"/>
		</taxon>
		<taxon id="A/Peru/PER063/2012">
			<date value="2012.0" direction="forwards" units="years"/>
		</taxon>
		<taxon id="A/Peru/PER064/2010">
			<date value="2010.0" direction="forwards" units="years"/>
		</taxon>
		<taxon id="A/Peru/PER067/2011">
			<date value="2011.0" direction="forwards" units="years"/>
		</taxon>
		<taxon id="A/Peru/PER069/2011">
			<date value="2011.0" direction="forwards" units="years"/>
		</taxon>
		<taxon id="A/Peru/PER071/2010">
			<date value="2010.0" direction="forwards" units="years"/>
		</taxon>
		<taxon id="A/Peru/PER073/2010">
			<date value="2010.0" direction="forwards" units="years"/>
		</taxon>
		<taxon id="A/Peru/PER075/2010">
			<date value="2010.0" direction="forwards" units="years"/>
		</taxon>
		<taxon id="A/Peru/PER077/2010">
			<date value="2010.0" direction="forwards" units="years"/>
		</taxon>
		<taxon id="A/Peru/PER078/2012">
			<date value="2012.0" direction="forwards" units="years"/>
		</taxon>
		<taxon id="A/Peru/PER079/2010">
			<date value="2010.0" direction="forwards" units="years"/>
		</taxon>
		<taxon id="A/Peru/PER081/2012">
			<date value="2012.0" direction="forwards" units="years"/>
		</taxon>
		<taxon id="A/Peru/PER083/2010">
			<date value="2010.0" direction="forwards" units="years"/>
		</taxon>
		<taxon id="A/Peru/PER085/2011">
			<date value="2011.0" direction="forwards" units="years"/>
		</taxon>
		<taxon id="A/Peru/PER086/2011">
			<date value="2011.0" direction="forwards" units="years"/>
		</taxon>
		<taxon id="A/Peru/PER087/2011">
			<date value="2011.0" direction="forwards" units="years"/>
		</taxon>
		<taxon id="A/Peru/PER088/2010">
			<date value="2010.0" direction="forwards" units="years"/>
		</taxon>
		<taxon id="A/Peru/PER094/2010">
			<date value="2010.0" direction="forwards" units="years"/>
		</taxon>
		<taxon id="A/Peru/PER095/2010">
			<date value="2010.0" direction="forwards" units="years"/>
		</taxon>
		<taxon id="A/Peru/PER096/2012">
			<date value="2012.0" direction="forwards" units="years"/>
		</taxon>
		<taxon id="A/Peru/PER097/2011">
			<date value="2011.0" direction="forwards" units="years"/>
		</taxon>
		<taxon id="A/Peru/PER098/2011">
			<date value="2011.0" direction="forwards" units="years"/>
		</taxon>
		<taxon id="A/Peru/PER103/2010">
			<date value="2010.0" direction="forwards" units="years"/>
		</taxon>
		<taxon id="A/Peru/PER105/2012">
			<date value="2012.0" direction="forwards" units="years"/>
		</taxon>
		<taxon id="A/Peru/PER106/2011">
			<date value="2011.0" direction="forwards" units="years"/>
		</taxon>
		<taxon id="A/Peru/PER108/2012">
			<date value="2012.0" direction="forwards" units="years"/>
		</taxon>
		<taxon id="A/Peru/PER109/2010">
			<date value="2010.0" direction="forwards" units="years"/>
		</taxon>
		<taxon id="A/Peru/PER110/2010">
			<date value="2010.0" direction="forwards" units="years"/>
		</taxon>
		<taxon id="A/Peru/PER111/2012">
			<date value="2012.0" direction="forwards" units="years"/>
		</taxon>
		<taxon id="A/Peru/PER114/2010">
			<date value="2010.0" direction="forwards" units="years"/>
		</taxon>
		<taxon id="A/Peru/PER115/2011">
			<date value="2011.0" direction="forwards" units="years"/>
		</taxon>
		<taxon id="A/Peru/PER118/2011">
			<date value="2011.0" direction="forwards" units="years"/>
		</taxon>
		<taxon id="A/Peru/PER119/2010">
			<date value="2010.0" direction="forwards" units="years"/>
		</taxon>
		<taxon id="A/Peru/PER122/2011">
			<date value="2011.0" direction="forwards" units="years"/>
		</taxon>
		<taxon id="A/Peru/PER123/2010">
			<date value="2010.0" direction="forwards" units="years"/>
		</taxon>
		<taxon id="A/Peru/PER125/2010">
			<date value="2010.0" direction="forwards" units="years"/>
		</taxon>
		<taxon id="A/Peru/PER127/2010">
			<date value="2010.0" direction="forwards" units="years"/>
		</taxon>
		<taxon id="A/Peru/PER128/2010">
			<date value="2010.0" direction="forwards" units="years"/>
		</taxon>
		<taxon id="A/Peru/PER129/2010">
			<date value="2010.0" direction="forwards" units="years"/>
		</taxon>
		<taxon id="A/Peru/PER130/2011">
			<date value="2011.0" direction="forwards" units="years"/>
		</taxon>
		<taxon id="A/Peru/PER131/2010">
			<date value="2010.0" direction="forwards" units="years"/>
		</taxon>
		<taxon id="A/Peru/PER132/2011">
			<date value="2011.0" direction="forwards" units="years"/>
		</taxon>
		<taxon id="A/Peru/PER134/2011">
			<date value="2011.0" direction="forwards" units="years"/>
		</taxon>
		<taxon id="A/Peru/PER135/2010">
			<date value="2010.0" direction="forwards" units="years"/>
		</taxon>
		<taxon id="A/Peru/PER137/2011">
			<date value="2011.0" direction="forwards" units="years"/>
		</taxon>
		<taxon id="A/Peru/PER138/2010">
			<date value="2010.0" direction="forwards" units="years"/>
		</taxon>
		<taxon id="A/Peru/PER139/2010">
			<date value="2010.0" direction="forwards" units="years"/>
		</taxon>
		<taxon id="A/Peru/PER140/2010">
			<date value="2010.0" direction="forwards" units="years"/>
		</taxon>
		<taxon id="A/Peru/PER141/2010">
			<date value="2010.0" direction="forwards" units="years"/>
		</taxon>
		<taxon id="A/Peru/PER142/2011">
			<date value="2011.0" direction="forwards" units="years"/>
		</taxon>
		<taxon id="A/Peru/PER143/2010">
			<date value="2010.0" direction="forwards" units="years"/>
		</taxon>
		<taxon id="A/Peru/PER144/2012">
			<date value="2012.0" direction="forwards" units="years"/>
		</taxon>
		<taxon id="A/Peru/PER145/2010">
			<date value="2010.0" direction="forwards" units="years"/>
		</taxon>
		<taxon id="A/Peru/PER146/2010">
			<date value="2010.0" direction="forwards" units="years"/>
		</taxon>
		<taxon id="A/Peru/PER148/2010">
			<date value="2010.0" direction="forwards" units="years"/>
		</taxon>
		<taxon id="A/Peru/PER149/2011">
			<date value="2011.0" direction="forwards" units="years"/>
		</taxon>
		<taxon id="A/Peru/PER152/2011">
			<date value="2011.0" direction="forwards" units="years"/>
		</taxon>
		<taxon id="A/Peru/PER155/2011">
			<date value="2011.0" direction="forwards" units="years"/>
		</taxon>
		<taxon id="A/Peru/PER158/2011">
			<date value="2011.0" direction="forwards" units="years"/>
		</taxon>
		<taxon id="A/Peru/PER159/2011">
			<date value="2011.0" direction="forwards" units="years"/>
		</taxon>
		<taxon id="A/Peru/PER160/2010">
			<date value="2010.0" direction="forwards" units="years"/>
		</taxon>
		<taxon id="A/Peru/PER161/2011">
			<date value="2011.0" direction="forwards" units="years"/>
		</taxon>
		<taxon id="A/Peru/PER164/2010">
			<date value="2010.0" direction="forwards" units="years"/>
		</taxon>
		<taxon id="A/Peru/PER165/2010">
			<date value="2010.0" direction="forwards" units="years"/>
		</taxon>
		<taxon id="A/Peru/PER168/2010">
			<date value="2010.0" direction="forwards" units="years"/>
		</taxon>
		<taxon id="A/Peru/PER169/2010">
			<date value="2010.0" direction="forwards" units="years"/>
		</taxon>
		<taxon id="A/Peru/PER170/2010">
			<date value="2010.0" direction="forwards" units="years"/>
		</taxon>
		<taxon id="A/Peru/PER171/2010">
			<date value="2010.0" direction="forwards" units="years"/>
		</taxon>
		<taxon id="A/Peru/PER174/2010">
			<date value="2010.0" direction="forwards" units="years"/>
		</taxon>
		<taxon id="A/Peru/PER176/2011">
			<date value="2011.0" direction="forwards" units="years"/>
		</taxon>
		<taxon id="A/Peru/PER179/2011">
			<date value="2011.0" direction="forwards" units="years"/>
		</taxon>
		<taxon id="A/Peru/PER180/2010">
			<date value="2010.0" direction="forwards" units="years"/>
		</taxon>
		<taxon id="A/Peru/PER181/2010">
			<date value="2010.0" direction="forwards" units="years"/>
		</taxon>
		<taxon id="A/Peru/PER183/2010">
			<date value="2010.0" direction="forwards" units="years"/>
		</taxon>
		<taxon id="A/Peru/PER185/2011">
			<date value="2011.0" direction="forwards" units="years"/>
		</taxon>
		<taxon id="A/Peru/PER186/2012">
			<date value="2012.0" direction="forwards" units="years"/>
		</taxon>
		<taxon id="A/Peru/PER188/2010">
			<date value="2010.0" direction="forwards" units="years"/>
		</taxon>
		<taxon id="A/Peru/PER189/2011">
			<date value="2011.0" direction="forwards" units="years"/>
		</taxon>
		<taxon id="A/Peru/PER192/2010">
			<date value="2010.0" direction="forwards" units="years"/>
		</taxon>
		<taxon id="A/Peru/PER194/2011">
			<date value="2011.0" direction="forwards" units="years"/>
		</taxon>
		<taxon id="A/Peru/PER198/2010">
			<date value="2010.0" direction="forwards" units="years"/>
		</taxon>
		<taxon id="A/Peru/PER199/2011">
			<date value="2011.0" direction="forwards" units="years"/>
		</taxon>
		<taxon id="A/Peru/PER201/2010">
			<date value="2010.0" direction="forwards" units="years"/>
		</taxon>
		<taxon id="A/Peru/PER202/2010">
			<date value="2010.0" direction="forwards" units="years"/>
		</taxon>
		<taxon id="A/Peru/PER203/2011">
			<date value="2011.0" direction="forwards" units="years"/>
		</taxon>
		<taxon id="A/Peru/PER204/2010">
			<date value="2010.0" direction="forwards" units="years"/>
		</taxon>
		<taxon id="A/Peru/PER205/2011">
			<date value="2011.0" direction="forwards" units="years"/>
		</taxon>
		<taxon id="A/Peru/PER206/2011">
			<date value="2011.0" direction="forwards" units="years"/>
		</taxon>
		<taxon id="A/Peru/PER207/2010">
			<date value="2010.0" direction="forwards" units="years"/>
		</taxon>
		<taxon id="A/Peru/PER208/2010">
			<date value="2010.0" direction="forwards" units="years"/>
		</taxon>
		<taxon id="A/Peru/PER212/2010">
			<date value="2010.0" direction="forwards" units="years"/>
		</taxon>
		<taxon id="A/Peru/PER214/2010">
			<date value="2010.0" direction="forwards" units="years"/>
		</taxon>
		<taxon id="A/Peru/PER220/2010">
			<date value="2010.0" direction="forwards" units="years"/>
		</taxon>
		<taxon id="A/Peru/PER222/2012">
			<date value="2012.0" direction="forwards" units="years"/>
		</taxon>
		<taxon id="A/Peru/PER224/2010">
			<date value="2010.0" direction="forwards" units="years"/>
		</taxon>
		<taxon id="A/Peru/PER225/2010">
			<date value="2010.0" direction="forwards" units="years"/>
		</taxon>
		<taxon id="A/Peru/PER226/2011">
			<date value="2011.0" direction="forwards" units="years"/>
		</taxon>
		<taxon id="A/Peru/PER227/2011">
			<date value="2011.0" direction="forwards" units="years"/>
		</taxon>
		<taxon id="A/Peru/PER229/2010">
			<date value="2010.0" direction="forwards" units="years"/>
		</taxon>
		<taxon id="A/Peru/PER230/2010">
			<date value="2010.0" direction="forwards" units="years"/>
		</taxon>
		<taxon id="A/Peru/PER231/2011">
			<date value="2011.0" direction="forwards" units="years"/>
		</taxon>
		<taxon id="A/Peru/PER234/2010">
			<date value="2010.0" direction="forwards" units="years"/>
		</taxon>
		<taxon id="A/Peru/PER235/2011">
			<date value="2011.0" direction="forwards" units="years"/>
		</taxon>
		<taxon id="A/Peru/PER236/2012">
			<date value="2012.0" direction="forwards" units="years"/>
		</taxon>
		<taxon id="A/Peru/PER237/2010">
			<date value="2010.0" direction="forwards" units="years"/>
		</taxon>
		<taxon id="A/Peru/PER238/2011">
			<date value="2011.0" direction="forwards" units="years"/>
		</taxon>
		<taxon id="A/Peru/PER241/2010">
			<date value="2010.0" direction="forwards" units="years"/>
		</taxon>
		<taxon id="A/Peru/PER242/2010">
			<date value="2010.0" direction="forwards" units="years"/>
		</taxon>
		<taxon id="A/Peru/PER243/2011">
			<date value="2011.0" direction="forwards" units="years"/>
		</taxon>
		<taxon id="A/Peru/PER244/2011">
			<date value="2011.0" direction="forwards" units="years"/>
		</taxon>
		<taxon id="A/Peru/PER247/2011">
			<date value="2011.0" direction="forwards" units="years"/>
		</taxon>
		<taxon id="A/Peru/PER250/2010">
			<date value="2010.0" direction="forwards" units="years"/>
		</taxon>
		<taxon id="A/Peru/PER252/2010">
			<date value="2010.0" direction="forwards" units="years"/>
		</taxon>
		<taxon id="A/Peru/PER254/2010">
			<date value="2010.0" direction="forwards" units="years"/>
		</taxon>
		<taxon id="A/Peru/PER255/2011">
			<date value="2011.0" direction="forwards" units="years"/>
		</taxon>
		<taxon id="A/Peru/PER256/2010">
			<date value="2010.0" direction="forwards" units="years"/>
		</taxon>
		<taxon id="A/Peru/PER257/2010">
			<date value="2010.0" direction="forwards" units="years"/>
		</taxon>
		<taxon id="A/Peru/PER259/2010">
			<date value="2010.0" direction="forwards" units="years"/>
		</taxon>
		<taxon id="A/Peru/PER263/2010">
			<date value="2010.0" direction="forwards" units="years"/>
		</taxon>
		<taxon id="A/Peru/PER264/2011">
			<date value="2011.0" direction="forwards" units="years"/>
		</taxon>
		<taxon id="A/Peru/PER265/2011">
			<date value="2011.0" direction="forwards" units="years"/>
		</taxon>
		<taxon id="A/Peru/PER267/2010">
			<date value="2010.0" direction="forwards" units="years"/>
		</taxon>
		<taxon id="A/Peru/PER268/2011">
			<date value="2011.0" direction="forwards" units="years"/>
		</taxon>
		<taxon id="A/Peru/PER269/2011">
			<date value="2011.0" direction="forwards" units="years"/>
		</taxon>
		<taxon id="A/Peru/PER271/2011">
			<date value="2011.0" direction="forwards" units="years"/>
		</taxon>
		<taxon id="A/Peru/PER272/2010">
			<date value="2010.0" direction="forwards" units="years"/>
		</taxon>
		<taxon id="A/Peru/PER273/2011">
			<date value="2011.0" direction="forwards" units="years"/>
		</taxon>
		<taxon id="A/Peru/PER274/2010">
			<date value="2010.0" direction="forwards" units="years"/>
		</taxon>
		<taxon id="A/Peru/PER275/2011">
			<date value="2011.0" direction="forwards" units="years"/>
		</taxon>
		<taxon id="A/Peru/PER278/2010">
			<date value="2010.0" direction="forwards" units="years"/>
		</taxon>
		<taxon id="A/Peru/PER279/2010">
			<date value="2010.0" direction="forwards" units="years"/>
		</taxon>
		<taxon id="A/Peru/PER281/2011">
			<date value="2011.0" direction="forwards" units="years"/>
		</taxon>
		<taxon id="A/Peru/PER282/2011">
			<date value="2011.0" direction="forwards" units="years"/>
		</taxon>
		<taxon id="A/Peru/PER284/2011">
			<date value="2011.0" direction="forwards" units="years"/>
		</taxon>
		<taxon id="A/Peru/PER285/2010">
			<date value="2010.0" direction="forwards" units="years"/>
		</taxon>
		<taxon id="A/Peru/PER286/2010">
			<date value="2010.0" direction="forwards" units="years"/>
		</taxon>
		<taxon id="A/Peru/PER287/2011">
			<date value="2011.0" direction="forwards" units="years"/>
		</taxon>
		<taxon id="A/Peru/PER288/2010">
			<date value="2010.0" direction="forwards" units="years"/>
		</taxon>
		<taxon id="A/Peru/PER289/2011">
			<date value="2011.0" direction="forwards" units="years"/>
		</taxon>
		<taxon id="A/Peru/PER290/2011">
			<date value="2011.0" direction="forwards" units="years"/>
		</taxon>
		<taxon id="A/Peru/PER291/2010">
			<date value="2010.0" direction="forwards" units="years"/>
		</taxon>
		<taxon id="A/Peru/PER292/2010">
			<date value="2010.0" direction="forwards" units="years"/>
		</taxon>
		<taxon id="A/Peru/PER294/2010">
			<date value="2010.0" direction="forwards" units="years"/>
		</taxon>
		<taxon id="A/Peru/PER295/2010">
			<date value="2010.0" direction="forwards" units="years"/>
		</taxon>
		<taxon id="A/Peru/PER298/2011">
			<date value="2011.0" direction="forwards" units="years"/>
		</taxon>
		<taxon id="A/Peru/PER300/2010">
			<date value="2010.0" direction="forwards" units="years"/>
		</taxon>
		<taxon id="A/Peru/PER302/2011">
			<date value="2011.0" direction="forwards" units="years"/>
		</taxon>
		<taxon id="A/Peru/PER303/2010">
			<date value="2010.0" direction="forwards" units="years"/>
		</taxon>
		<taxon id="A/Peru/PER306/2010">
			<date value="2010.0" direction="forwards" units="years"/>
		</taxon>
		<taxon id="A/Peru/PER310/2010">
			<date value="2010.0" direction="forwards" units="years"/>
		</taxon>
		<taxon id="A/Peru/PER311/2010">
			<date value="2010.0" direction="forwards" units="years"/>
		</taxon>
		<taxon id="A/Peru/PER312/2010">
			<date value="2010.0" direction="forwards" units="years"/>
		</taxon>
		<taxon id="A/Peru/PER314/2012">
			<date value="2012.0" direction="forwards" units="years"/>
		</taxon>
		<taxon id="A/Peru/PER316/2012">
			<date value="2012.0" direction="forwards" units="years"/>
		</taxon>
		<taxon id="A/Peru/PER317/2010">
			<date value="2010.0" direction="forwards" units="years"/>
		</taxon>
		<taxon id="A/Peru/PER319/2010">
			<date value="2010.0" direction="forwards" units="years"/>
		</taxon>
		<taxon id="A/Peru/PER321/2010">
			<date value="2010.0" direction="forwards" units="years"/>
		</taxon>
		<taxon id="A/Peru/PER322/2011">
			<date value="2011.0" direction="forwards" units="years"/>
		</taxon>
		<taxon id="A/Peru/PER323/2010">
			<date value="2010.0" direction="forwards" units="years"/>
		</taxon>
		<taxon id="A/Peru/PER324/2011">
			<date value="2011.0" direction="forwards" units="years"/>
		</taxon>
		<taxon id="A/Peru/PER326/2012">
			<date value="2012.0" direction="forwards" units="years"/>
		</taxon>
		<taxon id="A/Peru/PER328/2011">
			<date value="2011.0" direction="forwards" units="years"/>
		</taxon>
		<taxon id="A/Peru/PER329/2010">
			<date value="2010.0" direction="forwards" units="years"/>
		</taxon>
		<taxon id="A/Peru/PER332/2010">
			<date value="2010.0" direction="forwards" units="years"/>
		</taxon>
		<taxon id="A/Peru/PER333/2011">
			<date value="2011.0" direction="forwards" units="years"/>
		</taxon>
		<taxon id="A/Peru/PER334/2011">
			<date value="2011.0" direction="forwards" units="years"/>
		</taxon>
		<taxon id="A/Peru/PER335/2010">
			<date value="2010.0" direction="forwards" units="years"/>
		</taxon>
		<taxon id="A/Peru/PER339/2010">
			<date value="2010.0" direction="forwards" units="years"/>
		</taxon>
		<taxon id="A/Peru/PER340/2010">
			<date value="2010.0" direction="forwards" units="years"/>
		</taxon>
		<taxon id="A/Peru/PER341/2011">
			<date value="2011.0" direction="forwards" units="years"/>
		</taxon>
		<taxon id="A/Peru/PER344/2010">
			<date value="2010.0" direction="forwards" units="years"/>
		</taxon>
		<taxon id="A/Peru/PER345/2011">
			<date value="2011.0" direction="forwards" units="years"/>
		</taxon>
		<taxon id="A/Peru/PER346/2011">
			<date value="2011.0" direction="forwards" units="years"/>
		</taxon>
		<taxon id="A/Peru/PER349/2010">
			<date value="2010.0" direction="forwards" units="years"/>
		</taxon>
		<taxon id="A/Peru/PER351/2010">
			<date value="2010.0" direction="forwards" units="years"/>
		</taxon>
		<taxon id="A/Peru/PER352/2011">
			<date value="2011.0" direction="forwards" units="years"/>
		</taxon>
		<taxon id="A/Peru/PER355/2011">
			<date value="2011.0" direction="forwards" units="years"/>
		</taxon>
		<taxon id="A/Peru/PER357/2010">
			<date value="2010.0" direction="forwards" units="years"/>
		</taxon>
		<taxon id="A/Peru/PER358/2012">
			<date value="2012.0" direction="forwards" units="years"/>
		</taxon>
		<taxon id="A/Peru/PER360/2010">
			<date value="2010.0" direction="forwards" units="years"/>
		</taxon>
		<taxon id="A/Peru/PER361/2010">
			<date value="2010.0" direction="forwards" units="years"/>
		</taxon>
		<taxon id="A/Peru/PER364/2011">
			<date value="2011.0" direction="forwards" units="years"/>
		</taxon>
		<taxon id="A/Peru/PER365/2010">
			<date value="2010.0" direction="forwards" units="years"/>
		</taxon>
		<taxon id="A/Peru/PER367/2010">
			<date value="2010.0" direction="forwards" units="years"/>
		</taxon>
		<taxon id="A/Peru/PER369/2010">
			<date value="2010.0" direction="forwards" units="years"/>
		</taxon>
		<taxon id="A/Peru/PER372/2010">
			<date value="2010.0" direction="forwards" units="years"/>
		</taxon>
		<taxon id="A/Peru/PER373/2010">
			<date value="2010.0" direction="forwards" units="years"/>
		</taxon>
		<taxon id="A/Peru/PER374/2011">
			<date value="2011.0" direction="forwards" units="years"/>
		</taxon>
		<taxon id="A/Peru/PER376/2010">
			<date value="2010.0" direction="forwards" units="years"/>
		</taxon>
		<taxon id="A/Peru/PER377/2010">
			<date value="2010.0" direction="forwards" units="years"/>
		</taxon>
		<taxon id="A/Peru/PER378/2011">
			<date value="2011.0" direction="forwards" units="years"/>
		</taxon>
		<taxon id="A/Peru/PER380/2010">
			<date value="2010.0" direction="forwards" units="years"/>
		</taxon>
		<taxon id="A/Peru/PER381/2010">
			<date value="2010.0" direction="forwards" units="years"/>
		</taxon>
		<taxon id="A/Peru/PER382/2010">
			<date value="2010.0" direction="forwards" units="years"/>
		</taxon>
		<taxon id="A/Peru/PER385/2011">
			<date value="2011.0" direction="forwards" units="years"/>
		</taxon>
		<taxon id="A/Peru/PER386/2010">
			<date value="2010.0" direction="forwards" units="years"/>
		</taxon>
		<taxon id="A/Peru/PER387/2010">
			<date value="2010.0" direction="forwards" units="years"/>
		</taxon>
		<taxon id="A/Peru/PER388/2011">
			<date value="2011.0" direction="forwards" units="years"/>
		</taxon>
		<taxon id="A/Peru/PER389/2012">
			<date value="2012.0" direction="forwards" units="years"/>
		</taxon>
		<taxon id="A/Peru/PER390/2010">
			<date value="2010.0" direction="forwards" units="years"/>
		</taxon>
		<taxon id="A/Peru/PER392/2010">
			<date value="2010.0" direction="forwards" units="years"/>
		</taxon>
		<taxon id="A/Peru/PER393/2010">
			<date value="2010.0" direction="forwards" units="years"/>
		</taxon>
		<taxon id="A/Peru/PER394/2011">
			<date value="2011.0" direction="forwards" units="years"/>
		</taxon>
		<taxon id="A/Peru/PER395/2011">
			<date value="2011.0" direction="forwards" units="years"/>
		</taxon>
		<taxon id="A/Peru/PER396/2011">
			<date value="2011.0" direction="forwards" units="years"/>
		</taxon>
		<taxon id="A/Peru/PER397/2011">
			<date value="2011.0" direction="forwards" units="years"/>
		</taxon>
		<taxon id="A/Peru/PER398/2010">
			<date value="2010.0" direction="forwards" units="years"/>
		</taxon>
		<taxon id="A/Peru/PER399/2012">
			<date value="2012.0" direction="forwards" units="years"/>
		</taxon>
		<taxon id="A/Peru/PER400/2012">
			<date value="2012.0" direction="forwards" units="years"/>
		</taxon>
		<taxon id="A/Santa_Clara/YGA_03017/2013">
			<date value="2013.0" direction="forwards" units="years"/>
		</taxon>
		<taxon id="A/Santa_Clara/YGA_03018/2013">
			<date value="2013.0" direction="forwards" units="years"/>
		</taxon>
		<taxon id="A/Santa_Clara/YGA_03060/2013">
			<date value="2013.0" direction="forwards" units="years"/>
		</taxon>
		<taxon id="A/Santa_Clara/YGA_03067/2012">
			<date value="2012.0" direction="forwards" units="years"/>
		</taxon>
		<taxon id="A/Santa_Clara/YGA_03069/2013">
			<date value="2013.0" direction="forwards" units="years"/>
		</taxon>
		<taxon id="A/Santa_Clara/YGA_03080/2013">
			<date value="2013.0" direction="forwards" units="years"/>
		</taxon>
		<taxon id="A/Shanghai/11/1987">
			<date value="1987.0" direction="forwards" units="years"/>
		</taxon>
		<taxon id="A/Shanghai-Luwan/1568/2010">
			<date value="2010.0" direction="forwards" units="years"/>
		</taxon>
		<taxon id="A/SINGAPORE/41/2011">
			<date value="2011.0" direction="forwards" units="years"/>
		</taxon>
		<taxon id="A/Singapore/C2010_304V/2010">
			<date value="2010.0" direction="forwards" units="years"/>
		</taxon>
		<taxon id="A/Singapore/C2010_682V/2010">
			<date value="2010.0" direction="forwards" units="years"/>
		</taxon>
		<taxon id="A/Singapore/C2010_803V/2010">
			<date value="2010.0" direction="forwards" units="years"/>
		</taxon>
		<taxon id="A/Singapore/C2010_937V/2010">
			<date value="2010.0" direction="forwards" units="years"/>
		</taxon>
		<taxon id="A/Singapore/C2011_027V/2011">
			<date value="2011.0" direction="forwards" units="years"/>
		</taxon>
		<taxon id="A/Singapore/C2011_173/2011">
			<date value="2011.0" direction="forwards" units="years"/>
		</taxon>
		<taxon id="A/Singapore/C2011_301/2011">
			<date value="2011.0" direction="forwards" units="years"/>
		</taxon>
		<taxon id="A/Singapore/C2011_422/2011">
			<date value="2011.0" direction="forwards" units="years"/>
		</taxon>
		<taxon id="A/Singapore/C2011_452/2011">
			<date value="2011.0" direction="forwards" units="years"/>
		</taxon>
		<taxon id="A/Singapore/C2011_573/2011">
			<date value="2011.0" direction="forwards" units="years"/>
		</taxon>
		<taxon id="A/Singapore/C2011_825/2011">
			<date value="2011.0" direction="forwards" units="years"/>
		</taxon>
		<taxon id="A/Singapore/H2009/389b/2009">
			<date value="2009.0" direction="forwards" units="years"/>
		</taxon>
		<taxon id="A/Singapore/H2009/510/2009">
			<date value="2009.0" direction="forwards" units="years"/>
		</taxon>
		<taxon id="A/Singapore/H2009/679/2009">
			<date value="2009.0" direction="forwards" units="years"/>
		</taxon>
		<taxon id="A/Singapore/H2010_384/2010">
			<date value="2010.0" direction="forwards" units="years"/>
		</taxon>
		<taxon id="A/Singapore/H2010_559C/2010">
			<date value="2010.0" direction="forwards" units="years"/>
		</taxon>
		<taxon id="A/Singapore/H2010_564C/2010">
			<date value="2010.0" direction="forwards" units="years"/>
		</taxon>
		<taxon id="A/Singapore/H2010_619/2010">
			<date value="2010.0" direction="forwards" units="years"/>
		</taxon>
		<taxon id="A/Singapore/H2010_797/2010">
			<date value="2010.0" direction="forwards" units="years"/>
		</taxon>
		<taxon id="A/Singapore/H2010_822/2010">
			<date value="2010.0" direction="forwards" units="years"/>
		</taxon>
		<taxon id="A/Singapore/H2011_140C/2011">
			<date value="2011.0" direction="forwards" units="years"/>
		</taxon>
		<taxon id="A/Singapore/H2011_471a/2011">
			<date value="2011.0" direction="forwards" units="years"/>
		</taxon>
		<taxon id="A/Singapore/H2011_479/2011">
			<date value="2011.0" direction="forwards" units="years"/>
		</taxon>
		<taxon id="A/Singapore/H2011_496/2011">
			<date value="2011.0" direction="forwards" units="years"/>
		</taxon>
		<taxon id="A/Singapore/H2011_504C/2011">
			<date value="2011.0" direction="forwards" units="years"/>
		</taxon>
		<taxon id="A/Singapore/H2011_515/2011">
			<date value="2011.0" direction="forwards" units="years"/>
		</taxon>
		<taxon id="A/Singapore/H2011_518/2011">
			<date value="2011.0" direction="forwards" units="years"/>
		</taxon>
		<taxon id="A/Singapore/H2011_751/2011">
			<date value="2011.0" direction="forwards" units="years"/>
		</taxon>
		<taxon id="A/Singapore/H2011_808bC/2011">
			<date value="2011.0" direction="forwards" units="years"/>
		</taxon>
		<taxon id="A/Singapore/H2013_060/2013">
			<date value="2013.0" direction="forwards" units="years"/>
		</taxon>
		<taxon id="A/SRI_LANKA/27/2013">
			<date value="2013.0" direction="forwards" units="years"/>
		</taxon>
		<taxon id="A/Stockholm/14/2012">
			<date value="2012.0" direction="forwards" units="years"/>
		</taxon>
		<taxon id="A/Stockholm/19/2012">
			<date value="2012.0" direction="forwards" units="years"/>
		</taxon>
		<taxon id="A/Sydney/DD2_02/2010">
			<date value="2010.0" direction="forwards" units="years"/>
		</taxon>
		<taxon id="A/TASMANIA/1/2012">
			<date value="2012.0" direction="forwards" units="years"/>
		</taxon>
		<taxon id="A/Tennessee/F2011/2011">
			<date value="2011.0" direction="forwards" units="years"/>
		</taxon>
		<taxon id="A/Tennessee/F2018/2011">
			<date value="2011.0" direction="forwards" units="years"/>
		</taxon>
		<taxon id="A/Tennessee/F2019/2011">
			<date value="2011.0" direction="forwards" units="years"/>
		</taxon>
		<taxon id="A/Tennessee/F2021/2011">
			<date value="2011.0" direction="forwards" units="years"/>
		</taxon>
		<taxon id="A/Tennessee/F2031A/2011">
			<date value="2011.0" direction="forwards" units="years"/>
		</taxon>
		<taxon id="A/Tennessee/F2034/2011">
			<date value="2011.0" direction="forwards" units="years"/>
		</taxon>
		<taxon id="A/Tennessee/F2048/2011">
			<date value="2011.0" direction="forwards" units="years"/>
		</taxon>
		<taxon id="A/Tennessee/F2053/2011">
			<date value="2011.0" direction="forwards" units="years"/>
		</taxon>
		<taxon id="A/Tennessee/F2054A/2011">
			<date value="2011.0" direction="forwards" units="years"/>
		</taxon>
		<taxon id="A/Tennessee/F2065/2011">
			<date value="2011.0" direction="forwards" units="years"/>
		</taxon>
		<taxon id="A/Tennessee/F2078/2011">
			<date value="2011.0" direction="forwards" units="years"/>
		</taxon>
		<taxon id="A/Tennessee/F2079/2011">
			<date value="2011.0" direction="forwards" units="years"/>
		</taxon>
		<taxon id="A/Tennessee/F2080c7879/2011">
			<date value="2011.0" direction="forwards" units="years"/>
		</taxon>
		<taxon id="A/Tennessee/F2090B/2011">
			<date value="2011.0" direction="forwards" units="years"/>
		</taxon>
		<taxon id="A/Texas/06/2011">
			<date value="2011.0" direction="forwards" units="years"/>
		</taxon>
		<taxon id="A/Texas/1/1977">
			<date value="1977.0" direction="forwards" units="years"/>
		</taxon>
		<taxon id="A/Texas/24/2010">
			<date value="2010.0" direction="forwards" units="years"/>
		</taxon>
		<taxon id="A/Texas/JMM_11/2012">
			<date value="2012.0" direction="forwards" units="years"/>
		</taxon>
		<taxon id="A/Texas/JMM_12/2012">
			<date value="2012.0" direction="forwards" units="years"/>
		</taxon>
		<taxon id="A/Texas/JMM_23/2012">
			<date value="2012.0" direction="forwards" units="years"/>
		</taxon>
		<taxon id="A/Texas/JMM_26/2012">
			<date value="2012.0" direction="forwards" units="years"/>
		</taxon>
		<taxon id="A/Texas/JMM_36/2012">
			<date value="2012.0" direction="forwards" units="years"/>
		</taxon>
		<taxon id="A/Texas/JMM_37/2012">
			<date value="2012.0" direction="forwards" units="years"/>
		</taxon>
		<taxon id="A/Texas/JMM_40/2012">
			<date value="2012.0" direction="forwards" units="years"/>
		</taxon>
		<taxon id="A/Texas/JMM_43/2012">
			<date value="2012.0" direction="forwards" units="years"/>
		</taxon>
		<taxon id="A/Texas/JMM_5/2012">
			<date value="2012.0" direction="forwards" units="years"/>
		</taxon>
		<taxon id="A/Texas/JMM_51/2012">
			<date value="2012.0" direction="forwards" units="years"/>
		</taxon>
		<taxon id="A/Texas/NHRC0001/2011">
			<date value="2011.0" direction="forwards" units="years"/>
		</taxon>
		<taxon id="A/Tianjin_Nankai/1842/2010">
			<date value="2010.0" direction="forwards" units="years"/>
		</taxon>
		<taxon id="A/TOWNSVILLE/117/2010">
			<date value="2010.0" direction="forwards" units="years"/>
		</taxon>
		<taxon id="A/Ukraine/387/2013">
			<date value="2013.0" direction="forwards" units="years"/>
		</taxon>
		<taxon id="A/Uruguay/716/2007">
			<date value="2007.0" direction="forwards" units="years"/>
		</taxon>
		<taxon id="A/VICTORIA/103/2011">
			<date value="2011.0" direction="forwards" units="years"/>
		</taxon>
		<taxon id="A/VICTORIA/506/2011">
			<date value="2011.0" direction="forwards" units="years"/>
		</taxon>
		<taxon id="A/Victoria/506/2013">
			<date value="2013.0" direction="forwards" units="years"/>
		</taxon>
		<taxon id="A/VICTORIA/802/2012">
			<date value="2012.0" direction="forwards" units="years"/>
		</taxon>
		<taxon id="A/Washington/18/2013">
			<date value="2013.0" direction="forwards" units="years"/>
		</taxon>
		<taxon id="A/Wisconsin/22/2011">
			<date value="2011.0" direction="forwards" units="years"/>
		</taxon>
		<taxon id="BRD11439_11/2/2011">
			<date value="2011.0" direction="forwards" units="years"/>
		</taxon>
		<taxon id="BRD11482N/2012">
			<date value="2012.0" direction="forwards" units="years"/>
		</taxon>
		<taxon id="BRD11499N_1/30/2012">
			<date value="2012.0" direction="forwards" units="years"/>
		</taxon>
		<taxon id="BRD11503N_1/30/2012">
			<date value="2012.0" direction="forwards" units="years"/>
		</taxon>
		<taxon id="CFI1471_11/3/2011">
			<date value="2011.0" direction="forwards" units="years"/>
		</taxon>
		<taxon id="CFI1510_11/30/2011">
			<date value="2011.0" direction="forwards" units="years"/>
		</taxon>
		<taxon id="CFI1576_1/5/2012">
			<date value="2012.0" direction="forwards" units="years"/>
		</taxon>
		<taxon id="F181_3_2/1/2014">
			<date value="2014.0" direction="forwards" units="years"/>
		</taxon>
		<taxon id="FDX11070_12/15/2011">
			<date value="2011.0" direction="forwards" units="years"/>
		</taxon>
		<taxon id="FLU_BTI_00001_9/27/2011">
			<date value="2011.0" direction="forwards" units="years"/>
		</taxon>
		<taxon id="FLU_PHC_0284_11/29/2011">
			<date value="2011.0" direction="forwards" units="years"/>
		</taxon>
		<taxon id="FLU_PHC_0291_12/6/2011">
			<date value="2011.0" direction="forwards" units="years"/>
		</taxon>
		<taxon id="FLU_PMKA0967_CP3_10/26/2010">
			<date value="2010.0" direction="forwards" units="years"/>
		</taxon>
		<taxon id="FLU_PMKA1169_3/25/2011">
			<date value="2011.0" direction="forwards" units="years"/>
		</taxon>
		<taxon id="FLU_PMKA1493_8/11/2011">
			<date value="2011.0" direction="forwards" units="years"/>
		</taxon>
		<taxon id="FLUEJKSV0025_1/12/2012">
			<date value="2012.0" direction="forwards" units="years"/>
		</taxon>
		<taxon id="FPI002788_12/1/2011">
			<date value="2011.0" direction="forwards" units="years"/>
		</taxon>
		<taxon id="FPM00365_10/17/2011">
			<date value="2011.0" direction="forwards" units="years"/>
		</taxon>
		<taxon id="FPP00919_10/25/2011">
			<date value="2011.0" direction="forwards" units="years"/>
		</taxon>
		<taxon id="FPU00363_12/19/2011">
			<date value="2011.0" direction="forwards" units="years"/>
		</taxon>
		<taxon id="FPU00370_12/27/2011">
			<date value="2011.0" direction="forwards" units="years"/>
		</taxon>
		<taxon id="INI00222_10/13/2011">
			<date value="2011.0" direction="forwards" units="years"/>
		</taxon>
		<taxon id="INI00224_10/14/2011">
			<date value="2011.0" direction="forwards" units="years"/>
		</taxon>
		<taxon id="INI00283_10/23/2011">
			<date value="2011.0" direction="forwards" units="years"/>
		</taxon>
		<taxon id="IPE00693_10/7/2011">
			<date value="2011.0" direction="forwards" units="years"/>
		</taxon>
		<taxon id="IPE00792_11/25/2011">
			<date value="2011.0" direction="forwards" units="years"/>
		</taxon>
		<taxon id="SAR40343N/2012">
			<date value="2012.0" direction="forwards" units="years"/>
		</taxon>
		<taxon id="SE680_2/3/2012">
			<date value="2012.0" direction="forwards" units="years"/>
		</taxon>
	</taxa>
	<!-- The sequence alignment (each sequence refers to a taxon above). -->
	<!-- ntax=559 nchar=1701 -->
	<alignment id="alignment" dataType="nucleotide">
			</sequence>
	</alignment>
	<!-- The unique patterns for codon positions 1 & 2 -->
	<mergePatterns id="CP1+2.patterns">
		<!-- The unique patterns from 1 to end every 3 -->
		<!-- npatterns=125 -->
		<patterns from="1" every="3" strip="false">
			<alignment idref="alignment"/>
		</patterns>
		<!-- The unique patterns from 2 to end every 3 -->
		<!-- npatterns=94 -->
		<patterns from="2" every="3" strip="false">
			<alignment idref="alignment"/>
		</patterns>
	</mergePatterns>
	<!-- The unique patterns for codon position 3 -->
	<!-- The unique patterns from 3 to end every 3 -->
	<!-- npatterns=354 -->
	<patterns id="CP3.patterns" from="3" every="3" strip="false">
		<alignment idref="alignment"/>
	</patterns>
	<!-- This is a simple constant population size coalescent model -->
	<!-- that is used to generate an initial tree for the chain. -->
	<constantSize id="initialDemo" units="years">
		<populationSize>
			<parameter id="initialDemo.popSize" value="100.0"/>
		</populationSize>
	</constantSize>
	<!-- Generate a random starting tree under the coalescent process -->
	<coalescentSimulator id="startingTree">
		<taxa idref="taxa"/>
		<constantSize idref="initialDemo"/>
	</coalescentSimulator>
	<!-- Generate a tree model -->
	<treeModel id="treeModel">
		<coalescentTree idref="startingTree"/>
		<rootHeight>
			<parameter id="treeModel.rootHeight"/>
		</rootHeight>
		<nodeHeights internalNodes="true">
			<parameter id="treeModel.internalNodeHeights"/>
		</nodeHeights>
		<nodeHeights internalNodes="true" rootNode="true">
			<parameter id="treeModel.allInternalNodeHeights"/>
		</nodeHeights>
	</treeModel>
	<!-- Generate a gmrfSkyrideLikelihood for GMRF Bayesian Skyride process -->
	<gmrfSkyrideLikelihood id="skyride" timeAwareSmoothing="true" randomizeTree="false">
		<populationSizes>
			<!-- skyride.logPopSize is in log units unlike other popSize -->
			<parameter id="skyride.logPopSize" dimension="558" value="5.91350300563827"/>
		</populationSizes>
		<groupSizes>
			<parameter id="skyride.groupSize" dimension="558"/>
		</groupSizes>
		<precisionParameter>
			<parameter id="skyride.precision" value="1.0" lower="0.0"/>
		</precisionParameter>
		<populationTree>
			<treeModel idref="treeModel"/>
		</populationTree>
	</gmrfSkyrideLikelihood>
	<!-- The strict clock (Uniform rates across branches) -->
	<strictClockBranchRates id="branchRates">
		<rate>
			<parameter id="clock.rate" value="3.6E-4" lower="0.0"/>
		</rate>
	</strictClockBranchRates>
	<!-- The general time reversible (GTR) substitution model -->
	<gtrModel id="CP1+2.gtr">
		<frequencies>
			<frequencyModel dataType="nucleotide">
				<frequencies>
					<parameter id="frequencies" value="0.25 0.25 0.25 0.25"/>
				</frequencies>
			</frequencyModel>
		</frequencies>
		<rateAC>
			<parameter id="CP1+2.ac" value="1.0" lower="0.0"/>
		</rateAC>
		<rateAG>
			<parameter id="CP1+2.ag" value="1.0" lower="0.0"/>
		</rateAG>
		<rateAT>
			<parameter id="CP1+2.at" value="1.0" lower="0.0"/>
		</rateAT>
		<rateCG>
			<parameter id="CP1+2.cg" value="1.0" lower="0.0"/>
		</rateCG>
		<rateGT>
			<parameter id="CP1+2.gt" value="1.0" lower="0.0"/>
		</rateGT>
	</gtrModel>
	<!-- The general time reversible (GTR) substitution model -->
	<gtrModel id="CP3.gtr">
		<frequencies>
			<frequencyModel dataType="nucleotide">
				<frequencies>
					<parameter idref="frequencies"/>
				</frequencies>
			</frequencyModel>
		</frequencies>
		<rateAC>
			<parameter id="CP3.ac" value="1.0" lower="0.0"/>
		</rateAC>
		<rateAG>
			<parameter id="CP3.ag" value="1.0" lower="0.0"/>
		</rateAG>
		<rateAT>
			<parameter id="CP3.at" value="1.0" lower="0.0"/>
		</rateAT>
		<rateCG>
			<parameter id="CP3.cg" value="1.0" lower="0.0"/>
		</rateCG>
		<rateGT>
			<parameter id="CP3.gt" value="1.0" lower="0.0"/>
		</rateGT>
	</gtrModel>
	<!-- site model -->
	<siteModel id="CP1+2.siteModel">
		<substitutionModel>
			<gtrModel idref="CP1+2.gtr"/>
		</substitutionModel>
		<relativeRate>
			<parameter id="CP1+2.mu" value="0.5" lower="0.0"/>
		</relativeRate>
		<gammaShape gammaCategories="4">
			<parameter id="CP1+2.alpha" value="0.5" lower="0.0"/>
		</gammaShape>
	</siteModel>
	<!-- site model -->
	<siteModel id="CP3.siteModel">
		<substitutionModel>
			<gtrModel idref="CP3.gtr"/>
		</substitutionModel>
		<relativeRate>
			<parameter id="CP3.mu" value="0.5" lower="0.0"/>
		</relativeRate>
		<gammaShape gammaCategories="4">
			<parameter id="CP3.alpha" value="0.5" lower="0.0"/>
		</gammaShape>
	</siteModel>
	<compoundParameter id="allMus">
		<parameter idref="CP1+2.mu"/>
		<parameter idref="CP3.mu"/>
	</compoundParameter>
	<!-- Likelihood for tree given sequence data -->
	<treeLikelihood id="CP1+2.treeLikelihood" useAmbiguities="false">
		<mergePatterns idref="CP1+2.patterns"/>
		<treeModel idref="treeModel"/>
		<siteModel idref="CP1+2.siteModel"/>
		<strictClockBranchRates idref="branchRates"/>
	</treeLikelihood>
	<!-- Likelihood for tree given sequence data -->
	<treeLikelihood id="CP3.treeLikelihood" useAmbiguities="false">
		<patterns idref="CP3.patterns"/>
		<treeModel idref="treeModel"/>
		<siteModel idref="CP3.siteModel"/>
		<strictClockBranchRates idref="branchRates"/>
	</treeLikelihood>
	<!-- Define operators -->
	<operators id="operators" optimizationSchedule="log">
		<scaleOperator scaleFactor="0.75" weight="0.1">
			<parameter idref="CP1+2.ac"/>
		</scaleOperator>
		<scaleOperator scaleFactor="0.75" weight="0.1">
			<parameter idref="CP1+2.ag"/>
		</scaleOperator>
		<scaleOperator scaleFactor="0.75" weight="0.1">
			<parameter idref="CP1+2.at"/>
		</scaleOperator>
		<scaleOperator scaleFactor="0.75" weight="0.1">
			<parameter idref="CP1+2.cg"/>
		</scaleOperator>
		<scaleOperator scaleFactor="0.75" weight="0.1">
			<parameter idref="CP1+2.gt"/>
		</scaleOperator>
		<scaleOperator scaleFactor="0.75" weight="0.1">
			<parameter idref="CP3.ac"/>
		</scaleOperator>
		<scaleOperator scaleFactor="0.75" weight="0.1">
			<parameter idref="CP3.ag"/>
		</scaleOperator>
		<scaleOperator scaleFactor="0.75" weight="0.1">
			<parameter idref="CP3.at"/>
		</scaleOperator>
		<scaleOperator scaleFactor="0.75" weight="0.1">
			<parameter idref="CP3.cg"/>
		</scaleOperator>
		<scaleOperator scaleFactor="0.75" weight="0.1">
			<parameter idref="CP3.gt"/>
		</scaleOperator>
		<deltaExchange delta="0.01" weight="0.1">
			<parameter idref="frequencies"/>
		</deltaExchange>
		<scaleOperator scaleFactor="0.75" weight="0.1">
			<parameter idref="CP1+2.alpha"/>
		</scaleOperator>
		<scaleOperator scaleFactor="0.75" weight="0.1">
			<parameter idref="CP3.alpha"/>
		</scaleOperator>
		<deltaExchange delta="0.75" parameterWeights="1134 567" weight="2">
			<parameter idref="allMus"/>
		</deltaExchange>
		<scaleOperator scaleFactor="0.75" weight="3">
			<parameter idref="clock.rate"/>
		</scaleOperator>
		<subtreeSlide size="37.0" gaussian="true" weight="15">
			<treeModel idref="treeModel"/>
		</subtreeSlide>
		<narrowExchange weight="15">
			<treeModel idref="treeModel"/>
		</narrowExchange>
		<wideExchange weight="3">
			<treeModel idref="treeModel"/>
		</wideExchange>
		<wilsonBalding weight="3">
			<treeModel idref="treeModel"/>
		</wilsonBalding>
		<scaleOperator scaleFactor="0.75" weight="3">
			<parameter idref="treeModel.rootHeight"/>
		</scaleOperator>
		<uniformOperator weight="30">
			<parameter idref="treeModel.internalNodeHeights"/>
		</uniformOperator>
		<gmrfBlockUpdateOperator scaleFactor="2.0" weight="2">
			<gmrfSkyrideLikelihood idref="skyride"/>
		</gmrfBlockUpdateOperator>
		<upDownOperator scaleFactor="0.75" weight="3">
			<up>
				<parameter idref="clock.rate"/>
			</up>
			<down>
				<parameter idref="treeModel.allInternalNodeHeights"/>
			</down>
		</upDownOperator>
	</operators>
	<!-- Define MCMC -->
	<mcmc id="mcmc" chainLength="500000000" autoOptimize="true" operatorAnalysis="7.HA.BEASTA.all.strict1_GTR.ops">
		<posterior id="posterior">
			<prior id="prior">
				<gammaPrior shape="0.05" scale="10.0" offset="0.0">
					<parameter idref="CP1+2.ac"/>
				</gammaPrior>
				<gammaPrior shape="0.05" scale="20.0" offset="0.0">
					<parameter idref="CP1+2.ag"/>
				</gammaPrior>
				<gammaPrior shape="0.05" scale="10.0" offset="0.0">
					<parameter idref="CP1+2.at"/>
				</gammaPrior>
				<gammaPrior shape="0.05" scale="10.0" offset="0.0">
					<parameter idref="CP1+2.cg"/>
				</gammaPrior>
				<gammaPrior shape="0.05" scale="10.0" offset="0.0">
					<parameter idref="CP1+2.gt"/>
				</gammaPrior>
				<gammaPrior shape="0.05" scale="10.0" offset="0.0">
					<parameter idref="CP3.ac"/>
				</gammaPrior>
				<gammaPrior shape="0.05" scale="20.0" offset="0.0">
					<parameter idref="CP3.ag"/>
				</gammaPrior>
				<gammaPrior shape="0.05" scale="10.0" offset="0.0">
					<parameter idref="CP3.at"/>
				</gammaPrior>
				<gammaPrior shape="0.05" scale="10.0" offset="0.0">
					<parameter idref="CP3.cg"/>
				</gammaPrior>
				<gammaPrior shape="0.05" scale="10.0" offset="0.0">
					<parameter idref="CP3.gt"/>
				</gammaPrior>
				<uniformPrior lower="0.0" upper="1.0">
					<parameter idref="CP1+2.mu"/>
				</uniformPrior>
				<uniformPrior lower="0.0" upper="1.0">
					<parameter idref="CP3.mu"/>
				</uniformPrior>
				<uniformPrior lower="0.0" upper="1.0">
					<parameter idref="frequencies"/>
				</uniformPrior>
				<exponentialPrior mean="0.5" offset="0.0">
					<parameter idref="CP1+2.alpha"/>
				</exponentialPrior>
				<exponentialPrior mean="0.5" offset="0.0">
					<parameter idref="CP3.alpha"/>
				</exponentialPrior>
				<uniformPrior lower="0.0" upper="1.0">
					<parameter idref="clock.rate"/>
				</uniformPrior>
				<gammaPrior shape="0.001" scale="1000.0" offset="0.0">
					<parameter idref="skyride.precision"/>
				</gammaPrior>
				<gmrfSkyrideLikelihood idref="skyride"/>
			</prior>
			<likelihood id="likelihood">
				<treeLikelihood idref="CP1+2.treeLikelihood"/>
				<treeLikelihood idref="CP3.treeLikelihood"/>
			</likelihood>
		</posterior>
		<operators idref="operators"/>
		<!-- write log to screen -->
		<log id="screenLog" logEvery="100000">
			<column label="Posterior" dp="4" width="12">
				<posterior idref="posterior"/>
			</column>
			<column label="Prior" dp="4" width="12">
				<prior idref="prior"/>
			</column>
[truncated: 53 more rows]

## Sheet: HA.BEASTE.xml
<?xml version="1.0" standalone="yes"?>
<!-- Generated by BEAUTi v1.8.0 -->
<!-- by Alexei J. Drummond, Andrew Rambaut and Marc A. Suchard -->
<!-- Department of Computer Science, University of Auckland and -->
<!-- Institute of Evolutionary Biology, University of Edinburgh -->
<!-- David Geffen School of Medicine, University of California, Los Angeles-->
<!-- http://beast.bio.ed.ac.uk/ -->
<beast>
	<!-- The list of taxa to be analysed (can also include dates/ages). -->
	<!-- ntax=388 -->
	<taxa id="taxa">
		<taxon id="A_Hong_Kong_H090_703_V10_2009">
			<date value="2009.0" direction="forwards" units="years"/>
		</taxon>
		<taxon id="A_Santa_Clara_YGA_03054_2013">
			<date value="2013.0" direction="forwards" units="years"/>
		</taxon>
		<taxon id="A_Boston_DOA2_133_2012">
			<date value="2012.0" direction="forwards" units="years"/>
		</taxon>
		<taxon id="A_Peru_PER334_2011">
			<date value="2011.0" direction="forwards" units="years"/>
		</taxon>
		<taxon id="A_Boston_YGA_01170_2013">
			<date value="2013.0" direction="forwards" units="years"/>
		</taxon>
		<taxon id="A_New_York_1139_2008">
			<date value="2008.0" direction="forwards" units="years"/>
		</taxon>
		<taxon id="A_Boston_YGA_01112_2013">
			<date value="2013.0" direction="forwards" units="years"/>
		</taxon>
		<taxon id="A_Hong_Kong_H090_755_V20_2009">
			<date value="2009.0" direction="forwards" units="years"/>
		</taxon>
		<taxon id="A_Boston_DOA41_2011">
			<date value="2011.0" direction="forwards" units="years"/>
		</taxon>
		<taxon id="A_Boston_YGA_01014_2012">
			<date value="2012.0" direction="forwards" units="years"/>
		</taxon>
		<taxon id="A_Peru_PER154_2010">
			<date value="2010.0" direction="forwards" units="years"/>
		</taxon>
		<taxon id="A_New_York_3064_2009">
			<date value="2009.0" direction="forwards" units="years"/>
		</taxon>
		<taxon id="A_Boston_DOA2_158_2013">
			<date value="2013.0" direction="forwards" units="years"/>
		</taxon>
		<taxon id="A_Boston_YGA_01089_2012">
			<date value="2012.0" direction="forwards" units="years"/>
		</taxon>
		<taxon id="A_Nicaragua_AGA2_32_2011">
			<date value="2011.0" direction="forwards" units="years"/>
		</taxon>
		<taxon id="A_Pennsylvania_PIT42_2008">
			<date value="2008.0" direction="forwards" units="years"/>
		</taxon>
		<taxon id="A_Suzhou_1275_2013">
			<date value="2013.0" direction="forwards" units="years"/>
		</taxon>
		<taxon id="A_Peru_PER165_2010">
			<date value="2010.0" direction="forwards" units="years"/>
		</taxon>
		<taxon id="A_Hong_Kong_H090_720_V10_2009">
			<date value="2009.0" direction="forwards" units="years"/>
		</taxon>
		<taxon id="A_Peru_PER134_2011">
			<date value="2011.0" direction="forwards" units="years"/>
		</taxon>
		<taxon id="A_Nanjing_1655_2010">
			<date value="2010.0" direction="forwards" units="years"/>
		</taxon>
		<taxon id="A_California_VRDL330_2009">
			<date value="2009.0" direction="forwards" units="years"/>
		</taxon>
		<taxon id="A_Finland_97_2009">
			<date value="2009.0" direction="forwards" units="years"/>
		</taxon>
		<taxon id="A_Peru_PER013_2010">
			<date value="2010.0" direction="forwards" units="years"/>
		</taxon>
		<taxon id="A_Boston_DOA66_2011">
			<date value="2011.0" direction="forwards" units="years"/>
		</taxon>
		<taxon id="A_Peru_PER174_2010">
			<date value="2010.0" direction="forwards" units="years"/>
		</taxon>
		<taxon id="A_Hiroshima_52_2005_CA04_VaccineAlt">
			<date value="2005.0" direction="forwards" units="years"/>
		</taxon>
		<taxon id="A_Peru_PER390_2010">
			<date value="2010.0" direction="forwards" units="years"/>
		</taxon>
		<taxon id="A_Boston_YGA_01025_2012">
			<date value="2012.0" direction="forwards" units="years"/>
		</taxon>
		<taxon id="A_California_VRDL385_2009">
			<date value="2009.0" direction="forwards" units="years"/>
		</taxon>
		<taxon id="A_Boston_88_2008">
			<date value="2008.0" direction="forwards" units="years"/>
		</taxon>
		<taxon id="A_Peru_PER097_2011">
			<date value="2011.0" direction="forwards" units="years"/>
		</taxon>
		<taxon id="A_Hue_H207_2008">
			<date value="2008.0" direction="forwards" units="years"/>
		</taxon>
		<taxon id="A_Peru_PER077_2010">
			<date value="2010.0" direction="forwards" units="years"/>
		</taxon>
		<taxon id="A_Boston_YGA_01096_2012">
			<date value="2012.0" direction="forwards" units="years"/>
		</taxon>
		<taxon id="A_Boston_YGA_01015_2012">
			<date value="2012.0" direction="forwards" units="years"/>
		</taxon>
		<taxon id="A_Boston_YGA_01040_2012">
			<date value="2012.0" direction="forwards" units="years"/>
		</taxon>
		<taxon id="FLU_PMKA1561_Thailand_8_25_2011">
			<date value="2011.0" direction="forwards" units="years"/>
		</taxon>
		<taxon id="A_Costa_Rica_4700_2013">
			<date value="2013.0" direction="forwards" units="years"/>
		</taxon>
		<taxon id="A_California_NHRC0001_2011">
			<date value="2011.0" direction="forwards" units="years"/>
		</taxon>
		<taxon id="A_Peru_PER103_2010">
			<date value="2010.0" direction="forwards" units="years"/>
		</taxon>
		<taxon id="A_Costa_Rica_4009_2013">
			<date value="2013.0" direction="forwards" units="years"/>
		</taxon>
		<taxon id="A_Boston_DOA60_2011">
			<date value="2011.0" direction="forwards" units="years"/>
		</taxon>
		<taxon id="A_Boston_YGA_02053_2013">
			<date value="2013.0" direction="forwards" units="years"/>
		</taxon>
		<taxon id="A_Boston_DOA2_219_2012">
			<date value="2012.0" direction="forwards" units="years"/>
		</taxon>
		<taxon id="A_Boston_DOA09_2011">
			<date value="2011.0" direction="forwards" units="years"/>
		</taxon>
		<taxon id="A_Boston_DOA2_101_2012">
			<date value="2012.0" direction="forwards" units="years"/>
		</taxon>
		<taxon id="A_Anhui_Baohe_1456_2010">
			<date value="2010.0" direction="forwards" units="years"/>
		</taxon>
		<taxon id="A_Boston_DOA2_203_2012">
			<date value="2012.0" direction="forwards" units="years"/>
		</taxon>
		<taxon id="A_Boston_YGA_01027_2012">
			<date value="2012.0" direction="forwards" units="years"/>
		</taxon>
		<taxon id="A_Peru_PER254_2010">
			<date value="2010.0" direction="forwards" units="years"/>
		</taxon>
		<taxon id="A_Boston_YGA_00055_2013">
			<date value="2013.0" direction="forwards" units="years"/>
		</taxon>
		<taxon id="A_Malaysia_1997831_2008">
			<date value="2008.0" direction="forwards" units="years"/>
		</taxon>
		<taxon id="A_Peru_PER253_2010">
			<date value="2010.0" direction="forwards" units="years"/>
		</taxon>
		<taxon id="A_Mexico_24010_2008">
			<date value="2008.0" direction="forwards" units="years"/>
		</taxon>
		<taxon id="A_Texas_JMM_47_2012">
			<date value="2012.0" direction="forwards" units="years"/>
		</taxon>
		<taxon id="A_Beijing_Xicheng_1409_2011">
			<date value="2011.0" direction="forwards" units="years"/>
		</taxon>
		<taxon id="A_Boston_YGA_02004_2012">
			<date value="2012.0" direction="forwards" units="years"/>
		</taxon>
		<taxon id="A_Thailand_CU_1102_2008">
			<date value="2008.0" direction="forwards" units="years"/>
		</taxon>
		<taxon id="A_Boston_40_2009">
			<date value="2009.0" direction="forwards" units="years"/>
		</taxon>
		<taxon id="A_Boston_DOA2_136_2012">
			<date value="2012.0" direction="forwards" units="years"/>
		</taxon>
		<taxon id="A_Boston_YGA_02047_2013">
			<date value="2013.0" direction="forwards" units="years"/>
		</taxon>
		<taxon id="A_Santa_Clara_YGA_03042_2013">
			<date value="2013.0" direction="forwards" units="years"/>
		</taxon>
		<taxon id="A_Singapore_C2010_471aV_2010">
			<date value="2010.0" direction="forwards" units="years"/>
		</taxon>
		<taxon id="A_New_York_3470_2009">
			<date value="2009.0" direction="forwards" units="years"/>
		</taxon>
		<taxon id="A_Boston_YGA_01033_2012">
			<date value="2012.0" direction="forwards" units="years"/>
		</taxon>
		<taxon id="A_New_York_1190_2009">
			<date value="2009.0" direction="forwards" units="years"/>
		</taxon>
		<taxon id="A_Peru_PER115_2011">
			<date value="2011.0" direction="forwards" units="years"/>
		</taxon>
		<taxon id="A_Bangladesh_5014_2009">
			<date value="2009.0" direction="forwards" units="years"/>
		</taxon>
		<taxon id="A_Chicago_YGA_04142_2013">
			<date value="2013.0" direction="forwards" units="years"/>
		</taxon>
		<taxon id="A_Singapore_H2011_751_2011">
			<date value="2011.0" direction="forwards" units="years"/>
		</taxon>
		<taxon id="A_California_VRDL396_2009">
			<date value="2009.0" direction="forwards" units="years"/>
		</taxon>
		<taxon id="A_Peru_PER373_2010">
			<date value="2010.0" direction="forwards" units="years"/>
		</taxon>
		<taxon id="A_Boston_YGA_01115_2013">
			<date value="2013.0" direction="forwards" units="years"/>
		</taxon>
		<taxon id="A_Peru_PER207_2010">
			<date value="2010.0" direction="forwards" units="years"/>
		</taxon>
		<taxon id="A_Korea_AF05_2008">
			<date value="2008.0" direction="forwards" units="years"/>
		</taxon>
		<taxon id="FPP00919_Peru_10_25_2011">
			<date value="2011.0" direction="forwards" units="years"/>
		</taxon>
		<taxon id="A_Peru_PER049_2011">
			<date value="2011.0" direction="forwards" units="years"/>
		</taxon>
		<taxon id="A_Boston_YGA_02054_2013">
			<date value="2013.0" direction="forwards" units="years"/>
		</taxon>
		<taxon id="A_Managua_5271_04_2010">
			<date value="2010.0" direction="forwards" units="years"/>
		</taxon>
		<taxon id="A_Managua_1784_03_2010">
			<date value="2010.0" direction="forwards" units="years"/>
		</taxon>
		<taxon id="A_Peru_PER176_2011">
			<date value="2011.0" direction="forwards" units="years"/>
		</taxon>
		<taxon id="FLU_PHD_0142_CP2_Philippines_7_27_2009">
			<date value="2009.0" direction="forwards" units="years"/>
		</taxon>
		<taxon id="A_Peru_PER123_2010">
			<date value="2010.0" direction="forwards" units="years"/>
		</taxon>
		<taxon id="A_New_York_3297_2009">
			<date value="2009.0" direction="forwards" units="years"/>
		</taxon>
		<taxon id="A_Boston_YGA_01024_2012">
			<date value="2012.0" direction="forwards" units="years"/>
		</taxon>
		<taxon id="A_Boston_YGA_01006_2012">
			<date value="2012.0" direction="forwards" units="years"/>
		</taxon>
		<taxon id="A_Peru_PER105_2012">
			<date value="2012.0" direction="forwards" units="years"/>
		</taxon>
		<taxon id="A_Santa_Clara_YGA_03046_2013">
			<date value="2013.0" direction="forwards" units="years"/>
		</taxon>
		<taxon id="A_Mexico_City_WRAIR3579N_2010">
			<date value="2010.0" direction="forwards" units="years"/>
		</taxon>
		<taxon id="A_Peru_PER215_2010">
			<date value="2010.0" direction="forwards" units="years"/>
		</taxon>
		<taxon id="A_New_York_UR07_0160_2008">
			<date value="2008.0" direction="forwards" units="years"/>
		</taxon>
		<taxon id="A_Santa_Clara_YGA_03067_2012">
			<date value="2012.0" direction="forwards" units="years"/>
		</taxon>
		<taxon id="A_California_VRDL338_2009">
			<date value="2009.0" direction="forwards" units="years"/>
		</taxon>
		<taxon id="A_Tianjin_Nankai_1842_2010">
			<date value="2010.0" direction="forwards" units="years"/>
		</taxon>
		<taxon id="A_Boston_YGA_01120_2013">
			<date value="2013.0" direction="forwards" units="years"/>
		</taxon>
		<taxon id="A_PERTH_41_2012">
			<date value="2012.0" direction="forwards" units="years"/>
		</taxon>
		<taxon id="A_Peru_PER370_2010">
			<date value="2010.0" direction="forwards" units="years"/>
		</taxon>
		<taxon id="A_Boston_75_2009">
			<date value="2009.0" direction="forwards" units="years"/>
		</taxon>
		<taxon id="A_California_VRDL166_2009">
			<date value="2009.0" direction="forwards" units="years"/>
		</taxon>
		<taxon id="A_Ohio_UR07_0016_2008">
			<date value="2008.0" direction="forwards" units="years"/>
		</taxon>
		<taxon id="A_Boston_YGA_01203_2013">
			<date value="2013.0" direction="forwards" units="years"/>
		</taxon>
		<taxon id="A_Peru_PER382_2010">
			<date value="2010.0" direction="forwards" units="years"/>
		</taxon>
		<taxon id="A_Boston_YGA_01145_2013">
			<date value="2013.0" direction="forwards" units="years"/>
		</taxon>
		<taxon id="A_Kentucky_UR07_0068_2008">
			<date value="2008.0" direction="forwards" units="years"/>
		</taxon>
		<taxon id="A_Peru_PER043_2011">
			<date value="2011.0" direction="forwards" units="years"/>
		</taxon>
		<taxon id="A_California_VRDL136_2009">
			<date value="2009.0" direction="forwards" units="years"/>
		</taxon>
		<taxon id="A_Boston_YGA_02058_2013">
			<date value="2013.0" direction="forwards" units="years"/>
		</taxon>
		<taxon id="A_New_York_3626_2009">
			<date value="2009.0" direction="forwards" units="years"/>
		</taxon>
		<taxon id="A_Singapore_C2011_422_2011">
			<date value="2011.0" direction="forwards" units="years"/>
		</taxon>
		<taxon id="A_Boston_YGA_01008_2012">
			<date value="2012.0" direction="forwards" units="years"/>
		</taxon>
		<taxon id="A_Boston_YGA_01065_2012">
			<date value="2012.0" direction="forwards" units="years"/>
		</taxon>
		<taxon id="A_Boston_YGA_01107_2012">
			<date value="2012.0" direction="forwards" units="years"/>
		</taxon>
		<taxon id="A_Boston_YGA_01036_2012">
			<date value="2012.0" direction="forwards" units="years"/>
		</taxon>
		<taxon id="A_Chicago_YGA_04122_2012">
			<date value="2012.0" direction="forwards" units="years"/>
		</taxon>
		<taxon id="A_Peru_PER065_2010">
			<date value="2010.0" direction="forwards" units="years"/>
		</taxon>
		<taxon id="A_Boston_63_2008">
			<date value="2008.0" direction="forwards" units="years"/>
		</taxon>
		<taxon id="A_New_York_1134_2008">
			<date value="2008.0" direction="forwards" units="years"/>
		</taxon>
		<taxon id="A_Managua_4855_03_2010">
			<date value="2010.0" direction="forwards" units="years"/>
		</taxon>
		<taxon id="A_Iraq_WRAIR1244P_2009">
			<date value="2009.0" direction="forwards" units="years"/>
		</taxon>
		<taxon id="A_Guam_WRAIR1557P_2009">
			<date value="2009.0" direction="forwards" units="years"/>
		</taxon>
		<taxon id="A_Boston_YGA_00019_2012">
			<date value="2012.0" direction="forwards" units="years"/>
		</taxon>
		<taxon id="A_Texas_JMM_58_2012">
			<date value="2012.0" direction="forwards" units="years"/>
		</taxon>
		<taxon id="A_Peru_PER142_2011">
			<date value="2011.0" direction="forwards" units="years"/>
		</taxon>
		<taxon id="A_Peru_PER250_2010">
			<date value="2010.0" direction="forwards" units="years"/>
		</taxon>
		<taxon id="A_Peru_PER053_2010">
			<date value="2010.0" direction="forwards" units="years"/>
		</taxon>
		<taxon id="A_Victoria_506_2013">
			<date value="2013.0" direction="forwards" units="years"/>
		</taxon>
		<taxon id="A_California_VRDL177_2009">
			<date value="2009.0" direction="forwards" units="years"/>
		</taxon>
		<taxon id="A_Boston_DOA2_199_2013">
			<date value="2013.0" direction="forwards" units="years"/>
		</taxon>
		<taxon id="A_Hunan_Beihu_1143_2011">
			<date value="2011.0" direction="forwards" units="years"/>
		</taxon>
		<taxon id="A_Tennessee_F2019_2011">
			<date value="2011.0" direction="forwards" units="years"/>
		</taxon>
		<taxon id="A_Boston_DOA2_240_2013">
			<date value="2013.0" direction="forwards" units="years"/>
		</taxon>
		<taxon id="A_Arizona_WRAIR1562P_2009">
			<date value="2009.0" direction="forwards" units="years"/>
		</taxon>
		<taxon id="A_Peru_PER319_2010">
			<date value="2010.0" direction="forwards" units="years"/>
		</taxon>
		<taxon id="A_Boston_DOA2_232_2013">
			<date value="2013.0" direction="forwards" units="years"/>
		</taxon>
		<taxon id="A_Boston_YGA_00035_2013">
			<date value="2013.0" direction="forwards" units="years"/>
		</taxon>
		<taxon id="A_Peru_PER162_2010">
			<date value="2010.0" direction="forwards" units="years"/>
		</taxon>
		<taxon id="1514A00905321T_Mexico_2_26_2013">
			<date value="2013.0" direction="forwards" units="years"/>
		</taxon>
		<taxon id="A_Boston_YGA_01047_2012">
			<date value="2012.0" direction="forwards" units="years"/>
		</taxon>
		<taxon id="A_New_York_UR07_0133_2008">
			<date value="2008.0" direction="forwards" units="years"/>
		</taxon>
		<taxon id="A_California_VRDL349_2009">
			<date value="2009.0" direction="forwards" units="years"/>
		</taxon>
		<taxon id="A_Peru_PER328_2011">
			<date value="2011.0" direction="forwards" units="years"/>
		</taxon>
		<taxon id="FLU_PMKA0967_CP3_Thailand_10_26_2010">
			<date value="2010.0" direction="forwards" units="years"/>
		</taxon>
		<taxon id="A_Hong_Kong_H090_692_V10_2009">
			<date value="2009.0" direction="forwards" units="years"/>
		</taxon>
		<taxon id="A_Boston_DOA2_207_2013">
			<date value="2013.0" direction="forwards" units="years"/>
		</taxon>
		<taxon id="A_DaNang_DN453_2008">
			<date value="2008.0" direction="forwards" units="years"/>
		</taxon>
		<taxon id="A_Boston_DOA57_2011">
			<date value="2011.0" direction="forwards" units="years"/>
		</taxon>
		<taxon id="A_New_York_3272_2009">
			<date value="2009.0" direction="forwards" units="years"/>
		</taxon>
		<taxon id="A_California_VRDL354_2009">
			<date value="2009.0" direction="forwards" units="years"/>
		</taxon>
		<taxon id="A_Chicago_YGA_04184_2013">
			<date value="2013.0" direction="forwards" units="years"/>
		</taxon>
		<taxon id="A_California_VRDL172_2009">
			<date value="2009.0" direction="forwards" units="years"/>
		</taxon>
		<taxon id="A_Peru_PER135_2010">
			<date value="2010.0" direction="forwards" units="years"/>
		</taxon>
		<taxon id="A_Boston_YGA_00044_2013">
			<date value="2013.0" direction="forwards" units="years"/>
		</taxon>
		<taxon id="A_Brisbane_10_2007_CA04_Vaccine">
			<date value="2007.0" direction="forwards" units="years"/>
		</taxon>
		<taxon id="A_VICTORIA_103_2011">
			<date value="2011.0" direction="forwards" units="years"/>
		</taxon>
		<taxon id="A_Tennessee_F2053_2011">
			<date value="2011.0" direction="forwards" units="years"/>
		</taxon>
		<taxon id="A_New_York_1150_2008">
			<date value="2008.0" direction="forwards" units="years"/>
		</taxon>
		<taxon id="A_Singapore_C2010_937V_2010">
			<date value="2010.0" direction="forwards" units="years"/>
		</taxon>
		<taxon id="A_Managua_3622_02_2010">
			<date value="2010.0" direction="forwards" units="years"/>
		</taxon>
		<taxon id="1514A06505401N_Kosovo_2_6_2013">
			<date value="2013.0" direction="forwards" units="years"/>
		</taxon>
		<taxon id="A_Boston_DOA2_218_2013">
			<date value="2013.0" direction="forwards" units="years"/>
		</taxon>
		<taxon id="A_Boston_DOA2_102_2012">
			<date value="2012.0" direction="forwards" units="years"/>
		</taxon>
		<taxon id="A_California_VRDL147_2009">
			<date value="2009.0" direction="forwards" units="years"/>
		</taxon>
		<taxon id="A_Peru_PER034_2011">
			<date value="2011.0" direction="forwards" units="years"/>
		</taxon>
		<taxon id="A_Chicago_YGA_04107_2012">
			<date value="2012.0" direction="forwards" units="years"/>
		</taxon>
		<taxon id="A_Managua_58_11_2011">
			<date value="2011.0" direction="forwards" units="years"/>
		</taxon>
		<taxon id="A_Peru_PER297_2010">
			<date value="2010.0" direction="forwards" units="years"/>
		</taxon>
		<taxon id="A_Chicago_YGA_04064_2012">
			<date value="2012.0" direction="forwards" units="years"/>
		</taxon>
		<taxon id="A_Santa_Clara_YGA_03050_2013">
			<date value="2013.0" direction="forwards" units="years"/>
		</taxon>
		<taxon id="A_Hong_Kong_H090_692_V12_2009">
			<date value="2009.0" direction="forwards" units="years"/>
		</taxon>
		<taxon id="1514A07805419T_Hungary_2_5_2013">
			<date value="2013.0" direction="forwards" units="years"/>
		</taxon>
		<taxon id="A_Shanghai_Fengxian_1170_2011">
			<date value="2011.0" direction="forwards" units="years"/>
		</taxon>
		<taxon id="A_Santa_Clara_YGA_03077_2013">
			<date value="2013.0" direction="forwards" units="years"/>
		</taxon>
		<taxon id="FLUEBMSV00004_Burma_9_21_2011">
			<date value="2011.0" direction="forwards" units="years"/>
		</taxon>
		<taxon id="A_Boston_YGA_01129_2013">
			<date value="2013.0" direction="forwards" units="years"/>
		</taxon>
		<taxon id="A_Boston_YGA_00056_2013">
			<date value="2013.0" direction="forwards" units="years"/>
		</taxon>
		<taxon id="A_Tennessee_F2031A_2011">
			<date value="2011.0" direction="forwards" units="years"/>
		</taxon>
		<taxon id="A_Hong_Kong_H090_710_V10_2009">
			<date value="2009.0" direction="forwards" units="years"/>
		</taxon>
		<taxon id="FPU00363_Peru_12_19_2011">
			<date value="2011.0" direction="forwards" units="years"/>
		</taxon>
		<taxon id="A_Texas_NHRC0001_2011">
			<date value="2011.0" direction="forwards" units="years"/>
		</taxon>
		<taxon id="A_Boston_DOA38_2011">
			<date value="2011.0" direction="forwards" units="years"/>
		</taxon>
		<taxon id="A_Boston_73_2009">
			<date value="2009.0" direction="forwards" units="years"/>
		</taxon>
		<taxon id="A_Peru_PER023_2010">
			<date value="2010.0" direction="forwards" units="years"/>
		</taxon>
		<taxon id="A_Boston_YGA_01201_2013">
			<date value="2013.0" direction="forwards" units="years"/>
		</taxon>
		<taxon id="A_Boston_YGA_01061_2012">
			<date value="2012.0" direction="forwards" units="years"/>
		</taxon>
		<taxon id="A_Boston_YGA_02026_2013">
			<date value="2013.0" direction="forwards" units="years"/>
		</taxon>
		<taxon id="A_Managua_90_01_2010">
			<date value="2010.0" direction="forwards" units="years"/>
		</taxon>
		<taxon id="FPI002788_Peru_12_1_2011">
			<date value="2011.0" direction="forwards" units="years"/>
		</taxon>
		<taxon id="A_New_York_3103_2009">
			<date value="2009.0" direction="forwards" units="years"/>
		</taxon>
		<taxon id="A_California_VRDL302_2009">
			<date value="2009.0" direction="forwards" units="years"/>
		</taxon>
		<taxon id="A_Boston_19_2008">
			<date value="2008.0" direction="forwards" units="years"/>
		</taxon>
		<taxon id="A_Boston_YGA_01023_2012">
			<date value="2012.0" direction="forwards" units="years"/>
		</taxon>
		<taxon id="A_Peru_PER340_2010">
			<date value="2010.0" direction="forwards" units="years"/>
		</taxon>
		<taxon id="A_Boston_68_2008">
			<date value="2008.0" direction="forwards" units="years"/>
		</taxon>
		<taxon id="A_Singapore_C2009_803bV_2009">
			<date value="2009.0" direction="forwards" units="years"/>
		</taxon>
		<taxon id="A_Singapore_C2009_863_2009">
			<date value="2009.0" direction="forwards" units="years"/>
		</taxon>
		<taxon id="A_New_York_1131_2008">
			<date value="2008.0" direction="forwards" units="years"/>
		</taxon>
		<taxon id="A_California_VRDL322_2009">
			<date value="2009.0" direction="forwards" units="years"/>
		</taxon>
		<taxon id="A_Santa_Clara_YGA_03008_2013">
			<date value="2013.0" direction="forwards" units="years"/>
		</taxon>
		<taxon id="A_New_York_3918_2009">
			<date value="2009.0" direction="forwards" units="years"/>
		</taxon>
		<taxon id="Lblue_1514A00504950T_Russia_1_11_2012">
			<date value="2012.0" direction="forwards" units="years"/>
		</taxon>
		<taxon id="Lblue_1514A07804502N_Hungary_12_12_2011">
			<date value="2011.0" direction="forwards" units="years"/>
		</taxon>
		<taxon id="Lblue_17_Japan_1_31_2012">
			<date value="2012.0" direction="forwards" units="years"/>
		</taxon>
		<taxon id="Lblue_20_USA_2_8_2012">
			<date value="2012.0" direction="forwards" units="years"/>
		</taxon>
		<taxon id="Dred_25_USA_3_5_2012">
			<date value="2012.0" direction="forwards" units="years"/>
		</taxon>
		<taxon id="Dred_27_USA_3_6_2012">
			<date value="2012.0" direction="forwards" units="years"/>
		</taxon>
		<taxon id="Lblue_29_USA_2_17_2012">
			<date value="2012.0" direction="forwards" units="years"/>
		</taxon>
		<taxon id="Lblue_32_USA_2_29_2012">
			<date value="2012.0" direction="forwards" units="years"/>
		</taxon>
		<taxon id="Lblue_39_USA_2_14_2012">
			<date value="2012.0" direction="forwards" units="years"/>
		</taxon>
		<taxon id="Lblue_42_Japan_1_31_2012">
			<date value="2012.0" direction="forwards" units="years"/>
		</taxon>
		<taxon id="Lblue_43_Japan_2_5_2012">
			<date value="2012.0" direction="forwards" units="years"/>
		</taxon>
		<taxon id="Lblue_45_SouthKorea_1_13_2012">
			<date value="2012.0" direction="forwards" units="years"/>
		</taxon>
		<taxon id="Lblue_48_USA_1_9_2012">
			<date value="2012.0" direction="forwards" units="years"/>
		</taxon>
		<taxon id="Lblue_55117_USA_2012">
			<date value="2012.0" direction="forwards" units="years"/>
		</taxon>
		<taxon id="Lblue_55121_USA_2012">
			<date value="2012.0" direction="forwards" units="years"/>
		</taxon>
		<taxon id="Maroon_A_Alaska_02_2013">
			<date value="2013.0" direction="forwards" units="years"/>
		</taxon>
		<taxon id="Maroon_A_Boston_DOA2_138_2012">
			<date value="2012.0" direction="forwards" units="years"/>
		</taxon>
		<taxon id="Maroon_A_Boston_DOA2_141_2012">
			<date value="2012.0" direction="forwards" units="years"/>
		</taxon>
		<taxon id="Maroon_A_Boston_DOA2_145_2013">
			<date value="2013.0" direction="forwards" units="years"/>
		</taxon>
		<taxon id="Maroon_A_Boston_DOA2_155_2012">
			<date value="2012.0" direction="forwards" units="years"/>
		</taxon>
		<taxon id="Dred_A_Boston_DOA2_163_2013">
			<date value="2013.0" direction="forwards" units="years"/>
		</taxon>
		<taxon id="Maroon_A_Boston_DOA2_224_2013">
			<date value="2013.0" direction="forwards" units="years"/>
		</taxon>
		<taxon id="Maroon_A_Boston_YGA_00004_2012">
			<date value="2012.0" direction="forwards" units="years"/>
		</taxon>
		<taxon id="Maroon_A_Boston_YGA_00015_2012">
			<date value="2012.0" direction="forwards" units="years"/>
		</taxon>
		<taxon id="Maroon_A_Boston_YGA_00016_2012">
			<date value="2012.0" direction="forwards" units="years"/>
		</taxon>
		<taxon id="Maroon_A_Boston_YGA_00020_2012">
			<date value="2012.0" direction="forwards" units="years"/>
		</taxon>
		<taxon id="Maroon_A_Boston_YGA_00038_2013">
			<date value="2013.0" direction="forwards" units="years"/>
		</taxon>
		<taxon id="Lblue_A_Boston_YGA_00046_2013">
			<date value="2013.0" direction="forwards" units="years"/>
		</taxon>
		<taxon id="Maroon_A_Boston_YGA_01026_2012">
			<date value="2012.0" direction="forwards" units="years"/>
		</taxon>
		<taxon id="Maroon_A_Boston_YGA_01038_2012">
			<date value="2012.0" direction="forwards" units="years"/>
		</taxon>
		<taxon id="Maroon_A_Boston_YGA_01045_2012">
			<date value="2012.0" direction="forwards" units="years"/>
		</taxon>
		<taxon id="Dred_A_Boston_YGA_01086_2012">
			<date value="2012.0" direction="forwards" units="years"/>
		</taxon>
		<taxon id="Maroon_A_Boston_YGA_01098_2012">
			<date value="2012.0" direction="forwards" units="years"/>
		</taxon>
		<taxon id="Maroon_A_Boston_YGA_01111_2013">
			<date value="2013.0" direction="forwards" units="years"/>
		</taxon>
		<taxon id="Maroon_A_Boston_YGA_01125_2013">
			<date value="2013.0" direction="forwards" units="years"/>
		</taxon>
		<taxon id="Maroon_A_Boston_YGA_01139_2013">
			<date value="2013.0" direction="forwards" units="years"/>
		</taxon>
		<taxon id="Maroon_A_Boston_YGA_01148_2013">
			<date value="2013.0" direction="forwards" units="years"/>
		</taxon>
		<taxon id="Maroon_A_Boston_YGA_01157_2013">
			<date value="2013.0" direction="forwards" units="years"/>
		</taxon>
		<taxon id="Maroon_A_Boston_YGA_02002_2012">
			<date value="2012.0" direction="forwards" units="years"/>
		</taxon>
		<taxon id="Maroon_A_Boston_YGA_02005_2012">
			<date value="2012.0" direction="forwards" units="years"/>
		</taxon>
		<taxon id="Maroon_A_Boston_YGA_02014_2012">
			<date value="2012.0" direction="forwards" units="years"/>
		</taxon>
		<taxon id="Maroon_A_Boston_YGA_02015_2012">
			<date value="2012.0" direction="forwards" units="years"/>
		</taxon>
		<taxon id="Dred_A_California_17_2012">
			<date value="2012.0" direction="forwards" units="years"/>
		</taxon>
		<taxon id="Maroon_A_Chicago_YGA_04036_2012">
			<date value="2012.0" direction="forwards" units="years"/>
		</taxon>
		<taxon id="Maroon_A_Chicago_YGA_04047_2012">
			<date value="2012.0" direction="forwards" units="years"/>
		</taxon>
		<taxon id="Maroon_A_Chicago_YGA_04065_2012">
			<date value="2012.0" direction="forwards" units="years"/>
		</taxon>
		<taxon id="Maroon_A_Chicago_YGA_04085_2012">
			<date value="2012.0" direction="forwards" units="years"/>
		</taxon>
		<taxon id="Maroon_A_Chicago_YGA_04086_2012">
			<date value="2012.0" direction="forwards" units="years"/>
		</taxon>
		<taxon id="Maroon_A_Chicago_YGA_04110_2012">
			<date value="2012.0" direction="forwards" units="years"/>
		</taxon>
		<taxon id="Maroon_A_Chicago_YGA_04120_2012">
			<date value="2012.0" direction="forwards" units="years"/>
		</taxon>
		<taxon id="Maroon_A_Chicago_YGA_04124_2012">
			<date value="2012.0" direction="forwards" units="years"/>
		</taxon>
		<taxon id="Dred_A_Chicago_YGA_04131_2013">
			<date value="2013.0" direction="forwards" units="years"/>
		</taxon>
		<taxon id="Dred_A_Chicago_YGA_04134_2013">
			<date value="2013.0" direction="forwards" units="years"/>
		</taxon>
		<taxon id="Maroon_A_Chicago_YGA_04165_2013">
			<date value="2013.0" direction="forwards" units="years"/>
		</taxon>
		<taxon id="Maroon_A_Chicago_YGA_04188_2013">
			<date value="2013.0" direction="forwards" units="years"/>
		</taxon>
		<taxon id="Maroon_A_Chicago_YGA_04198_2013">
			<date value="2013.0" direction="forwards" units="years"/>
		</taxon>
		<taxon id="Maroon_A_Chicago_YGA_04200_2013">
			<date value="2013.0" direction="forwards" units="years"/>
		</taxon>
		<taxon id="Lblue_A_Michigan_03_2012">
			<date value="2012.0" direction="forwards" units="years"/>
		</taxon>
		<taxon id="Dred_A_Michigan_33_2012">
			<date value="2012.0" direction="forwards" units="years"/>
		</taxon>
		<taxon id="Lblue_A_NEW_CALEDONIA_1_2012">
			<date value="2012.0" direction="forwards" units="years"/>
		</taxon>
		<taxon id="Lblue_A_Ohio_02_2012">
			<date value="2012.0" direction="forwards" units="years"/>
		</taxon>
		<taxon id="Lblue_A_PHILIPPINES_3948_2011">
			<date value="2011.0" direction="forwards" units="years"/>
		</taxon>
		<taxon id="Lblue_A_PHILIPPINES_3969_2011">
			<date value="2011.0" direction="forwards" units="years"/>
		</taxon>
		<taxon id="Dblue_A_Pennsylvania_12_2013">
			<date value="2013.0" direction="forwards" units="years"/>
		</taxon>
		<taxon id="Lblue_A_Peru_PER014_2011">
			<date value="2011.0" direction="forwards" units="years"/>
		</taxon>
		<taxon id="Lblue_A_Peru_PER017_2011">
			<date value="2011.0" direction="forwards" units="years"/>
		</taxon>
		<taxon id="Lblue_A_Peru_PER028_2011">
			<date value="2011.0" direction="forwards" units="years"/>
		</taxon>
		<taxon id="Lblue_A_Peru_PER031_2012">
			<date value="2012.0" direction="forwards" units="years"/>
		</taxon>
		<taxon id="Lblue_A_Peru_PER037_2012">
			<date value="2012.0" direction="forwards" units="years"/>
		</taxon>
		<taxon id="Lblue_A_Peru_PER042_2012">
			<date value="2012.0" direction="forwards" units="years"/>
		</taxon>
		<taxon id="Dred_A_Peru_PER051_2012">
			<date value="2012.0" direction="forwards" units="years"/>
		</taxon>
		<taxon id="Lblue_A_Peru_PER063_2012">
			<date value="2012.0" direction="forwards" units="years"/>
		</taxon>
		<taxon id="Lblue_A_Peru_PER066_2011">
			<date value="2011.0" direction="forwards" units="years"/>
		</taxon>
		<taxon id="Lblue_A_Peru_PER072_2012">
			<date value="2012.0" direction="forwards" units="years"/>
		</taxon>
		<taxon id="Lblue_A_Peru_PER092_2011">
			<date value="2011.0" direction="forwards" units="years"/>
		</taxon>
		<taxon id="Dred_A_Peru_PER102_2012">
			<date value="2012.0" direction="forwards" units="years"/>
		</taxon>
		<taxon id="Lblue_A_Peru_PER113_2012">
			<date value="2012.0" direction="forwards" units="years"/>
		</taxon>
		<taxon id="Lblue_A_Peru_PER117_2012">
			<date value="2012.0" direction="forwards" units="years"/>
		</taxon>
		<taxon id="Lblue_A_Peru_PER121_2011">
			<date value="2011.0" direction="forwards" units="years"/>
		</taxon>
		<taxon id="Lblue_A_Peru_PER136_2011">
			<date value="2011.0" direction="forwards" units="years"/>
		</taxon>
		<taxon id="Lblue_A_Peru_PER153_2012">
			<date value="2012.0" direction="forwards" units="years"/>
		</taxon>
		<taxon id="Lblue_A_Peru_PER156_2012">
			<date value="2012.0" direction="forwards" units="years"/>
		</taxon>
		<taxon id="Lblue_A_Peru_PER166_2011">
			<date value="2011.0" direction="forwards" units="years"/>
		</taxon>
		<taxon id="Lblue_A_Peru_PER167_2012">
			<date value="2012.0" direction="forwards" units="years"/>
		</taxon>
		<taxon id="Lblue_A_Peru_PER175_2012">
			<date value="2012.0" direction="forwards" units="years"/>
		</taxon>
		<taxon id="Lblue_A_Peru_PER187_2011">
			<date value="2011.0" direction="forwards" units="years"/>
		</taxon>
		<taxon id="Lblue_A_Peru_PER197_2011">
			<date value="2011.0" direction="forwards" units="years"/>
		</taxon>
		<taxon id="Lblue_A_Peru_PER209_2012">
			<date value="2012.0" direction="forwards" units="years"/>
		</taxon>
		<taxon id="Lblue_A_Peru_PER216_2012">
			<date value="2012.0" direction="forwards" units="years"/>
		</taxon>
		<taxon id="Lblue_A_Peru_PER217_2012">
			<date value="2012.0" direction="forwards" units="years"/>
		</taxon>
		<taxon id="Lblue_A_Peru_PER219_2012">
			<date value="2012.0" direction="forwards" units="years"/>
		</taxon>
		<taxon id="Lblue_A_Peru_PER221_2012">
			<date value="2012.0" direction="forwards" units="years"/>
		</taxon>
		<taxon id="Lblue_A_Peru_PER222_2012">
			<date value="2012.0" direction="forwards" units="years"/>
		</taxon>
		<taxon id="Lblue_A_Peru_PER232_2012">
			<date value="2012.0" direction="forwards" units="years"/>
		</taxon>
		<taxon id="Lblue_A_Peru_PER262_2012">
			<date value="2012.0" direction="forwards" units="years"/>
		</taxon>
		<taxon id="Lblue_A_Peru_PER280_2012">
			<date value="2012.0" direction="forwards" units="years"/>
		</taxon>
		<taxon id="Lblue_A_Peru_PER301_2012">
			<date value="2012.0" direction="forwards" units="years"/>
		</taxon>
		<taxon id="Lblue_A_Peru_PER305_2012">
			<date value="2012.0" direction="forwards" units="years"/>
		</taxon>
		<taxon id="Lblue_A_Peru_PER307_2011">
			<date value="2011.0" direction="forwards" units="years"/>
		</taxon>
		<taxon id="Lblue_A_Peru_PER309_2012">
			<date value="2012.0" direction="forwards" units="years"/>
		</taxon>
		<taxon id="Lblue_A_Peru_PER313_2012">
			<date value="2012.0" direction="forwards" units="years"/>
		</taxon>
		<taxon id="Lblue_A_Peru_PER315_2010">
			<date value="2010.0" direction="forwards" units="years"/>
		</taxon>
		<taxon id="Lblue_A_Peru_PER326_2012">
			<date value="2012.0" direction="forwards" units="years"/>
		</taxon>
		<taxon id="Lblue_A_Peru_PER331_2012">
			<date value="2012.0" direction="forwards" units="years"/>
		</taxon>
		<taxon id="Lblue_A_Peru_PER337_2011">
			<date value="2011.0" direction="forwards" units="years"/>
		</taxon>
		<taxon id="Lblue_A_Peru_PER343_2011">
			<date value="2011.0" direction="forwards" units="years"/>
		</taxon>
		<taxon id="Lblue_A_Peru_PER346_2011">
			<date value="2011.0" direction="forwards" units="years"/>
		</taxon>
		<taxon id="Dred_A_Peru_PER353_2012">
			<date value="2012.0" direction="forwards" units="years"/>
		</taxon>
		<taxon id="Lblue_A_Peru_PER354_2012">
			<date value="2012.0" direction="forwards" units="years"/>
		</taxon>
		<taxon id="Lblue_A_Peru_PER358_2012">
			<date value="2012.0" direction="forwards" units="years"/>
		</taxon>
		<taxon id="Lblue_A_Peru_PER359_2012">
			<date value="2012.0" direction="forwards" units="years"/>
		</taxon>
		<taxon id="Lblue_A_Peru_PER363_2012">
			<date value="2012.0" direction="forwards" units="years"/>
		</taxon>
		<taxon id="Lblue_A_Peru_PER371_2012">
			<date value="2012.0" direction="forwards" units="years"/>
		</taxon>
		<taxon id="Dred_A_Puerto_Rico_36_2012">
			<date value="2012.0" direction="forwards" units="years"/>
		</taxon>
		<taxon id="Lblue_A_Rhode_Island_01_2012">
			<date value="2012.0" direction="forwards" units="years"/>
		</taxon>
		<taxon id="Lblue_A_SOUTH_AUSTRALIA_2_2013">
			<date value="2013.0" direction="forwards" units="years"/>
		</taxon>
		<taxon id="Lblue_A_SOUTH_AUSTRALIA_313_2011">
			<date value="2011.0" direction="forwards" units="years"/>
		</taxon>
		<taxon id="Maroon_A_Santa_Clara_YGA_03075_2013">
			<date value="2013.0" direction="forwards" units="years"/>
		</taxon>
		<taxon id="Maroon_A_Santa_Clara_YGA_03076_2013">
			<date value="2013.0" direction="forwards" units="years"/>
		</taxon>
		<taxon id="Lblue_A_Singapore_C2011_452_2011">
			<date value="2011.0" direction="forwards" units="years"/>
		</taxon>
		<taxon id="Lblue_A_Singapore_C2011_496_2011">
			<date value="2011.0" direction="forwards" units="years"/>
		</taxon>
		<taxon id="Lblue_A_Singapore_C2011_518_2011">
			<date value="2011.0" direction="forwards" units="years"/>
		</taxon>
		<taxon id="Lblue_A_Singapore_C2011_564_2011">
			<date value="2011.0" direction="forwards" units="years"/>
		</taxon>
		<taxon id="Lblue_A_Singapore_C2011_573_2011">
			<date value="2011.0" direction="forwards" units="years"/>
		</taxon>
		<taxon id="Lblue_A_Singapore_C2011_614_2011">
			<date value="2011.0" direction="forwards" units="years"/>
		</taxon>
		<taxon id="Lblue_A_Singapore_C2011_647_2011">
			<date value="2011.0" direction="forwards" units="years"/>
		</taxon>
		<taxon id="Lblue_A_Singapore_H2011_504C_2011">
			<date value="2011.0" direction="forwards" units="years"/>
		</taxon>
		<taxon id="Lblue_A_Singapore_H2011_518_2011">
			<date value="2011.0" direction="forwards" units="years"/>
		</taxon>
		<taxon id="Lblue_A_Singapore_H2011_570_2011">
			<date value="2011.0" direction="forwards" units="years"/>
		</taxon>
		<taxon id="Lblue_A_Stockholm_12_2012">
			<date value="2012.0" direction="forwards" units="years"/>
		</taxon>
		<taxon id="Lblue_A_Stockholm_29_2011">
			<date value="2011.0" direction="forwards" units="years"/>
		</taxon>
		<taxon id="Dred_A_Stockholm_42_2011">
			<date value="2011.0" direction="forwards" units="years"/>
		</taxon>
		<taxon id="Lblue_A_TASMANIA_1_2012">
			<date value="2012.0" direction="forwards" units="years"/>
		</taxon>
		<taxon id="Maroon_A_Texas_JMM_1_2012">
			<date value="2012.0" direction="forwards" units="years"/>
		</taxon>
		<taxon id="Maroon_A_Texas_JMM_30_2012">
			<date value="2012.0" direction="forwards" units="years"/>
		</taxon>
		<taxon id="Maroon_A_Texas_JMM_35_2012">
			<date value="2012.0" direction="forwards" units="years"/>
		</taxon>
		<taxon id="Maroon_A_Texas_JMM_39_2012">
			<date value="2012.0" direction="forwards" units="years"/>
		</taxon>
		<taxon id="Maroon_A_Texas_JMM_3_2012">
			<date value="2012.0" direction="forwards" units="years"/>
		</taxon>
		<taxon id="Maroon_A_Texas_JMM_43_2012">
			<date value="2012.0" direction="forwards" units="years"/>
		</taxon>
		<taxon id="Maroon_A_Texas_JMM_59_2012">
			<date value="2012.0" direction="forwards" units="years"/>
		</taxon>
		<taxon id="Maroon_A_Texas_JMM_8_2012">
			<date value="2012.0" direction="forwards" units="years"/>
		</taxon>
		<taxon id="Lblue_A_Thailand_VIROAF2_2012">
			<date value="2012.0" direction="forwards" units="years"/>
		</taxon>
		<taxon id="Dblue_A_Utah_07_2013">
			<date value="2013.0" direction="forwards" units="years"/>
		</taxon>
		<taxon id="Lblue_A_Utah_12_2011">
			<date value="2011.0" direction="forwards" units="years"/>
		</taxon>
		<taxon id="Dblue_A_Victoria_505_2013">
			<date value="2013.0" direction="forwards" units="years"/>
		</taxon>
		<taxon id="Lblue_A_Washington_16_2012">
			<date value="2012.0" direction="forwards" units="years"/>
		</taxon>
		<taxon id="Dblue_A_Washington_18_2013">
			<date value="2013.0" direction="forwards" units="years"/>
		</taxon>
		<taxon id="Dblue_F072_Kuwait_01_2014">
			<date value="2014.0" direction="forwards" units="years"/>
		</taxon>
		<taxon id="Dblue_F074_Kuwait_01_2014">
			<date value="2014.0" direction="forwards" units="years"/>
		</taxon>
		<taxon id="Dblue_F075_Kuwait_01_2014">
			<date value="2014.0" direction="forwards" units="years"/>
		</taxon>
		<taxon id="Dblue_F078_Kuwait_01_2014">
			<date value="2014.0" direction="forwards" units="years"/>
		</taxon>
		<taxon id="Dblue_F083_Kuwait_01_2014">
			<date value="2014.0" direction="forwards" units="years"/>
		</taxon>
		<taxon id="Dblue_F089_Kuwait_01_2014">
			<date value="2014.0" direction="forwards" units="years"/>
		</taxon>
		<taxon id="Dblue_F093_Kuwait_01_2014">
			<date value="2014.0" direction="forwards" units="years"/>
		</taxon>
		<taxon id="Dblue_F099_Kuwait_01_2014">
			<date value="2014.0" direction="forwards" units="years"/>
		</taxon>
		<taxon id="Dblue_F102_Kuwait_01_2014">
			<date value="2014.0" direction="forwards" units="years"/>
		</taxon>
		<taxon id="Dblue_F123_Kuwait_02_2014">
			<date value="2014.0" direction="forwards" units="years"/>
		</taxon>
		<taxon id="Dblue_F124_Kuwait_02_2014">
			<date value="2014.0" direction="forwards" units="years"/>
		</taxon>
		<taxon id="Dblue_F142_Kuwait_02_2014">
			<date value="2014.0" direction="forwards" units="years"/>
		</taxon>
		<taxon id="Dblue_F146_Kuwait_02_2014">
			<date value="2014.0" direction="forwards" units="years"/>
		</taxon>
		<taxon id="Dblue_F147_Kuwait_02_2014">
			<date value="2014.0" direction="forwards" units="years"/>
		</taxon>
		<taxon id="Dblue_F167_Kuwait_03_2014">
			<date value="2014.0" direction="forwards" units="years"/>
		</taxon>
		<taxon id="Dblue_F181_3_Kuwait_02_2014">
			<date value="2014.0" direction="forwards" units="years"/>
		</taxon>
		<taxon id="Lblue_FDX21045_USA_2012">
			<date value="2012.0" direction="forwards" units="years"/>
		</taxon>
		<taxon id="Lblue_FDX21048_USA_2012">
			<date value="2012.0" direction="forwards" units="years"/>
		</taxon>
		<taxon id="Dred_FDX50085_USA_2012">
			<date value="2012.0" direction="forwards" units="years"/>
		</taxon>
		<taxon id="Lblue_FLUEINSV0056_India_9_12_2011">
			<date value="2011.0" direction="forwards" units="years"/>
		</taxon>
		<taxon id="Lblue_FLUEJKSV0031_Indonesia_2_1_2012">
			<date value="2012.0" direction="forwards" units="years"/>
		</taxon>
		<taxon id="Lblue_FLUEJKSV0033_Indonesia_2_13_2012">
			<date value="2012.0" direction="forwards" units="years"/>
		</taxon>
		<taxon id="Lblue_FLU_AFPA_00013_Philippines_10_10_2011">
			<date value="2011.0" direction="forwards" units="years"/>
		</taxon>
		<taxon id="Lblue_FLU_AFPA_00063_Philippines_1_1_2012">
			<date value="2012.0" direction="forwards" units="years"/>
		</taxon>
		<taxon id="Lblue_FLU_BTA_00010_Bhutan_9_27_2011">
			<date value="2011.0" direction="forwards" units="years"/>
		</taxon>
		<taxon id="Lblue_FLU_PHB_0332_Philippines_11_22_2011">
			<date value="2011.0" direction="forwards" units="years"/>
		</taxon>
		<taxon id="Lblue_FLU_PHB_0334_Philippines_11_29_2011">
			<date value="2011.0" direction="forwards" units="years"/>
		</taxon>
		<taxon id="Lblue_FLU_PHC_0275_Philippines_11_15_2011">
			<date value="2011.0" direction="forwards" units="years"/>
		</taxon>
		<taxon id="Lblue_FLU_PHC_0284_Philippines_11_29_2011">
			<date value="2011.0" direction="forwards" units="years"/>
		</taxon>
		<taxon id="Lblue_FLU_PHC_0286_Philippines_11_29_2011">
			<date value="2011.0" direction="forwards" units="years"/>
		</taxon>
		<taxon id="Lblue_FLU_PHC_0291_Philippines_12_6_2011">
			<date value="2011.0" direction="forwards" units="years"/>
		</taxon>
		<taxon id="Lblue_FLU_PHC_0304_Philippines_12_20_2011">
			<date value="2011.0" direction="forwards" units="years"/>
		</taxon>
		<taxon id="Lblue_FPP01106_Peru_12_29_2011">
			<date value="2011.0" direction="forwards" units="years"/>
		</taxon>
		<taxon id="Lblue_IPE00830_Peru_1_10_2012">
			<date value="2012.0" direction="forwards" units="years"/>
		</taxon>
		<taxon id="Lblue_SE680_Japan_1_24_2012">
			<date value="2012.0" direction="forwards" units="years"/>
		</taxon>
		<taxon id="Lblue_SE863_Japan_2_3_2012">
			<date value="2012.0" direction="forwards" units="years"/>
		</taxon>
		<taxon id="A_Bilthoven_10684_1982">
			<date value="1982.0" direction="forwards" units="years"/>
		</taxon>
		<taxon id="A_Caen_1_1984">
			<date value="1984.0" direction="forwards" units="years"/>
		</taxon>
		<taxon id="A_Colorado_2_1986">
			<date value="1986.0" direction="forwards" units="years"/>
		</taxon>
		<taxon id="A_Shanghai_11_1987">
			<date value="1987.0" direction="forwards" units="years"/>
		</taxon>
		<taxon id="A_Texas_1_1977">
			<date value="1977.0" direction="forwards" units="years"/>
		</taxon>
	</taxa>
	<!-- The sequence alignment (each sequence refers to a taxon above). -->
	<!-- ntax=388 nchar=1701 -->
	<alignment id="alignment" dataType="nucleotide">
		</sequence>
	</alignment>
	<!-- The unique patterns from 1 to end -->
	<!-- npatterns=525 -->
	<patterns id="patterns" from="1" strip="false">
		<alignment idref="alignment"/>
	</patterns>
	<!-- This is a simple constant population size coalescent model -->
	<!-- that is used to generate an initial tree for the chain. -->
	<constantSize id="initialDemo" units="years">
		<populationSize>
			<parameter id="initialDemo.popSize" value="100.0"/>
		</populationSize>
	</constantSize>
	<!-- Generate a random starting tree under the coalescent process -->
	<coalescentSimulator id="startingTree">
		<taxa idref="taxa"/>
		<constantSize idref="initialDemo"/>
	</coalescentSimulator>
	<!-- Generate a tree model -->
	<treeModel id="treeModel">
		<coalescentTree idref="startingTree"/>
		<rootHeight>
			<parameter id="treeModel.rootHeight"/>
		</rootHeight>
		<nodeHeights internalNodes="true">
			<parameter id="treeModel.internalNodeHeights"/>
		</nodeHeights>
		<nodeHeights internalNodes="true" rootNode="true">
			<parameter id="treeModel.allInternalNodeHeights"/>
		</nodeHeights>
	</treeModel>
	<!-- Generate a gmrfSkyrideLikelihood for GMRF Bayesian Skyride process -->
	<gmrfSkyrideLikelihood id="skyride" timeAwareSmoothing="true" randomizeTree="false">
		<populationSizes>
			<!-- skyride.logPopSize is in log units unlike other popSize -->
			<parameter id="skyride.logPopSize" dimension="387" value="5.91350300563827"/>
		</populationSizes>
		<groupSizes>
			<parameter id="skyride.groupSize" dimension="387"/>
		</groupSizes>
		<precisionParameter>
			<parameter id="skyride.precision" value="1.0" lower="0.0"/>
		</precisionParameter>
		<populationTree>
			<treeModel idref="treeModel"/>
		</populationTree>
	</gmrfSkyrideLikelihood>
	<!-- The strict clock (Uniform rates across branches) -->
	<strictClockBranchRates id="branchRates">
		<rate>
			<parameter id="clock.rate" value="3.6E-4" lower="0.0"/>
		</rate>
	</strictClockBranchRates>
	<!-- The general time reversible (GTR) substitution model -->
	<gtrModel id="gtr">
		<frequencies>
			<frequencyModel dataType="nucleotide">
				<frequencies>
					<parameter id="frequencies" value="0.25 0.25 0.25 0.25"/>
				</frequencies>
			</frequencyModel>
		</frequencies>
		<rateAC>
			<parameter id="ac" value="1.0" lower="0.0"/>
		</rateAC>
		<rateAG>
			<parameter id="ag" value="1.0" lower="0.0"/>
		</rateAG>
		<rateAT>
			<parameter id="at" value="1.0" lower="0.0"/>
		</rateAT>
		<rateCG>
			<parameter id="cg" value="1.0" lower="0.0"/>
		</rateCG>
		<rateGT>
			<parameter id="gt" value="1.0" lower="0.0"/>
		</rateGT>
	</gtrModel>
	<!-- site model -->
	<siteModel id="siteModel">
		<substitutionModel>
			<gtrModel idref="gtr"/>
		</substitutionModel>
		<gammaShape gammaCategories="4">
			<parameter id="alpha" value="0.5" lower="0.0"/>
		</gammaShape>
	</siteModel>
	<!-- Likelihood for tree given sequence data -->
	<treeLikelihood id="treeLikelihood" useAmbiguities="false">
		<patterns idref="patterns"/>
		<treeModel idref="treeModel"/>
		<siteModel idref="siteModel"/>
		<strictClockBranchRates idref="branchRates"/>
	</treeLikelihood>
	<!-- Define operators -->
	<operators id="operators" optimizationSchedule="log">
		<scaleOperator scaleFactor="0.75" weight="0.1">
			<parameter idref="ac"/>
		</scaleOperator>
		<scaleOperator scaleFactor="0.75" weight="0.1">
			<parameter idref="ag"/>
		</scaleOperator>
		<scaleOperator scaleFactor="0.75" weight="0.1">
			<parameter idref="at"/>
		</scaleOperator>
		<scaleOperator scaleFactor="0.75" weight="0.1">
			<parameter idref="cg"/>
		</scaleOperator>
		<scaleOperator scaleFactor="0.75" weight="0.1">
			<parameter idref="gt"/>
		</scaleOperator>
		<deltaExchange delta="0.01" weight="0.1">
			<parameter idref="frequencies"/>
		</deltaExchange>
		<scaleOperator scaleFactor="0.75" weight="0.1">
			<parameter idref="alpha"/>
		</scaleOperator>
		<scaleOperator scaleFactor="0.75" weight="3">
			<parameter idref="clock.rate"/>
		</scaleOperator>
		<subtreeSlide size="37.0" gaussian="true" weight="15">
			<treeModel idref="treeModel"/>
		</subtreeSlide>
		<narrowExchange weight="15">
			<treeModel idref="treeModel"/>
		</narrowExchange>
		<wideExchange weight="3">
			<treeModel idref="treeModel"/>
		</wideExchange>
		<wilsonBalding weight="3">
			<treeModel idref="treeModel"/>
		</wilsonBalding>
		<scaleOperator scaleFactor="0.75" weight="3">
			<parameter idref="treeModel.rootHeight"/>
		</scaleOperator>
		<uniformOperator weight="30">
			<parameter idref="treeModel.internalNodeHeights"/>
		</uniformOperator>
		<gmrfBlockUpdateOperator scaleFactor="2.0" weight="2">
			<gmrfSkyrideLikelihood idref="skyride"/>
		</gmrfBlockUpdateOperator>
		<upDownOperator scaleFactor="0.75" weight="3">
			<up>
				<parameter idref="clock.rate"/>
			</up>
			<down>
				<parameter idref="treeModel.allInternalNodeHeights"/>
			</down>
		</upDownOperator>
	</operators>
	<!-- Define MCMC -->
	<mcmc id="mcmc" chainLength="500000000" autoOptimize="true" operatorAnalysis="8.HA_BEAST_E.strict1.ops">
		<posterior id="posterior">
			<prior id="prior">
				<gammaPrior shape="0.05" scale="10.0" offset="0.0">
					<parameter idref="ac"/>
				</gammaPrior>
				<gammaPrior shape="0.05" scale="20.0" offset="0.0">
					<parameter idref="ag"/>
				</gammaPrior>
				<gammaPrior shape="0.05" scale="10.0" offset="0.0">
					<parameter idref="at"/>
				</gammaPrior>
				<gammaPrior shape="0.05" scale="10.0" offset="0.0">
					<parameter idref="cg"/>
				</gammaPrior>
				<gammaPrior shape="0.05" scale="10.0" offset="0.0">
					<parameter idref="gt"/>
				</gammaPrior>
				<uniformPrior lower="0.0" upper="1.0">
					<parameter idref="frequencies"/>
				</uniformPrior>
				<exponentialPrior mean="0.5" offset="0.0">
					<parameter idref="alpha"/>
				</exponentialPrior>
				<uniformPrior lower="0.0" upper="1.0">
					<parameter idref="clock.rate"/>
				</uniformPrior>
				<gammaPrior shape="0.001" scale="1000.0" offset="0.0">
					<parameter idref="skyride.precision"/>
				</gammaPrior>
				<gmrfSkyrideLikelihood idref="skyride"/>
			</prior>
			<likelihood id="likelihood">
				<treeLikelihood idref="treeLikelihood"/>
			</likelihood>
		</posterior>
		<operators idref="operators"/>
		<!-- write log to screen -->
		<log id="screenLog" logEvery="100000">
			<column label="Posterior" dp="4" width="12">
				<posterior idref="posterior"/>
			</column>
			<column label="Prior" dp="4" width="12">
				<prior idref="prior"/>
			</column>
			<column label="Likelihood" dp="4" width="12">
				<likelihood idref="likelihood"/>
			</column>
			<column label="rootHeight" sf="6" width="12">
				<parameter idref="treeModel.rootHeight"/>
			</column>
			<column label="clock.rate" sf="6" width="12">
				<parameter idref="clock.rate"/>
			</column>
		</log>
		<!-- write log to file -->
		<log id="fileLog" logEvery="50000" fileName="8.HA_BEAST_E.strict1.log" overwrite="false">
			<posterior idref="posterior"/>
			<prior idref="prior"/>
			<likelihood idref="likelihood"/>
			<parameter idref="treeModel.rootHeight"/>
			<parameter idref="skyride.precision"/>
			<parameter idref="skyride.logPopSize"/>
			<parameter idref="skyride.groupSize"/>
			<parameter idref="ac"/>
			<parameter idref="ag"/>
			<parameter idref="at"/>
			<parameter idref="cg"/>
			<parameter idref="gt"/>
			<parameter idref="frequencies"/>
			<parameter idref="alpha"/>
			<parameter idref="clock.rate"/>
			<treeLikelihood idref="treeLikelihood"/>
			<gmrfSkyrideLikelihood idref="skyride"/>
		</log>
		<!-- write tree log to file -->
		<logTree id="treeFileLog" logEvery="50000" nexusFormat="true" fileName="8.HA_BEAST_E.strict1.(time).trees" sortTranslationTable="true">
			<treeModel idref="treeModel"/>
			<trait name="rate" tag="rate">
				<strictClockBranchRates idref="branchRates"/>
			</trait>
			<posterior idref="posterior"/>
		</logTree>
		<logTree id="substTreeFileLog" logEvery="50000" nexusFormat="true" fileName="8.HA_BEAST_E.strict1.(subst).trees" branchLengths="substitutions">
			<treeModel idref="treeModel"/>
			<strictClockBranchRates idref="branchRates"/>
			<trait name="rate" tag="rate">
				<strictClockBranchRates idref="branchRates"/>
			</trait>
		</logTree>
	</mcmc>
	<report>
		<property name="timer">
			<mcmc idref="mcmc"/>
		</property>
	</report>
</beast>

## Sheet: HA.BEASTF.xml
<?xml version="1.0" standalone="yes"?>
<!-- Generated by BEAUTi v1.8.0 -->
<!-- by Alexei J. Drummond, Andrew Rambaut and Marc A. Suchard -->
<!-- Department of Computer Science, University of Auckland and -->
<!-- Institute of Evolutionary Biology, University of Edinburgh -->
<!-- David Geffen School of Medicine, University of California, Los Angeles-->
<!-- http://beast.bio.ed.ac.uk/ -->
<beast>
	<!-- The list of taxa to be analysed (can also include dates/ages). -->
	<!-- ntax=421 -->
	<taxa id="taxa">
		<taxon id="1514A00504942N_Russia_1_19_2012_GreenL">
			<date value="2012.0" direction="forwards" units="years"/>
		</taxon>
		<taxon id="25_USA_3_5_2012">
			<date value="2012.0" direction="forwards" units="years"/>
		</taxon>
		<taxon id="30_USA_3_2_2012">
			<date value="2012.0" direction="forwards" units="years"/>
		</taxon>
		<taxon id="37_Skorea_1_19_2012">
			<date value="2012.0" direction="forwards" units="years"/>
		</taxon>
		<taxon id="40_Kyrgyzstan_1_12_2012">
			<date value="2012.0" direction="forwards" units="years"/>
		</taxon>
		<taxon id="42_Japan_1_31_2012">
			<date value="2012.0" direction="forwards" units="years"/>
		</taxon>
		<taxon id="47_Skorea_1_13_2012">
			<date value="2012.0" direction="forwards" units="years"/>
		</taxon>
		<taxon id="48_USA_1_9_2012">
			<date value="2012.0" direction="forwards" units="years"/>
		</taxon>
		<taxon id="55121_USA_2012">
			<date value="2012.0" direction="forwards" units="years"/>
		</taxon>
		<taxon id="1514A00905321T_Mexico_2_26_2013">
			<date value="2013.0" direction="forwards" units="years"/>
		</taxon>
		<taxon id="1514A01305429N_Afghanistan_1_10_2013">
			<date value="2013.0" direction="forwards" units="years"/>
		</taxon>
		<taxon id="1514A01305436N_Afghanistan_1_15_2013">
			<date value="2013.0" direction="forwards" units="years"/>
		</taxon>
		<taxon id="1514A07804502N_Hungary_12_12_2011">
			<date value="2011.0" direction="forwards" units="years"/>
		</taxon>
		<taxon id="A_Alabama_WRAIR1242P_2009_Purple">
			<date value="2009.0" direction="forwards" units="years"/>
		</taxon>
		<taxon id="A_American_Samoa_4786_2013">
			<date value="2013.0" direction="forwards" units="years"/>
		</taxon>
		<taxon id="A_Anhui_Baohe_1456_2010_Orange">
			<date value="2010.0" direction="forwards" units="years"/>
		</taxon>
		<taxon id="A_Arizona_09_2012">
			<date value="2012.0" direction="forwards" units="years"/>
		</taxon>
		<taxon id="A_Arizona_WRAIR1562P_2009_Purple">
			<date value="2009.0" direction="forwards" units="years"/>
		</taxon>
		<taxon id="A_Australia_30_2009">
			<date value="2009.0" direction="forwards" units="years"/>
		</taxon>
		<taxon id="A_Australia_55_2009">
			<date value="2009.0" direction="forwards" units="years"/>
		</taxon>
		<taxon id="A_Bangladesh_5014_2009">
			<date value="2009.0" direction="forwards" units="years"/>
		</taxon>
		<taxon id="A_Bilthoven_10684_1982">
			<date value="1982.0" direction="forwards" units="years"/>
		</taxon>
		<taxon id="A_Boston_4_2008">
			<date value="2008.0" direction="forwards" units="years"/>
		</taxon>
		<taxon id="A_Boston_44_2008">
			<date value="2008.0" direction="forwards" units="years"/>
		</taxon>
		<taxon id="A_Boston_51_2008">
			<date value="2008.0" direction="forwards" units="years"/>
		</taxon>
		<taxon id="A_Boston_57_2008">
			<date value="2008.0" direction="forwards" units="years"/>
		</taxon>
		<taxon id="A_Boston_68_2008">
			<date value="2008.0" direction="forwards" units="years"/>
		</taxon>
		<taxon id="A_Boston_73_2009_Purple">
			<date value="2009.0" direction="forwards" units="years"/>
		</taxon>
		<taxon id="A_Boston_75_2009_Purple">
			<date value="2009.0" direction="forwards" units="years"/>
		</taxon>
		<taxon id="A_Boston_99_2009">
			<date value="2009.0" direction="forwards" units="years"/>
		</taxon>
		<taxon id="A_Boston_DOA07_2011">
			<date value="2011.0" direction="forwards" units="years"/>
		</taxon>
		<taxon id="A_Boston_DOA2_101_2012">
			<date value="2012.0" direction="forwards" units="years"/>
		</taxon>
		<taxon id="A_Boston_DOA2_126_2012">
			<date value="2012.0" direction="forwards" units="years"/>
		</taxon>
		<taxon id="A_Boston_DOA2_140_2012">
			<date value="2012.0" direction="forwards" units="years"/>
		</taxon>
		<taxon id="A_Boston_DOA2_143_2012">
			<date value="2012.0" direction="forwards" units="years"/>
		</taxon>
		<taxon id="A_Boston_DOA2_145_2013">
			<date value="2013.0" direction="forwards" units="years"/>
		</taxon>
		<taxon id="A_Boston_DOA2_151_2013">
			<date value="2013.0" direction="forwards" units="years"/>
		</taxon>
		<taxon id="A_Boston_DOA2_159_2013">
			<date value="2013.0" direction="forwards" units="years"/>
		</taxon>
		<taxon id="A_Boston_DOA2_169_2012">
			<date value="2012.0" direction="forwards" units="years"/>
		</taxon>
		<taxon id="A_Boston_DOA2_176_2013">
			<date value="2013.0" direction="forwards" units="years"/>
		</taxon>
		<taxon id="A_Boston_DOA2_180_2013">
			<date value="2013.0" direction="forwards" units="years"/>
		</taxon>
		<taxon id="A_Boston_DOA2_183_2013">
			<date value="2013.0" direction="forwards" units="years"/>
		</taxon>
		<taxon id="A_Boston_DOA2_206_2013">
			<date value="2013.0" direction="forwards" units="years"/>
		</taxon>
		<taxon id="A_Boston_DOA2_217_2013">
			<date value="2013.0" direction="forwards" units="years"/>
		</taxon>
		<taxon id="A_Boston_DOA2_226_2013">
			<date value="2013.0" direction="forwards" units="years"/>
		</taxon>
		<taxon id="A_Boston_DOA2_230_2013">
			<date value="2013.0" direction="forwards" units="years"/>
		</taxon>
		<taxon id="A_Boston_DOA2_235_2013">
			<date value="2013.0" direction="forwards" units="years"/>
		</taxon>
		<taxon id="A_Boston_DOA2_238_2013">
			<date value="2013.0" direction="forwards" units="years"/>
		</taxon>
		<taxon id="A_Boston_DOA2_246_2013">
			<date value="2013.0" direction="forwards" units="years"/>
		</taxon>
		<taxon id="A_Boston_DOA27_2011">
			<date value="2011.0" direction="forwards" units="years"/>
		</taxon>
		<taxon id="A_Boston_DOA52_2011_Green">
			<date value="2011.0" direction="forwards" units="years"/>
		</taxon>
		<taxon id="A_Boston_DOA80_2011">
			<date value="2011.0" direction="forwards" units="years"/>
		</taxon>
		<taxon id="A_Boston_YGA_00011_2012">
			<date value="2012.0" direction="forwards" units="years"/>
		</taxon>
		<taxon id="A_Boston_YGA_00022_2013">
			<date value="2013.0" direction="forwards" units="years"/>
		</taxon>
		<taxon id="A_Boston_YGA_00043_2013">
			<date value="2013.0" direction="forwards" units="years"/>
		</taxon>
		<taxon id="A_Boston_YGA_00049_2013">
			<date value="2013.0" direction="forwards" units="years"/>
		</taxon>
		<taxon id="A_Boston_YGA_00050_2013">
			<date value="2013.0" direction="forwards" units="years"/>
		</taxon>
		<taxon id="A_Boston_YGA_00078_2013">
			<date value="2013.0" direction="forwards" units="years"/>
		</taxon>
		<taxon id="A_Boston_YGA_00081_2013">
			<date value="2013.0" direction="forwards" units="years"/>
		</taxon>
		<taxon id="A_Boston_YGA_00095_2013">
			<date value="2013.0" direction="forwards" units="years"/>
		</taxon>
		<taxon id="A_Boston_YGA_01008_2012">
			<date value="2012.0" direction="forwards" units="years"/>
		</taxon>
		<taxon id="A_Boston_YGA_01012_2012">
			<date value="2012.0" direction="forwards" units="years"/>
		</taxon>
		<taxon id="A_Boston_YGA_01015_2012">
			<date value="2012.0" direction="forwards" units="years"/>
		</taxon>
		<taxon id="A_Boston_YGA_01025_2012">
			<date value="2012.0" direction="forwards" units="years"/>
		</taxon>
		<taxon id="A_Boston_YGA_01063_2012">
			<date value="2012.0" direction="forwards" units="years"/>
		</taxon>
		<taxon id="A_Boston_YGA_01104_2012">
			<date value="2012.0" direction="forwards" units="years"/>
		</taxon>
		<taxon id="A_Boston_YGA_01113_2013">
			<date value="2013.0" direction="forwards" units="years"/>
		</taxon>
		<taxon id="A_Boston_YGA_01114_2013">
			<date value="2013.0" direction="forwards" units="years"/>
		</taxon>
		<taxon id="A_Boston_YGA_01120_2013">
			<date value="2013.0" direction="forwards" units="years"/>
		</taxon>
		<taxon id="A_Boston_YGA_01124_2013">
			<date value="2013.0" direction="forwards" units="years"/>
		</taxon>
		<taxon id="A_Boston_YGA_01126_2013">
			<date value="2013.0" direction="forwards" units="years"/>
		</taxon>
		<taxon id="A_Boston_YGA_01132_2013">
			<date value="2013.0" direction="forwards" units="years"/>
		</taxon>
		<taxon id="A_Boston_YGA_01149_2013">
			<date value="2013.0" direction="forwards" units="years"/>
		</taxon>
		<taxon id="A_Boston_YGA_01164_2013">
			<date value="2013.0" direction="forwards" units="years"/>
		</taxon>
		<taxon id="A_Boston_YGA_01172_2013">
			<date value="2013.0" direction="forwards" units="years"/>
		</taxon>
		<taxon id="A_Boston_YGA_01175_2013">
			<date value="2013.0" direction="forwards" units="years"/>
		</taxon>
		<taxon id="A_Boston_YGA_01184_2013">
			<date value="2013.0" direction="forwards" units="years"/>
		</taxon>
		<taxon id="A_Boston_YGA_01194_2013">
			<date value="2013.0" direction="forwards" units="years"/>
		</taxon>
		<taxon id="A_Boston_YGA_02010_2012">
			<date value="2012.0" direction="forwards" units="years"/>
		</taxon>
		<taxon id="A_Boston_YGA_02017_2012">
			<date value="2012.0" direction="forwards" units="years"/>
		</taxon>
		<taxon id="A_Boston_YGA_02018_2013">
			<date value="2013.0" direction="forwards" units="years"/>
		</taxon>
		<taxon id="A_Boston_YGA_02026_2013">
			<date value="2013.0" direction="forwards" units="years"/>
		</taxon>
		<taxon id="A_Boston_YGA_02027_2013">
			<date value="2013.0" direction="forwards" units="years"/>
		</taxon>
		<taxon id="A_Boston_YGA_02035_2013">
			<date value="2013.0" direction="forwards" units="years"/>
		</taxon>
		<taxon id="A_Caen_1_1984">
			<date value="1984.0" direction="forwards" units="years"/>
		</taxon>
		<taxon id="A_California_VRDL136_2009_Purple">
			<date value="2009.0" direction="forwards" units="years"/>
		</taxon>
		<taxon id="A_California_VRDL138_2009_Purple">
			<date value="2009.0" direction="forwards" units="years"/>
		</taxon>
		<taxon id="A_California_VRDL143_2009_Purple">
			<date value="2009.0" direction="forwards" units="years"/>
		</taxon>
		<taxon id="A_California_VRDL144_2009_Purple">
			<date value="2009.0" direction="forwards" units="years"/>
		</taxon>
		<taxon id="A_California_VRDL156_2009_Purple">
			<date value="2009.0" direction="forwards" units="years"/>
		</taxon>
		<taxon id="A_California_VRDL158_2009_Pink">
			<date value="2009.0" direction="forwards" units="years"/>
		</taxon>
		<taxon id="A_California_VRDL160_2009_Purple">
			<date value="2009.0" direction="forwards" units="years"/>
		</taxon>
		<taxon id="A_California_VRDL164_2009_Purple">
			<date value="2009.0" direction="forwards" units="years"/>
		</taxon>
		<taxon id="A_California_VRDL170_2009_Purple">
			<date value="2009.0" direction="forwards" units="years"/>
		</taxon>
		<taxon id="A_California_VRDL177_2009">
			<date value="2009.0" direction="forwards" units="years"/>
		</taxon>
		<taxon id="A_California_VRDL182_2009_Purple">
			<date value="2009.0" direction="forwards" units="years"/>
		</taxon>
		<taxon id="A_California_VRDL183_2009_Pink">
			<date value="2009.0" direction="forwards" units="years"/>
		</taxon>
		<taxon id="A_California_VRDL196_2009_Purple">
			<date value="2009.0" direction="forwards" units="years"/>
		</taxon>
		<taxon id="A_California_VRDL197_2009_Purple">
			<date value="2009.0" direction="forwards" units="years"/>
		</taxon>
		<taxon id="A_California_VRDL203_2009">
			<date value="2009.0" direction="forwards" units="years"/>
		</taxon>
		<taxon id="A_California_VRDL210_2009_Purple">
			<date value="2009.0" direction="forwards" units="years"/>
		</taxon>
		<taxon id="A_California_VRDL211_2009">
			<date value="2009.0" direction="forwards" units="years"/>
		</taxon>
		<taxon id="A_California_VRDL216_2009_Purple">
			<date value="2009.0" direction="forwards" units="years"/>
		</taxon>
		<taxon id="A_California_VRDL233_2009_Purple">
			<date value="2009.0" direction="forwards" units="years"/>
		</taxon>
		<taxon id="A_California_VRDL266_2009_Purple">
			<date value="2009.0" direction="forwards" units="years"/>
		</taxon>
		<taxon id="A_California_VRDL268_2009_Purple">
			<date value="2009.0" direction="forwards" units="years"/>
		</taxon>
		<taxon id="A_California_VRDL274_2009_Purple">
			<date value="2009.0" direction="forwards" units="years"/>
		</taxon>
		<taxon id="A_California_VRDL277_2009">
			<date value="2009.0" direction="forwards" units="years"/>
		</taxon>
		<taxon id="A_California_VRDL278_2009_Purple">
			<date value="2009.0" direction="forwards" units="years"/>
		</taxon>
		<taxon id="A_California_VRDL279_2009_Pink">
			<date value="2009.0" direction="forwards" units="years"/>
		</taxon>
		<taxon id="A_California_VRDL286_2009_Purple">
			<date value="2009.0" direction="forwards" units="years"/>
		</taxon>
		<taxon id="A_California_VRDL291_2009">
			<date value="2009.0" direction="forwards" units="years"/>
		</taxon>
		<taxon id="A_California_VRDL293_2009_Purple">
			<date value="2009.0" direction="forwards" units="years"/>
		</taxon>
		<taxon id="A_California_VRDL302_2009_Purple">
			<date value="2009.0" direction="forwards" units="years"/>
		</taxon>
		<taxon id="A_California_VRDL304_2009_Purple">
			<date value="2009.0" direction="forwards" units="years"/>
		</taxon>
		<taxon id="A_California_VRDL308_2009_Lavender">
			<date value="2009.0" direction="forwards" units="years"/>
		</taxon>
		<taxon id="A_California_VRDL309_2009_Purple">
			<date value="2009.0" direction="forwards" units="years"/>
		</taxon>
		<taxon id="A_California_VRDL316_2009_Lavender">
			<date value="2009.0" direction="forwards" units="years"/>
		</taxon>
		<taxon id="A_California_VRDL322_2009_Lavender">
			<date value="2009.0" direction="forwards" units="years"/>
		</taxon>
		<taxon id="A_California_VRDL328_2009">
			<date value="2009.0" direction="forwards" units="years"/>
		</taxon>
		<taxon id="A_California_VRDL340_2009">
			<date value="2009.0" direction="forwards" units="years"/>
		</taxon>
		<taxon id="A_California_VRDL342_2009_Lavender">
			<date value="2009.0" direction="forwards" units="years"/>
		</taxon>
		<taxon id="A_California_VRDL347_2009_Purple">
			<date value="2009.0" direction="forwards" units="years"/>
		</taxon>
		<taxon id="A_California_VRDL351_2009_Purple">
			<date value="2009.0" direction="forwards" units="years"/>
		</taxon>
		<taxon id="A_California_VRDL359_2009">
			<date value="2009.0" direction="forwards" units="years"/>
		</taxon>
		<taxon id="A_California_VRDL381_2009">
			<date value="2009.0" direction="forwards" units="years"/>
		</taxon>
		<taxon id="A_California_VRDL383_2009_Lavender">
			<date value="2009.0" direction="forwards" units="years"/>
		</taxon>
		<taxon id="A_California_VRDL386_2009_Purple">
			<date value="2009.0" direction="forwards" units="years"/>
		</taxon>
		<taxon id="A_California_VRDL391_2009_Purple">
			<date value="2009.0" direction="forwards" units="years"/>
		</taxon>
		<taxon id="A_California_VRDL393_2009">
			<date value="2009.0" direction="forwards" units="years"/>
		</taxon>
		<taxon id="A_California_VRDL396_2009">
			<date value="2009.0" direction="forwards" units="years"/>
		</taxon>
		<taxon id="A_Cambodia_NHRCC00001_2009">
			<date value="2009.0" direction="forwards" units="years"/>
		</taxon>
		<taxon id="A_Chicago_YGA_04002_2012">
			<date value="2012.0" direction="forwards" units="years"/>
		</taxon>
		<taxon id="A_Chicago_YGA_04086_2012">
			<date value="2012.0" direction="forwards" units="years"/>
		</taxon>
		<taxon id="A_Chicago_YGA_04089_2012">
			<date value="2012.0" direction="forwards" units="years"/>
		</taxon>
		<taxon id="A_Chicago_YGA_04119_2012">
			<date value="2012.0" direction="forwards" units="years"/>
		</taxon>
		<taxon id="A_Chicago_YGA_04126_2012">
			<date value="2012.0" direction="forwards" units="years"/>
		</taxon>
		<taxon id="A_Chicago_YGA_04193_2013">
			<date value="2013.0" direction="forwards" units="years"/>
		</taxon>
		<taxon id="A_Colorado_2_1986">
			<date value="1986.0" direction="forwards" units="years"/>
		</taxon>
		<taxon id="A_Finland_97_2009_Purple">
			<date value="2009.0" direction="forwards" units="years"/>
		</taxon>
		<taxon id="A_GOROKA_5_2011">
			<date value="2011.0" direction="forwards" units="years"/>
		</taxon>
		<taxon id="A_GOROKA_5_2012_GreenL">
			<date value="2012.0" direction="forwards" units="years"/>
		</taxon>
		<taxon id="A_Guam_WRAIR1557P_2009">
			<date value="2009.0" direction="forwards" units="years"/>
		</taxon>
		<taxon id="A_Hawaii_22_2012_VaccineCand">
			<date value="2012.0" direction="forwards" units="years"/>
		</taxon>
		<taxon id="A_Heilongjiang_Nangang_124_2011_Orange">
			<date value="2011.0" direction="forwards" units="years"/>
		</taxon>
		<taxon id="A_Heilongjiang_Taoshan_147_2011_Orange">
			<date value="2011.0" direction="forwards" units="years"/>
		</taxon>
		<taxon id="A_Hong_Kong_H090_707_V10_2009">
			<date value="2009.0" direction="forwards" units="years"/>
		</taxon>
		<taxon id="A_Hong_Kong_H090_724_V10_2009">
			<date value="2009.0" direction="forwards" units="years"/>
		</taxon>
		<taxon id="A_Hong_Kong_H090_727_V10_2009">
			<date value="2009.0" direction="forwards" units="years"/>
		</taxon>
		<taxon id="A_Hong_Kong_H090_739_V33_2009">
			<date value="2009.0" direction="forwards" units="years"/>
		</taxon>
		<taxon id="A_Hong_Kong_H090_750_V10_2009">
			<date value="2009.0" direction="forwards" units="years"/>
		</taxon>
		<taxon id="A_Hong_Kong_H090_781_V10_2009">
			<date value="2009.0" direction="forwards" units="years"/>
		</taxon>
		<taxon id="A_Hubei_Qiaokou_1271_2010_Orange">
			<date value="2010.0" direction="forwards" units="years"/>
		</taxon>
		<taxon id="A_Hunan_Beihu_1143_2011">
			<date value="2011.0" direction="forwards" units="years"/>
		</taxon>
		<taxon id="A_Hunan_Yanfeng_165_2011_Orange">
			<date value="2011.0" direction="forwards" units="years"/>
		</taxon>
		<taxon id="A_Jilin_Chuanying_1156_2011_Orange">
			<date value="2011.0" direction="forwards" units="years"/>
		</taxon>
		<taxon id="A_Kentucky_UR07_0015_2008">
			<date value="2008.0" direction="forwards" units="years"/>
		</taxon>
		<taxon id="A_Kentucky_UR07_0049_2008">
			<date value="2008.0" direction="forwards" units="years"/>
		</taxon>
		<taxon id="A_Managua_1422_03_2010">
			<date value="2010.0" direction="forwards" units="years"/>
		</taxon>
		<taxon id="A_Managua_1856_03_2010">
			<date value="2010.0" direction="forwards" units="years"/>
		</taxon>
		<taxon id="A_Managua_305_10_2010">
			<date value="2010.0" direction="forwards" units="years"/>
		</taxon>
		<taxon id="A_Managua_3622_02_2010">
			<date value="2010.0" direction="forwards" units="years"/>
		</taxon>
		<taxon id="A_Managua_395_02_2010">
			<date value="2010.0" direction="forwards" units="years"/>
		</taxon>
		<taxon id="A_Managua_5444_02_2010">
			<date value="2010.0" direction="forwards" units="years"/>
		</taxon>
		<taxon id="A_Mexico_24009_2008">
			<date value="2008.0" direction="forwards" units="years"/>
		</taxon>
		<taxon id="A_Nanjing_1654_2010_Orange">
			<date value="2010.0" direction="forwards" units="years"/>
		</taxon>
		<taxon id="A_Nanjing_1655_2010_Orange">
			<date value="2010.0" direction="forwards" units="years"/>
		</taxon>
		<taxon id="A_Nanjing_1663_2010_Orange">
			<date value="2010.0" direction="forwards" units="years"/>
		</taxon>
		<taxon id="A_Netherlands_063_2011_PE09_Orange">
			<date value="2011.0" direction="forwards" units="years"/>
		</taxon>
		<taxon id="A_Netherlands_69_2007_CA04">
			<date value="2007.0" direction="forwards" units="years"/>
		</taxon>
		<taxon id="A_Netherlands_69_2009_CA04_Purple">
			<date value="2009.0" direction="forwards" units="years"/>
		</taxon>
		<taxon id="A_New_York_1136_2008">
			<date value="2008.0" direction="forwards" units="years"/>
		</taxon>
		<taxon id="A_New_York_1144_2008">
			<date value="2008.0" direction="forwards" units="years"/>
		</taxon>
		<taxon id="A_New_York_1188_2009_Purple">
			<date value="2009.0" direction="forwards" units="years"/>
		</taxon>
		<taxon id="A_New_York_1190_2009_Purple">
			<date value="2009.0" direction="forwards" units="years"/>
		</taxon>
		<taxon id="A_New_York_1191_2009_Purple">
			<date value="2009.0" direction="forwards" units="years"/>
		</taxon>
		<taxon id="A_New_York_1194_2009_Purple">
			<date value="2009.0" direction="forwards" units="years"/>
		</taxon>
		<taxon id="A_New_York_1196_2009_Purple">
			<date value="2009.0" direction="forwards" units="years"/>
		</taxon>
		<taxon id="A_New_York_1197_2009">
			<date value="2009.0" direction="forwards" units="years"/>
		</taxon>
		<taxon id="A_New_York_3079_2009_Purple">
			<date value="2009.0" direction="forwards" units="years"/>
		</taxon>
		<taxon id="A_New_York_3087_2009_Purple">
			<date value="2009.0" direction="forwards" units="years"/>
		</taxon>
		<taxon id="A_New_York_3360_2009">
			<date value="2009.0" direction="forwards" units="years"/>
		</taxon>
		<taxon id="A_New_York_3644_2009">
			<date value="2009.0" direction="forwards" units="years"/>
		</taxon>
		<taxon id="A_New_York_3932_2009">
			<date value="2009.0" direction="forwards" units="years"/>
		</taxon>
		<taxon id="A_Nicaragua_AGA2_40_2011">
			<date value="2011.0" direction="forwards" units="years"/>
		</taxon>
		<taxon id="A_Ohio_UR07_0016_2008">
			<date value="2008.0" direction="forwards" units="years"/>
		</taxon>
		<taxon id="A_Pennsylvania_09_2012">
			<date value="2012.0" direction="forwards" units="years"/>
		</taxon>
		<taxon id="A_Pennsylvania_PIT20_2008">
			<date value="2008.0" direction="forwards" units="years"/>
		</taxon>
		<taxon id="A_Perth_10_2010_VaccineCand">
			<date value="2010.0" direction="forwards" units="years"/>
		</taxon>
		<taxon id="A_PERTH_41_2012">
			<date value="2012.0" direction="forwards" units="years"/>
		</taxon>
		<taxon id="A_Peru_PER001_2010_Salmon">
			<date value="2010.0" direction="forwards" units="years"/>
		</taxon>
		<taxon id="A_Peru_PER003_2010_Green">
			<date value="2010.0" direction="forwards" units="years"/>
		</taxon>
		<taxon id="A_Peru_PER004_2010_Green">
			<date value="2010.0" direction="forwards" units="years"/>
		</taxon>
		<taxon id="A_Peru_PER005_2010">
			<date value="2010.0" direction="forwards" units="years"/>
		</taxon>
		<taxon id="A_Peru_PER007_2010_DGreen">
			<date value="2010.0" direction="forwards" units="years"/>
		</taxon>
		<taxon id="A_Peru_PER008_2010_Green">
			<date value="2010.0" direction="forwards" units="years"/>
		</taxon>
		<taxon id="A_Peru_PER012_2010_Green">
			<date value="2010.0" direction="forwards" units="years"/>
		</taxon>
		<taxon id="A_Peru_PER013_2010_Green">
			<date value="2010.0" direction="forwards" units="years"/>
		</taxon>
		<taxon id="A_Peru_PER016_2011">
			<date value="2011.0" direction="forwards" units="years"/>
		</taxon>
		<taxon id="A_Peru_PER019_2010_Green">
			<date value="2010.0" direction="forwards" units="years"/>
		</taxon>
		<taxon id="A_Peru_PER021_2010_Green">
			<date value="2010.0" direction="forwards" units="years"/>
		</taxon>
		<taxon id="A_Peru_PER022_2010_Green">
			<date value="2010.0" direction="forwards" units="years"/>
		</taxon>
		<taxon id="A_Peru_PER023_2010_Green">
			<date value="2010.0" direction="forwards" units="years"/>
		</taxon>
		<taxon id="A_Peru_PER024_2010_Green">
			<date value="2010.0" direction="forwards" units="years"/>
		</taxon>
		<taxon id="A_Peru_PER025_2010_DGreen">
			<date value="2010.0" direction="forwards" units="years"/>
		</taxon>
		<taxon id="A_Peru_PER026_2010_Green">
			<date value="2010.0" direction="forwards" units="years"/>
		</taxon>
		<taxon id="A_Peru_PER029_2010_Green">
			<date value="2010.0" direction="forwards" units="years"/>
		</taxon>
		<taxon id="A_Peru_PER030_2010_Green">
			<date value="2010.0" direction="forwards" units="years"/>
		</taxon>
		<taxon id="A_Peru_PER033_2010_Green">
			<date value="2010.0" direction="forwards" units="years"/>
		</taxon>
		<taxon id="A_Peru_PER040_2010_Green">
			<date value="2010.0" direction="forwards" units="years"/>
		</taxon>
		<taxon id="A_Peru_PER046_2010_DGreen">
			<date value="2010.0" direction="forwards" units="years"/>
		</taxon>
		<taxon id="A_Peru_PER048_2010_Salmon">
			<date value="2010.0" direction="forwards" units="years"/>
		</taxon>
		<taxon id="A_Peru_PER050_2010_Green">
			<date value="2010.0" direction="forwards" units="years"/>
		</taxon>
		<taxon id="A_Peru_PER052_2010_DGreen">
			<date value="2010.0" direction="forwards" units="years"/>
		</taxon>
		<taxon id="A_Peru_PER053_2010_DGreen">
			<date value="2010.0" direction="forwards" units="years"/>
		</taxon>
		<taxon id="A_Peru_PER054_2010_Green">
			<date value="2010.0" direction="forwards" units="years"/>
		</taxon>
		<taxon id="A_Peru_PER057_2010_Green">
			<date value="2010.0" direction="forwards" units="years"/>
		</taxon>
		<taxon id="A_Peru_PER058_2010_Green">
			<date value="2010.0" direction="forwards" units="years"/>
		</taxon>
		<taxon id="A_Peru_PER059_2010_Green">
			<date value="2010.0" direction="forwards" units="years"/>
		</taxon>
		<taxon id="A_Peru_PER060_2010_Green">
			<date value="2010.0" direction="forwards" units="years"/>
		</taxon>
		<taxon id="A_Peru_PER064_2010">
			<date value="2010.0" direction="forwards" units="years"/>
		</taxon>
		<taxon id="A_Peru_PER065_2010">
			<date value="2010.0" direction="forwards" units="years"/>
		</taxon>
		<taxon id="A_Peru_PER068_2010_Green">
			<date value="2010.0" direction="forwards" units="years"/>
		</taxon>
		<taxon id="A_Peru_PER070_2010_Green">
			<date value="2010.0" direction="forwards" units="years"/>
		</taxon>
		<taxon id="A_Peru_PER071_2010">
			<date value="2010.0" direction="forwards" units="years"/>
		</taxon>
		<taxon id="A_Peru_PER072_2012">
			<date value="2012.0" direction="forwards" units="years"/>
		</taxon>
		<taxon id="A_Peru_PER073_2010_DGreen">
			<date value="2010.0" direction="forwards" units="years"/>
		</taxon>
		<taxon id="A_Peru_PER074_2010_Salmon">
			<date value="2010.0" direction="forwards" units="years"/>
		</taxon>
		<taxon id="A_Peru_PER076_2010_Green">
			<date value="2010.0" direction="forwards" units="years"/>
		</taxon>
		<taxon id="A_Peru_PER080_2010_Green">
			<date value="2010.0" direction="forwards" units="years"/>
		</taxon>
		<taxon id="A_Peru_PER082_2010_Green">
			<date value="2010.0" direction="forwards" units="years"/>
		</taxon>
		<taxon id="A_Peru_PER083_2010_Green">
			<date value="2010.0" direction="forwards" units="years"/>
		</taxon>
		<taxon id="A_Peru_PER084_2010_Green">
			<date value="2010.0" direction="forwards" units="years"/>
		</taxon>
		<taxon id="A_Peru_PER089_2010_Green">
			<date value="2010.0" direction="forwards" units="years"/>
		</taxon>
		<taxon id="A_Peru_PER090_2010_Green">
			<date value="2010.0" direction="forwards" units="years"/>
		</taxon>
		<taxon id="A_Peru_PER093_2010_Green">
			<date value="2010.0" direction="forwards" units="years"/>
		</taxon>
		<taxon id="A_Peru_PER095_2010_Green">
			<date value="2010.0" direction="forwards" units="years"/>
		</taxon>
		<taxon id="A_Peru_PER096_2012">
			<date value="2012.0" direction="forwards" units="years"/>
		</taxon>
		<taxon id="A_Peru_PER101_2010">
			<date value="2010.0" direction="forwards" units="years"/>
		</taxon>
		<taxon id="A_Peru_PER104_2010_Green">
			<date value="2010.0" direction="forwards" units="years"/>
		</taxon>
		<taxon id="A_Peru_PER107_2010_Green">
			<date value="2010.0" direction="forwards" units="years"/>
		</taxon>
		<taxon id="A_Peru_PER116_2010_Green">
			<date value="2010.0" direction="forwards" units="years"/>
		</taxon>
		<taxon id="A_Peru_PER120_2010_Green">
			<date value="2010.0" direction="forwards" units="years"/>
		</taxon>
		<taxon id="A_Peru_PER128_2010">
			<date value="2010.0" direction="forwards" units="years"/>
		</taxon>
		<taxon id="A_Peru_PER129_2010">
			<date value="2010.0" direction="forwards" units="years"/>
		</taxon>
		<taxon id="A_Peru_PER130_2011">
			<date value="2011.0" direction="forwards" units="years"/>
		</taxon>
		<taxon id="A_Peru_PER133_2010_Green">
			<date value="2010.0" direction="forwards" units="years"/>
		</taxon>
		<taxon id="A_Peru_PER137_2011">
			<date value="2011.0" direction="forwards" units="years"/>
		</taxon>
		<taxon id="A_Peru_PER141_2010">
			<date value="2010.0" direction="forwards" units="years"/>
		</taxon>
		<taxon id="A_Peru_PER147_2010">
			<date value="2010.0" direction="forwards" units="years"/>
		</taxon>
		<taxon id="A_Peru_PER151_2011_Green">
			<date value="2011.0" direction="forwards" units="years"/>
		</taxon>
		<taxon id="A_Peru_PER154_2010_Green">
			<date value="2010.0" direction="forwards" units="years"/>
		</taxon>
		<taxon id="A_Peru_PER156_2012">
			<date value="2012.0" direction="forwards" units="years"/>
		</taxon>
		<taxon id="A_Peru_PER157_2010_Green">
			<date value="2010.0" direction="forwards" units="years"/>
		</taxon>
		<taxon id="A_Peru_PER162_2010_Salmon">
			<date value="2010.0" direction="forwards" units="years"/>
		</taxon>
		<taxon id="A_Peru_PER164_2010">
			<date value="2010.0" direction="forwards" units="years"/>
		</taxon>
		<taxon id="A_Peru_PER169_2010">
			<date value="2010.0" direction="forwards" units="years"/>
		</taxon>
		<taxon id="A_Peru_PER170_2010">
			<date value="2010.0" direction="forwards" units="years"/>
		</taxon>
		<taxon id="A_Peru_PER172_2010_Green">
			<date value="2010.0" direction="forwards" units="years"/>
		</taxon>
		<taxon id="A_Peru_PER173_2010_Green">
			<date value="2010.0" direction="forwards" units="years"/>
		</taxon>
		<taxon id="A_Peru_PER174_2010">
			<date value="2010.0" direction="forwards" units="years"/>
		</taxon>
		<taxon id="A_Peru_PER177_2010_Green">
			<date value="2010.0" direction="forwards" units="years"/>
		</taxon>
		<taxon id="A_Peru_PER178_2010_DGreen">
			<date value="2010.0" direction="forwards" units="years"/>
		</taxon>
		<taxon id="A_Peru_PER181_2010_Salmon">
			<date value="2010.0" direction="forwards" units="years"/>
		</taxon>
		<taxon id="A_Peru_PER182_2010_Salmon">
			<date value="2010.0" direction="forwards" units="years"/>
		</taxon>
		<taxon id="A_Peru_PER184_2010_Green">
			<date value="2010.0" direction="forwards" units="years"/>
		</taxon>
		<taxon id="A_Peru_PER189_2011_Green">
			<date value="2011.0" direction="forwards" units="years"/>
		</taxon>
		<taxon id="A_Peru_PER190_2010_Green">
			<date value="2010.0" direction="forwards" units="years"/>
		</taxon>
		<taxon id="A_Peru_PER191_2010_Green">
			<date value="2010.0" direction="forwards" units="years"/>
		</taxon>
		<taxon id="A_Peru_PER193_2010_DGreen">
			<date value="2010.0" direction="forwards" units="years"/>
		</taxon>
		<taxon id="A_Peru_PER194_2011">
			<date value="2011.0" direction="forwards" units="years"/>
		</taxon>
		<taxon id="A_Peru_PER195_2010_Green">
			<date value="2010.0" direction="forwards" units="years"/>
		</taxon>
		<taxon id="A_Peru_PER196_2010_Green">
			<date value="2010.0" direction="forwards" units="years"/>
		</taxon>
		<taxon id="A_Peru_PER206_2011">
			<date value="2011.0" direction="forwards" units="years"/>
		</taxon>
		<taxon id="A_Peru_PER210_2010_Green">
			<date value="2010.0" direction="forwards" units="years"/>
		</taxon>
		<taxon id="A_Peru_PER213_2010_Green">
			<date value="2010.0" direction="forwards" units="years"/>
		</taxon>
		<taxon id="A_Peru_PER218_2010_Green">
			<date value="2010.0" direction="forwards" units="years"/>
		</taxon>
		<taxon id="A_Peru_PER223_2010_Green">
			<date value="2010.0" direction="forwards" units="years"/>
		</taxon>
		<taxon id="A_Peru_PER228_2010_Green">
			<date value="2010.0" direction="forwards" units="years"/>
		</taxon>
		<taxon id="A_Peru_PER229_2010">
			<date value="2010.0" direction="forwards" units="years"/>
		</taxon>
		<taxon id="A_Peru_PER233_2010_Salmon">
			<date value="2010.0" direction="forwards" units="years"/>
		</taxon>
		<taxon id="A_Peru_PER245_2010_Salmon">
			<date value="2010.0" direction="forwards" units="years"/>
		</taxon>
		<taxon id="A_Peru_PER246_2010_Green">
			<date value="2010.0" direction="forwards" units="years"/>
		</taxon>
		<taxon id="A_Peru_PER248_2010_Green">
			<date value="2010.0" direction="forwards" units="years"/>
		</taxon>
		<taxon id="A_Peru_PER251_2010_Green">
			<date value="2010.0" direction="forwards" units="years"/>
		</taxon>
		<taxon id="A_Peru_PER253_2010_Green">
			<date value="2010.0" direction="forwards" units="years"/>
		</taxon>
		<taxon id="A_Peru_PER257_2010">
			<date value="2010.0" direction="forwards" units="years"/>
		</taxon>
		<taxon id="A_Peru_PER258_2010_Green">
			<date value="2010.0" direction="forwards" units="years"/>
		</taxon>
		<taxon id="A_Peru_PER262_2012">
			<date value="2012.0" direction="forwards" units="years"/>
		</taxon>
		<taxon id="A_Peru_PER266_2010_Green">
			<date value="2010.0" direction="forwards" units="years"/>
		</taxon>
		<taxon id="A_Peru_PER270_2010_Green">
			<date value="2010.0" direction="forwards" units="years"/>
		</taxon>
		<taxon id="A_Peru_PER276_2010_Green">
			<date value="2010.0" direction="forwards" units="years"/>
		</taxon>
		<taxon id="A_Peru_PER277_2010_Green">
			<date value="2010.0" direction="forwards" units="years"/>
		</taxon>
		<taxon id="A_Peru_PER284_2011">
			<date value="2011.0" direction="forwards" units="years"/>
		</taxon>
		<taxon id="A_Peru_PER287_2011">
			<date value="2011.0" direction="forwards" units="years"/>
		</taxon>
		<taxon id="A_Peru_PER291_2010">
			<date value="2010.0" direction="forwards" units="years"/>
		</taxon>
		<taxon id="A_Peru_PER297_2010_Green">
			<date value="2010.0" direction="forwards" units="years"/>
		</taxon>
		<taxon id="A_Peru_PER299_2010_Green">
			<date value="2010.0" direction="forwards" units="years"/>
		</taxon>
		<taxon id="A_Peru_PER308_2010_Green">
			<date value="2010.0" direction="forwards" units="years"/>
		</taxon>
		<taxon id="A_Peru_PER314_2012">
			<date value="2012.0" direction="forwards" units="years"/>
		</taxon>
		<taxon id="A_Peru_PER316_2012">
			<date value="2012.0" direction="forwards" units="years"/>
		</taxon>
		<taxon id="A_Peru_PER317_2010">
			<date value="2010.0" direction="forwards" units="years"/>
		</taxon>
		<taxon id="A_Peru_PER318_2010_Green">
			<date value="2010.0" direction="forwards" units="years"/>
		</taxon>
		<taxon id="A_Peru_PER320_2010_Green">
			<date value="2010.0" direction="forwards" units="years"/>
		</taxon>
		<taxon id="A_Peru_PER323_2010_Green">
			<date value="2010.0" direction="forwards" units="years"/>
		</taxon>
		<taxon id="A_Peru_PER325_2010_Green">
			<date value="2010.0" direction="forwards" units="years"/>
		</taxon>
		<taxon id="A_Peru_PER327_2010_Green">
			<date value="2010.0" direction="forwards" units="years"/>
		</taxon>
		<taxon id="A_Peru_PER330_2010_Green">
			<date value="2010.0" direction="forwards" units="years"/>
		</taxon>
		<taxon id="A_Peru_PER333_2011">
			<date value="2011.0" direction="forwards" units="years"/>
		</taxon>
		<taxon id="A_Peru_PER336_2010_Green">
			<date value="2010.0" direction="forwards" units="years"/>
		</taxon>
		<taxon id="A_Peru_PER338_2010_Green">
			<date value="2010.0" direction="forwards" units="years"/>
		</taxon>
		<taxon id="A_Peru_PER342_2010_Green">
			<date value="2010.0" direction="forwards" units="years"/>
		</taxon>
		<taxon id="A_Peru_PER347_2010_Salmon">
			<date value="2010.0" direction="forwards" units="years"/>
		</taxon>
		<taxon id="A_Peru_PER350_2010_Green">
			<date value="2010.0" direction="forwards" units="years"/>
		</taxon>
		<taxon id="A_Peru_PER354_2012">
			<date value="2012.0" direction="forwards" units="years"/>
		</taxon>
		<taxon id="A_Peru_PER361_2010">
			<date value="2010.0" direction="forwards" units="years"/>
		</taxon>
		<taxon id="A_Peru_PER362_2011_Green">
			<date value="2011.0" direction="forwards" units="years"/>
		</taxon>
		<taxon id="A_Peru_PER370_2010_Green">
			<date value="2010.0" direction="forwards" units="years"/>
		</taxon>
		<taxon id="A_Peru_PER372_2010_Green">
			<date value="2010.0" direction="forwards" units="years"/>
		</taxon>
		<taxon id="A_Peru_PER374_2011_Green">
			<date value="2011.0" direction="forwards" units="years"/>
		</taxon>
		<taxon id="A_Peru_PER375_2010_Green">
			<date value="2010.0" direction="forwards" units="years"/>
		</taxon>
		<taxon id="A_Peru_PER379_2010_Salmon">
			<date value="2010.0" direction="forwards" units="years"/>
		</taxon>
		<taxon id="A_Peru_PER383_2010_Green">
			<date value="2010.0" direction="forwards" units="years"/>
		</taxon>
		<taxon id="A_Peru_PER391_2010_Green">
			<date value="2010.0" direction="forwards" units="years"/>
		</taxon>
		<taxon id="A_Peru_PER395_2011">
			<date value="2011.0" direction="forwards" units="years"/>
		</taxon>
		<taxon id="A_Santa_Clara_YGA_03007_2013">
			<date value="2013.0" direction="forwards" units="years"/>
		</taxon>
		<taxon id="A_Santa_Clara_YGA_03011_2013">
			<date value="2013.0" direction="forwards" units="years"/>
		</taxon>
		<taxon id="A_Santa_Clara_YGA_03019_2013">
			<date value="2013.0" direction="forwards" units="years"/>
		</taxon>
		<taxon id="A_Santa_Clara_YGA_03039_2013">
			<date value="2013.0" direction="forwards" units="years"/>
		</taxon>
		<taxon id="A_Santa_Clara_YGA_03062_2012">
			<date value="2012.0" direction="forwards" units="years"/>
		</taxon>
		<taxon id="A_Santa_Clara_YGA_03072_2013">
			<date value="2013.0" direction="forwards" units="years"/>
		</taxon>
		<taxon id="A_Santa_Clara_YGA_03073_2013">
			<date value="2013.0" direction="forwards" units="years"/>
		</taxon>
		<taxon id="A_Santa_Clara_YGA_03080_2013">
			<date value="2013.0" direction="forwards" units="years"/>
		</taxon>
		<taxon id="A_Santo_Domingo_WRAIR3514T_2010_Salmon">
			<date value="2010.0" direction="forwards" units="years"/>
		</taxon>
		<taxon id="A_Santo_Domingo_WRAIR3516N_2010_Salmon">
			<date value="2010.0" direction="forwards" units="years"/>
		</taxon>
		<taxon id="A_Santo_Domingo_WRAIR3516T_2010_Salmon">
			<date value="2010.0" direction="forwards" units="years"/>
		</taxon>
		<taxon id="A_Shanghai_11_1987_Orange">
			<date value="1987.0" direction="forwards" units="years"/>
		</taxon>
		<taxon id="A_Shanghai_Luwan_188_2011">
			<date value="2011.0" direction="forwards" units="years"/>
		</taxon>
		<taxon id="A_SINGAPORE_41_2011_BlueD">
			<date value="2011.0" direction="forwards" units="years"/>
		</taxon>
		<taxon id="A_Singapore_C2009_485b_2009">
			<date value="2009.0" direction="forwards" units="years"/>
		</taxon>
		<taxon id="A_Singapore_C2010_362V_2010">
			<date value="2010.0" direction="forwards" units="years"/>
		</taxon>
		<taxon id="A_Singapore_C2010_937V_2010">
			<date value="2010.0" direction="forwards" units="years"/>
		</taxon>
		<taxon id="A_Singapore_C2011_301_2011_BlueD">
			<date value="2011.0" direction="forwards" units="years"/>
		</taxon>
		<taxon id="A_Singapore_C2011_362V_2011_BlueD">
			<date value="2011.0" direction="forwards" units="years"/>
		</taxon>
		<taxon id="A_Singapore_C2011_384_2011_BlueD">
			<date value="2011.0" direction="forwards" units="years"/>
		</taxon>
		<taxon id="A_Singapore_C2011_422_2011_BlueD">
			<date value="2011.0" direction="forwards" units="years"/>
		</taxon>
		<taxon id="A_Singapore_C2011_452_2011">
			<date value="2011.0" direction="forwards" units="years"/>
		</taxon>
		<taxon id="A_Singapore_C2011_458_2011_BlueD">
			<date value="2011.0" direction="forwards" units="years"/>
		</taxon>
		<taxon id="A_Singapore_C2011_471_2011_BlueD">
			<date value="2011.0" direction="forwards" units="years"/>
		</taxon>
		<taxon id="A_Singapore_C2011_477_2011_BlueD">
			<date value="2011.0" direction="forwards" units="years"/>
		</taxon>
		<taxon id="A_Singapore_C2011_493_2011_BlueD">
			<date value="2011.0" direction="forwards" units="years"/>
		</taxon>
		<taxon id="A_Singapore_C2011_507V_2011_BlueD">
			<date value="2011.0" direction="forwards" units="years"/>
		</taxon>
		<taxon id="A_Singapore_C2011_545C_2011_BlueD">
			<date value="2011.0" direction="forwards" units="years"/>
		</taxon>
		<taxon id="A_Singapore_C2011_564_2011">
			<date value="2011.0" direction="forwards" units="years"/>
		</taxon>
		<taxon id="A_Singapore_C2011_584V_2011_BlueD">
			<date value="2011.0" direction="forwards" units="years"/>
		</taxon>
		<taxon id="A_Singapore_H2010_389_2010">
			<date value="2010.0" direction="forwards" units="years"/>
		</taxon>
		<taxon id="A_Singapore_H2010_822_2010">
			<date value="2010.0" direction="forwards" units="years"/>
		</taxon>
		<taxon id="A_Singapore_H2011_140C_2011">
			<date value="2011.0" direction="forwards" units="years"/>
		</taxon>
		<taxon id="A_Singapore_H2011_460a_2011_BlueD">
			<date value="2011.0" direction="forwards" units="years"/>
		</taxon>
		<taxon id="A_Singapore_H2011_460cC_2011_BlueD">
			<date value="2011.0" direction="forwards" units="years"/>
		</taxon>
		<taxon id="A_Singapore_H2011_463_2011_BlueD">
			<date value="2011.0" direction="forwards" units="years"/>
		</taxon>
		<taxon id="A_Singapore_H2011_471a_2011_BlueD">
			<date value="2011.0" direction="forwards" units="years"/>
		</taxon>
		<taxon id="A_Singapore_H2011_471b_2011_BlueD">
			<date value="2011.0" direction="forwards" units="years"/>
		</taxon>
		<taxon id="A_Singapore_H2011_471c_2011_BlueD">
			<date value="2011.0" direction="forwards" units="years"/>
		</taxon>
		<taxon id="A_Singapore_H2011_474_2011_BlueD">
			<date value="2011.0" direction="forwards" units="years"/>
		</taxon>
		<taxon id="A_Singapore_H2011_479_2011_BlueD">
			<date value="2011.0" direction="forwards" units="years"/>
		</taxon>
		<taxon id="A_Singapore_H2011_482_2011_BlueD">
			<date value="2011.0" direction="forwards" units="years"/>
		</taxon>
		<taxon id="A_Singapore_H2011_496_2011_BlueD">
			<date value="2011.0" direction="forwards" units="years"/>
		</taxon>
		<taxon id="A_Singapore_H2011_499a_2011_BlueD">
			<date value="2011.0" direction="forwards" units="years"/>
		</taxon>
		<taxon id="A_Singapore_H2011_515_2011_BlueD">
			<date value="2011.0" direction="forwards" units="years"/>
		</taxon>
		<taxon id="A_Singapore_H2011_570_2011">
			<date value="2011.0" direction="forwards" units="years"/>
		</taxon>
		<taxon id="A_Singapore_H2011_704C_2011_BlueD">
			<date value="2011.0" direction="forwards" units="years"/>
		</taxon>
		<taxon id="A_Singapore_H2011_808bC_2011">
			<date value="2011.0" direction="forwards" units="years"/>
		</taxon>
		<taxon id="A_South_Korea_WRAIR1171P_2009">
			<date value="2009.0" direction="forwards" units="years"/>
		</taxon>
		<taxon id="A_Sydney_DD2_02_2010_Green">
			<date value="2010.0" direction="forwards" units="years"/>
		</taxon>
		<taxon id="A_Taiwan_851_2010_Orange">
			<date value="2010.0" direction="forwards" units="years"/>
		</taxon>
		<taxon id="A_TASMANIA_26_2012_GreenL">
			<date value="2012.0" direction="forwards" units="years"/>
		</taxon>
		<taxon id="A_Tennessee_F2011_2011">
			<date value="2011.0" direction="forwards" units="years"/>
		</taxon>
		<taxon id="A_Tennessee_F2031A_2011">
			<date value="2011.0" direction="forwards" units="years"/>
		</taxon>
		<taxon id="A_Texas_1_1977">
			<date value="1977.0" direction="forwards" units="years"/>
		</taxon>
		<taxon id="A_Texas_JMM_11_2012_GreenD">
			<date value="2012.0" direction="forwards" units="years"/>
		</taxon>
		<taxon id="A_Texas_JMM_12_2012_GreenD">
			<date value="2012.0" direction="forwards" units="years"/>
		</taxon>
		<taxon id="A_Texas_JMM_14_2012_GreenD">
			<date value="2012.0" direction="forwards" units="years"/>
		</taxon>
		<taxon id="A_Texas_JMM_16_2012">
			<date value="2012.0" direction="forwards" units="years"/>
		</taxon>
		<taxon id="A_Texas_JMM_19_2012_BabyBlue">
			<date value="2012.0" direction="forwards" units="years"/>
		</taxon>
		<taxon id="A_Texas_JMM_20_2012_BabyBlue">
			<date value="2012.0" direction="forwards" units="years"/>
		</taxon>
		<taxon id="A_Texas_JMM_22_2012">
			<date value="2012.0" direction="forwards" units="years"/>
		</taxon>
		<taxon id="A_Texas_JMM_23_2012_BabyBlue">
			<date value="2012.0" direction="forwards" units="years"/>
		</taxon>
		<taxon id="A_Texas_JMM_25_2012_GreenD">
			<date value="2012.0" direction="forwards" units="years"/>
		</taxon>
		<taxon id="A_Texas_JMM_26_2012">
			<date value="2012.0" direction="forwards" units="years"/>
		</taxon>
		<taxon id="A_Texas_JMM_31_2012_GreenD">
			<date value="2012.0" direction="forwards" units="years"/>
		</taxon>
		<taxon id="A_Texas_JMM_36_2012_GreenD">
			<date value="2012.0" direction="forwards" units="years"/>
		</taxon>
		<taxon id="A_Texas_JMM_38_2012_GreenD">
			<date value="2012.0" direction="forwards" units="years"/>
		</taxon>
		<taxon id="A_Texas_JMM_40_2012_GreenD">
			<date value="2012.0" direction="forwards" units="years"/>
		</taxon>
		<taxon id="A_Texas_JMM_41_2012_GreenD">
			<date value="2012.0" direction="forwards" units="years"/>
		</taxon>
		<taxon id="A_Texas_JMM_44_2012">
			<date value="2012.0" direction="forwards" units="years"/>
		</taxon>
		<taxon id="A_Texas_JMM_48_2012_GreenD">
			<date value="2012.0" direction="forwards" units="years"/>
		</taxon>
		<taxon id="A_Texas_JMM_51_2012_BabyBlue">
			<date value="2012.0" direction="forwards" units="years"/>
		</taxon>
		<taxon id="A_Texas_JMM_58_2012">
			<date value="2012.0" direction="forwards" units="years"/>
		</taxon>
		<taxon id="A_Texas_JMM_60_2012_GreenD">
			<date value="2012.0" direction="forwards" units="years"/>
		</taxon>
		<taxon id="A_Texas_WRAIR1558P_2009_Purple">
			<date value="2009.0" direction="forwards" units="years"/>
		</taxon>
		<taxon id="A_Thailand_CU_B110_2009">
			<date value="2009.0" direction="forwards" units="years"/>
		</taxon>
		<taxon id="A_Tianjin_Hexi_1266_2010_Orange">
			<date value="2010.0" direction="forwards" units="years"/>
		</taxon>
		<taxon id="A_Tianjin_Hexi_18_2010_Orange">
			<date value="2010.0" direction="forwards" units="years"/>
		</taxon>
		<taxon id="A_Tianjin_Nankai_1842_2010_Orange">
			<date value="2010.0" direction="forwards" units="years"/>
		</taxon>
		<taxon id="A_Tianjin_Nankai_1912_2010_Orange">
			<date value="2010.0" direction="forwards" units="years"/>
		</taxon>
		<taxon id="A_Victoria_506_2013">
			<date value="2013.0" direction="forwards" units="years"/>
		</taxon>
		<taxon id="BRD11439_USA_11_2_2011">
			<date value="2011.0" direction="forwards" units="years"/>
		</taxon>
		<taxon id="CFI1471_Peru_11_3_2011">
			<date value="2011.0" direction="forwards" units="years"/>
		</taxon>
		<taxon id="F072_Kuwait_01_2014">
			<date value="2014.0" direction="forwards" units="years"/>
		</taxon>
		<taxon id="F146_Kuwait_02_2014">
			<date value="2014.0" direction="forwards" units="years"/>
		</taxon>
		<taxon id="FDX21048_USA_2012">
			<date value="2012.0" direction="forwards" units="years"/>
		</taxon>
		<taxon id="FDX50085_USA_2012">
			<date value="2012.0" direction="forwards" units="years"/>
		</taxon>
		<taxon id="FLU_PHC_0284_Philippines_11_29_2011">
			<date value="2011.0" direction="forwards" units="years"/>
		</taxon>
		<taxon id="FLU_PMKA1493_Thailand_8_11_2011">
			<date value="2011.0" direction="forwards" units="years"/>
		</taxon>
		<taxon id="FLU_PMKA1561_Thailand_8_25_2011">
			<date value="2011.0" direction="forwards" units="years"/>
		</taxon>
		<taxon id="FLU_PMKA1573_Thailand_8_29_2011">
			<date value="2011.0" direction="forwards" units="years"/>
		</taxon>
		<taxon id="FLU_PMKB0204_Thailand_8_18_2011">
			<date value="2011.0" direction="forwards" units="years"/>
		</taxon>
		<taxon id="FLUEJKSV0024_Indonesia_1_12_2012_GreenL">
			<date value="2012.0" direction="forwards" units="years"/>
		</taxon>
		<taxon id="FLUEJKSV0026_Indonesia_1_13_2012_GreenL">
			<date value="2012.0" direction="forwards" units="years"/>
		</taxon>
		<taxon id="IPE00792_Peru_11_25_2011">
			<date value="2011.0" direction="forwards" units="years"/>
		</taxon>
	</taxa>
	<!-- The sequence alignment (each sequence refers to a taxon above). -->
	<!-- ntax=421 nchar=1701 -->
	<alignment id="alignment" dataType="nucleotide">
	</sequence>
	</alignment>
	<!-- The unique patterns from 1 to end -->
	<!-- npatterns=531 -->
	<patterns id="patterns" from="1" strip="false">
		<alignment idref="alignment"/>
	</patterns>
	<!-- This is a simple constant population size coalescent model -->
	<!-- that is used to generate an initial tree for the chain. -->
	<constantSize id="initialDemo" units="years">
		<populationSize>
			<parameter id="initialDemo.popSize" value="100.0"/>
		</populationSize>
	</constantSize>
	<!-- Generate a random starting tree under the coalescent process -->
	<coalescentSimulator id="startingTree">
		<taxa idref="taxa"/>
		<constantSize idref="initialDemo"/>
	</coalescentSimulator>
	<!-- Generate a tree model -->
	<treeModel id="treeModel">
		<coalescentTree idref="startingTree"/>
		<rootHeight>
			<parameter id="treeModel.rootHeight"/>
		</rootHeight>
		<nodeHeights internalNodes="true">
			<parameter id="treeModel.internalNodeHeights"/>
		</nodeHeights>
		<nodeHeights internalNodes="true" rootNode="true">
			<parameter id="treeModel.allInternalNodeHeights"/>
		</nodeHeights>
	</treeModel>
	<!-- Generate a gmrfSkyrideLikelihood for GMRF Bayesian Skyride process -->
	<gmrfSkyrideLikelihood id="skyride" timeAwareSmoothing="true" randomizeTree="false">
		<populationSizes>
			<!-- skyride.logPopSize is in log units unlike other popSize -->
			<parameter id="skyride.logPopSize" dimension="420" value="5.91350300563827"/>
		</populationSizes>
		<groupSizes>
			<parameter id="skyride.groupSize" dimension="420"/>
		</groupSizes>
		<precisionParameter>
			<parameter id="skyride.precision" value="1.0" lower="0.0"/>
		</precisionParameter>
		<populationTree>
			<treeModel idref="treeModel"/>
		</populationTree>
	</gmrfSkyrideLikelihood>
	<!-- The strict clock (Uniform rates across branches) -->
	<strictClockBranchRates id="branchRates">
		<rate>
			<parameter id="clock.rate" value="3.6E-4" lower="0.0"/>
		</rate>
	</strictClockBranchRates>
	<!-- The general time reversible (GTR) substitution model -->
	<gtrModel id="gtr">
		<frequencies>
			<frequencyModel dataType="nucleotide">
				<frequencies>
					<parameter id="frequencies" value="0.25 0.25 0.25 0.25"/>
				</frequencies>
			</frequencyModel>
		</frequencies>
		<rateAC>
			<parameter id="ac" value="1.0" lower="0.0"/>
		</rateAC>
		<rateAG>
			<parameter id="ag" value="1.0" lower="0.0"/>
		</rateAG>
		<rateAT>
			<parameter id="at" value="1.0" lower="0.0"/>
		</rateAT>
		<rateCG>
			<parameter id="cg" value="1.0" lower="0.0"/>
		</rateCG>
		<rateGT>
			<parameter id="gt" value="1.0" lower="0.0"/>
		</rateGT>
	</gtrModel>
	<!-- site model -->
	<siteModel id="siteModel">
		<substitutionModel>
			<gtrModel idref="gtr"/>
		</substitutionModel>
		<gammaShape gammaCategories="4">
			<parameter id="alpha" value="0.5" lower="0.0"/>
		</gammaShape>
	</siteModel>
	<!-- Likelihood for tree given sequence data -->
	<treeLikelihood id="treeLikelihood" useAmbiguities="false">
		<patterns idref="patterns"/>
		<treeModel idref="treeModel"/>
		<siteModel idref="siteModel"/>
		<strictClockBranchRates idref="branchRates"/>
	</treeLikelihood>
	<!-- Define operators -->
	<operators id="operators" optimizationSchedule="log">
		<scaleOperator scaleFactor="0.75" weight="0.1">
			<parameter idref="ac"/>
		</scaleOperator>
		<scaleOperator scaleFactor="0.75" weight="0.1">
			<parameter idref="ag"/>
		</scaleOperator>
		<scaleOperator scaleFactor="0.75" weight="0.1">
			<parameter idref="at"/>
		</scaleOperator>
		<scaleOperator scaleFactor="0.75" weight="0.1">
			<parameter idref="cg"/>
		</scaleOperator>
		<scaleOperator scaleFactor="0.75" weight="0.1">
			<parameter idref="gt"/>
		</scaleOperator>
		<deltaExchange delta="0.01" weight="0.1">
			<parameter idref="frequencies"/>
		</deltaExchange>
		<scaleOperator scaleFactor="0.75" weight="0.1">
			<parameter idref="alpha"/>
		</scaleOperator>
		<scaleOperator scaleFactor="0.75" weight="3">
			<parameter idref="clock.rate"/>
		</scaleOperator>
		<subtreeSlide size="37.0" gaussian="true" weight="15">
			<treeModel idref="treeModel"/>
		</subtreeSlide>
		<narrowExchange weight="15">
			<treeModel idref="treeModel"/>
		</narrowExchange>
		<wideExchange weight="3">
			<treeModel idref="treeModel"/>
		</wideExchange>
		<wilsonBalding weight="3">
			<treeModel idref="treeModel"/>
		</wilsonBalding>
		<scaleOperator scaleFactor="0.75" weight="3">
			<parameter idref="treeModel.rootHeight"/>
		</scaleOperator>
		<uniformOperator weight="30">
			<parameter idref="treeModel.internalNodeHeights"/>
		</uniformOperator>
		<gmrfBlockUpdateOperator scaleFactor="2.0" weight="2">
			<gmrfSkyrideLikelihood idref="skyride"/>
		</gmrfBlockUpdateOperator>
		<upDownOperator scaleFactor="0.75" weight="3">
			<up>
				<parameter idref="clock.rate"/>
			</up>
			<down>
				<parameter idref="treeModel.allInternalNodeHeights"/>
			</down>
		</upDownOperator>
	</operators>
	<!-- Define MCMC -->
	<mcmc id="mcmc" chainLength="500000000" autoOptimize="true" operatorAnalysis="6.HAreassF200rand_strict1.ops">
		<posterior id="posterior">
			<prior id="prior">
				<gammaPrior shape="0.05" scale="10.0" offset="0.0">
					<parameter idref="ac"/>
				</gammaPrior>
				<gammaPrior shape="0.05" scale="20.0" offset="0.0">
					<parameter idref="ag"/>
				</gammaPrior>
				<gammaPrior shape="0.05" scale="10.0" offset="0.0">
					<parameter idref="at"/>
				</gammaPrior>
				<gammaPrior shape="0.05" scale="10.0" offset="0.0">
					<parameter idref="cg"/>
				</gammaPrior>
				<gammaPrior shape="0.05" scale="10.0" offset="0.0">
					<parameter idref="gt"/>
				</gammaPrior>
				<uniformPrior lower="0.0" upper="1.0">
					<parameter idref="frequencies"/>
				</uniformPrior>
				<exponentialPrior mean="0.5" offset="0.0">
					<parameter idref="alpha"/>
				</exponentialPrior>
				<uniformPrior lower="0.0" upper="1.0">
					<parameter idref="clock.rate"/>
				</uniformPrior>
				<gammaPrior shape="0.001" scale="1000.0" offset="0.0">
					<parameter idref="skyride.precision"/>
				</gammaPrior>
				<gmrfSkyrideLikelihood idref="skyride"/>
			</prior>
			<likelihood id="likelihood">
				<treeLikelihood idref="treeLikelihood"/>
			</likelihood>
		</posterior>
		<operators idref="operators"/>
		<!-- write log to screen -->
		<log id="screenLog" logEvery="100000">
			<column label="Posterior" dp="4" width="12">
				<posterior idref="posterior"/>
			</column>
			<column label="Prior" dp="4" width="12">
				<prior idref="prior"/>
			</column>
			<column label="Likelihood" dp="4" width="12">
				<likelihood idref="likelihood"/>
			</column>
			<column label="rootHeight" sf="6" width="12">
				<parameter idref="treeModel.rootHeight"/>
			</column>
			<column label="clock.rate" sf="6" width="12">
				<parameter idref="clock.rate"/>
			</column>
		</log>
		<!-- write log to file -->
		<log id="fileLog" logEvery="50000" fileName="6.HAreassF200rand_strict1.log" overwrite="false">
			<posterior idref="posterior"/>
			<prior idref="prior"/>
			<likelihood idref="likelihood"/>
			<parameter idref="treeModel.rootHeight"/>
			<parameter idref="skyride.precision"/>
			<parameter idref="skyride.logPopSize"/>
			<parameter idref="skyride.groupSize"/>
			<parameter idref="ac"/>
			<parameter idref="ag"/>
			<parameter idref="at"/>
			<parameter idref="cg"/>
			<parameter idref="gt"/>
			<parameter idref="frequencies"/>
			<parameter idref="alpha"/>
			<parameter idref="clock.rate"/>
			<treeLikelihood idref="treeLikelihood"/>
			<gmrfSkyrideLikelihood idref="skyride"/>
		</log>
		<!-- write tree log to file -->
		<logTree id="treeFileLog" logEvery="50000" nexusFormat="true" fileName="6.HAreassF200rand_strict1.(time).trees" sortTranslationTable="true">
			<treeModel idref="treeModel"/>
			<trait name="rate" tag="rate">
				<strictClockBranchRates idref="branchRates"/>
			</trait>
			<posterior idref="posterior"/>
		</logTree>
		<logTree id="substTreeFileLog" logEvery="50000" nexusFormat="true" fileName="6.HAreassF200rand_strict1.(subst).trees" branchLengths="substitutions">
			<treeModel idref="treeModel"/>
			<strictClockBranchRates idref="branchRates"/>
			<trait name="rate" tag="rate">
				<strictClockBranchRates idref="branchRates"/>
			</trait>
		</logTree>
	</mcmc>
	<report>
		<property name="timer">
			<mcmc idref="mcmc"/>
		</property>
	</report>
</beast>

## Sheet: MP.BEASTA.xml
<?xml version="1.0" standalone="yes"?>
<!-- Generated by BEAUTi v1.8.0 -->
<!-- by Alexei J. Drummond, Andrew Rambaut and Marc A. Suchard -->
<!-- Department of Computer Science, University of Auckland and -->
<!-- Institute of Evolutionary Biology, University of Edinburgh -->
<!-- David Geffen School of Medicine, University of California, Los Angeles-->
<!-- http://beast.bio.ed.ac.uk/ -->
<beast>
	<!-- The list of taxa to be analysed (can also include dates/ages). -->
	<!-- ntax=559 -->
	<taxa id="taxa">
		<taxon id="1514A00504307T_CP2_2/7/2011">
			<date value="2011.0" direction="forwards" units="years"/>
		</taxon>
		<taxon id="1514A00904139N_CP2_12/29/2010">
			<date value="2010.0" direction="forwards" units="years"/>
		</taxon>
		<taxon id="1514A01305426N_1/13/2013">
			<date value="2013.0" direction="forwards" units="years"/>
		</taxon>
		<taxon id="1514A01305430N_1/7/2013">
			<date value="2013.0" direction="forwards" units="years"/>
		</taxon>
		<taxon id="1514A02705506T_1/31/2013">
			<date value="2013.0" direction="forwards" units="years"/>
		</taxon>
		<taxon id="1514A06604486N_1/11/2012">
			<date value="2012.0" direction="forwards" units="years"/>
		</taxon>
		<taxon id="1514A07804502N_12/12/2011">
			<date value="2011.0" direction="forwards" units="years"/>
		</taxon>
		<taxon id="21_1/29/2012">
			<date value="2012.0" direction="forwards" units="years"/>
		</taxon>
		<taxon id="30_3/2/2012">
			<date value="2012.0" direction="forwards" units="years"/>
		</taxon>
		<taxon id="31_3/1/2012">
			<date value="2012.0" direction="forwards" units="years"/>
		</taxon>
		<taxon id="38_2/13/2012">
			<date value="2012.0" direction="forwards" units="years"/>
		</taxon>
		<taxon id="44_1/9/2012">
			<date value="2012.0" direction="forwards" units="years"/>
		</taxon>
		<taxon id="A/Alabama/05/2010">
			<date value="2010.0" direction="forwards" units="years"/>
		</taxon>
		<taxon id="A/Alaska/15/2011">
			<date value="2011.0" direction="forwards" units="years"/>
		</taxon>
		<taxon id="A/American_Samoa/4786/2013">
			<date value="2013.0" direction="forwards" units="years"/>
		</taxon>
		<taxon id="A/Beijing-Xicheng/1293/2011">
			<date value="2011.0" direction="forwards" units="years"/>
		</taxon>
		<taxon id="A/Beijing-Xicheng/1409/2011">
			<date value="2011.0" direction="forwards" units="years"/>
		</taxon>
		<taxon id="A/Bilthoven/10684/1982">
			<date value="1982.0" direction="forwards" units="years"/>
		</taxon>
		<taxon id="A/Bogota/WRAIR3457T/2010">
			<date value="2010.0" direction="forwards" units="years"/>
		</taxon>
		<taxon id="A/Boston/10/2008">
			<date value="2008.0" direction="forwards" units="years"/>
		</taxon>
		<taxon id="A/Boston/19/2008">
			<date value="2008.0" direction="forwards" units="years"/>
		</taxon>
		<taxon id="A/Boston/3/2008">
			<date value="2008.0" direction="forwards" units="years"/>
		</taxon>
		<taxon id="A/Boston/44/2008">
			<date value="2008.0" direction="forwards" units="years"/>
		</taxon>
		<taxon id="A/Boston/46/2008">
			<date value="2008.0" direction="forwards" units="years"/>
		</taxon>
		<taxon id="A/Boston/47/2008">
			<date value="2008.0" direction="forwards" units="years"/>
		</taxon>
		<taxon id="A/Boston/58/2008">
			<date value="2008.0" direction="forwards" units="years"/>
		</taxon>
		<taxon id="A/Boston/66/2008">
			<date value="2008.0" direction="forwards" units="years"/>
		</taxon>
		<taxon id="A/Boston/88/2008">
			<date value="2008.0" direction="forwards" units="years"/>
		</taxon>
		<taxon id="A/Boston/DOA01/2011">
			<date value="2011.0" direction="forwards" units="years"/>
		</taxon>
		<taxon id="A/Boston/DOA04/2011">
			<date value="2011.0" direction="forwards" units="years"/>
		</taxon>
		<taxon id="A/Boston/DOA05/2011">
			<date value="2011.0" direction="forwards" units="years"/>
		</taxon>
		<taxon id="A/Boston/DOA06/2011">
			<date value="2011.0" direction="forwards" units="years"/>
		</taxon>
		<taxon id="A/Boston/DOA07/2011">
			<date value="2011.0" direction="forwards" units="years"/>
		</taxon>
		<taxon id="A/Boston/DOA10/2011">
			<date value="2011.0" direction="forwards" units="years"/>
		</taxon>
		<taxon id="A/Boston/DOA11/2011">
			<date value="2011.0" direction="forwards" units="years"/>
		</taxon>
		<taxon id="A/Boston/DOA13/2011">
			<date value="2011.0" direction="forwards" units="years"/>
		</taxon>
		<taxon id="A/Boston/DOA15/2011">
			<date value="2011.0" direction="forwards" units="years"/>
		</taxon>
		<taxon id="A/Boston/DOA17/2011">
			<date value="2011.0" direction="forwards" units="years"/>
		</taxon>
		<taxon id="A/Boston/DOA2_100/2012">
			<date value="2012.0" direction="forwards" units="years"/>
		</taxon>
		<taxon id="A/Boston/DOA2_121/2012">
			<date value="2012.0" direction="forwards" units="years"/>
		</taxon>
		<taxon id="A/Boston/DOA2_134/2012">
			<date value="2012.0" direction="forwards" units="years"/>
		</taxon>
		<taxon id="A/Boston/DOA2_137/2012">
			<date value="2012.0" direction="forwards" units="years"/>
		</taxon>
		<taxon id="A/Boston/DOA2_154/2013">
			<date value="2013.0" direction="forwards" units="years"/>
		</taxon>
		<taxon id="A/Boston/DOA2_171/2012">
			<date value="2012.0" direction="forwards" units="years"/>
		</taxon>
		<taxon id="A/Boston/DOA2_180/2013">
			<date value="2013.0" direction="forwards" units="years"/>
		</taxon>
		<taxon id="A/Boston/DOA2_181/2013">
			<date value="2013.0" direction="forwards" units="years"/>
		</taxon>
		<taxon id="A/Boston/DOA2_189/2013">
			<date value="2013.0" direction="forwards" units="years"/>
		</taxon>
		<taxon id="A/Boston/DOA2_196/2013">
			<date value="2013.0" direction="forwards" units="years"/>
		</taxon>
		<taxon id="A/Boston/DOA2_199/2013">
			<date value="2013.0" direction="forwards" units="years"/>
		</taxon>
		<taxon id="A/Boston/DOA2_207/2013">
			<date value="2013.0" direction="forwards" units="years"/>
		</taxon>
		<taxon id="A/Boston/DOA2_244/2013">
			<date value="2013.0" direction="forwards" units="years"/>
		</taxon>
		<taxon id="A/Boston/DOA2_246/2013">
			<date value="2013.0" direction="forwards" units="years"/>
		</taxon>
		<taxon id="A/Boston/DOA24/2011">
			<date value="2011.0" direction="forwards" units="years"/>
		</taxon>
		<taxon id="A/Boston/DOA27/2011">
			<date value="2011.0" direction="forwards" units="years"/>
		</taxon>
		<taxon id="A/Boston/DOA29/2011">
			<date value="2011.0" direction="forwards" units="years"/>
		</taxon>
		<taxon id="A/Boston/DOA32/2011">
			<date value="2011.0" direction="forwards" units="years"/>
		</taxon>
		<taxon id="A/Boston/DOA33/2011">
			<date value="2011.0" direction="forwards" units="years"/>
		</taxon>
		<taxon id="A/Boston/DOA36/2011">
			<date value="2011.0" direction="forwards" units="years"/>
		</taxon>
		<taxon id="A/Boston/DOA38/2011">
			<date value="2011.0" direction="forwards" units="years"/>
		</taxon>
		<taxon id="A/Boston/DOA50/2011">
			<date value="2011.0" direction="forwards" units="years"/>
		</taxon>
		<taxon id="A/Boston/DOA57/2011">
			<date value="2011.0" direction="forwards" units="years"/>
		</taxon>
		<taxon id="A/Boston/DOA61/2011">
			<date value="2011.0" direction="forwards" units="years"/>
		</taxon>
		<taxon id="A/Boston/DOA67/2011">
			<date value="2011.0" direction="forwards" units="years"/>
		</taxon>
		<taxon id="A/Boston/DOA68/2011">
			<date value="2011.0" direction="forwards" units="years"/>
		</taxon>
		<taxon id="A/Boston/DOA69/2011">
			<date value="2011.0" direction="forwards" units="years"/>
		</taxon>
		<taxon id="A/Boston/DOA74/2011">
			<date value="2011.0" direction="forwards" units="years"/>
		</taxon>
		<taxon id="A/Boston/DOA75/2011">
			<date value="2011.0" direction="forwards" units="years"/>
		</taxon>
		<taxon id="A/Boston/DOA77/2011">
			<date value="2011.0" direction="forwards" units="years"/>
		</taxon>
		<taxon id="A/Boston/DOA78/2011">
			<date value="2011.0" direction="forwards" units="years"/>
		</taxon>
		<taxon id="A/Boston/DOA80/2011">
			<date value="2011.0" direction="forwards" units="years"/>
		</taxon>
		<taxon id="A/Boston/DOA81/2011">
			<date value="2011.0" direction="forwards" units="years"/>
		</taxon>
		<taxon id="A/Boston/DOA86/2011">
			<date value="2011.0" direction="forwards" units="years"/>
		</taxon>
		<taxon id="A/Boston/DOA87/2011">
			<date value="2011.0" direction="forwards" units="years"/>
		</taxon>
		<taxon id="A/Boston/YGA_00026/2013">
			<date value="2013.0" direction="forwards" units="years"/>
		</taxon>
		<taxon id="A/Boston/YGA_00039/2013">
			<date value="2013.0" direction="forwards" units="years"/>
		</taxon>
		<taxon id="A/Boston/YGA_00060/2013">
			<date value="2013.0" direction="forwards" units="years"/>
		</taxon>
		<taxon id="A/Boston/YGA_00062/2013">
			<date value="2013.0" direction="forwards" units="years"/>
		</taxon>
		<taxon id="A/Boston/YGA_00066/2013">
			<date value="2013.0" direction="forwards" units="years"/>
		</taxon>
		<taxon id="A/Boston/YGA_00074/2013">
			<date value="2013.0" direction="forwards" units="years"/>
		</taxon>
		<taxon id="A/Boston/YGA_00077/2013">
			<date value="2013.0" direction="forwards" units="years"/>
		</taxon>
		<taxon id="A/Boston/YGA_00090/2012">
			<date value="2012.0" direction="forwards" units="years"/>
		</taxon>
		<taxon id="A/Boston/YGA_01028/2012">
			<date value="2012.0" direction="forwards" units="years"/>
		</taxon>
		<taxon id="A/Boston/YGA_01043/2012">
			<date value="2012.0" direction="forwards" units="years"/>
		</taxon>
		<taxon id="A/Boston/YGA_01047/2012">
			<date value="2012.0" direction="forwards" units="years"/>
		</taxon>
		<taxon id="A/Boston/YGA_01068/2012">
			<date value="2012.0" direction="forwards" units="years"/>
		</taxon>
		<taxon id="A/Boston/YGA_01098/2012">
			<date value="2012.0" direction="forwards" units="years"/>
		</taxon>
		<taxon id="A/Boston/YGA_01103/2012">
			<date value="2012.0" direction="forwards" units="years"/>
		</taxon>
		<taxon id="A/Boston/YGA_01105/2012">
			<date value="2012.0" direction="forwards" units="years"/>
		</taxon>
		<taxon id="A/Boston/YGA_01106/2012">
			<date value="2012.0" direction="forwards" units="years"/>
		</taxon>
		<taxon id="A/Boston/YGA_01115/2013">
			<date value="2013.0" direction="forwards" units="years"/>
		</taxon>
		<taxon id="A/Boston/YGA_01150/2013">
			<date value="2013.0" direction="forwards" units="years"/>
		</taxon>
		<taxon id="A/Boston/YGA_01152/2013">
			<date value="2013.0" direction="forwards" units="years"/>
		</taxon>
		<taxon id="A/Boston/YGA_01156/2013">
			<date value="2013.0" direction="forwards" units="years"/>
		</taxon>
		<taxon id="A/Boston/YGA_01159/2013">
			<date value="2013.0" direction="forwards" units="years"/>
		</taxon>
		<taxon id="A/Boston/YGA_01161/2013">
			<date value="2013.0" direction="forwards" units="years"/>
		</taxon>
		<taxon id="A/Boston/YGA_01172/2013">
			<date value="2013.0" direction="forwards" units="years"/>
		</taxon>
		<taxon id="A/Boston/YGA_01173/2013">
			<date value="2013.0" direction="forwards" units="years"/>
		</taxon>
		<taxon id="A/Boston/YGA_01192/2013">
			<date value="2013.0" direction="forwards" units="years"/>
		</taxon>
		<taxon id="A/Boston/YGA_02005/2012">
			<date value="2012.0" direction="forwards" units="years"/>
		</taxon>
		<taxon id="A/Boston/YGA_02036/2013">
			<date value="2013.0" direction="forwards" units="years"/>
		</taxon>
		<taxon id="A/Boston/YGA_02047/2013">
			<date value="2013.0" direction="forwards" units="years"/>
		</taxon>
		<taxon id="A/BRISBANE/382/2011">
			<date value="2011.0" direction="forwards" units="years"/>
		</taxon>
		<taxon id="A/BRISBANE/395/2011">
			<date value="2011.0" direction="forwards" units="years"/>
		</taxon>
		<taxon id="A/Caen/1/1984">
			<date value="1984.0" direction="forwards" units="years"/>
		</taxon>
		<taxon id="A/California/22/2012">
			<date value="2012.0" direction="forwards" units="years"/>
		</taxon>
		<taxon id="A/California/NHRC0001/2011">
			<date value="2011.0" direction="forwards" units="years"/>
		</taxon>
		<taxon id="A/California/NHRC0002/2011">
			<date value="2011.0" direction="forwards" units="years"/>
		</taxon>
		<taxon id="A/California/NHRC0003/2011">
			<date value="2011.0" direction="forwards" units="years"/>
		</taxon>
		<taxon id="A/California/NHRC0004/2011">
			<date value="2011.0" direction="forwards" units="years"/>
		</taxon>
		<taxon id="A/California/VRDL161/2009">
			<date value="2009.0" direction="forwards" units="years"/>
		</taxon>
		<taxon id="A/California/VRDL233/2009">
			<date value="2009.0" direction="forwards" units="years"/>
		</taxon>
		<taxon id="A/California/VRDL247/2009">
			<date value="2009.0" direction="forwards" units="years"/>
		</taxon>
		<taxon id="A/California/VRDL248/2009">
			<date value="2009.0" direction="forwards" units="years"/>
		</taxon>
		<taxon id="A/California/VRDL257/2009">
			<date value="2009.0" direction="forwards" units="years"/>
		</taxon>
		<taxon id="A/California/VRDL260/2009">
			<date value="2009.0" direction="forwards" units="years"/>
		</taxon>
		<taxon id="A/California/VRDL269/2009">
			<date value="2009.0" direction="forwards" units="years"/>
		</taxon>
		<taxon id="A/California/VRDL274/2009">
			<date value="2009.0" direction="forwards" units="years"/>
		</taxon>
		<taxon id="A/California/VRDL305/2009">
			<date value="2009.0" direction="forwards" units="years"/>
		</taxon>
		<taxon id="A/California/VRDL307/2009">
			<date value="2009.0" direction="forwards" units="years"/>
		</taxon>
		<taxon id="A/California/VRDL351/2009">
			<date value="2009.0" direction="forwards" units="years"/>
		</taxon>
		<taxon id="A/CAMBODIA/1/2010">
			<date value="2010.0" direction="forwards" units="years"/>
		</taxon>
		<taxon id="A/CAMBODIA/74/2011">
			<date value="2011.0" direction="forwards" units="years"/>
		</taxon>
		<taxon id="A/Chicago/YGA_04007/2012">
			<date value="2012.0" direction="forwards" units="years"/>
		</taxon>
		<taxon id="A/Chicago/YGA_04015/2012">
			<date value="2012.0" direction="forwards" units="years"/>
		</taxon>
		<taxon id="A/Chicago/YGA_04054/2012">
			<date value="2012.0" direction="forwards" units="years"/>
		</taxon>
		<taxon id="A/Chicago/YGA_04066/2012">
			<date value="2012.0" direction="forwards" units="years"/>
		</taxon>
		<taxon id="A/Chicago/YGA_04089/2012">
			<date value="2012.0" direction="forwards" units="years"/>
		</taxon>
		<taxon id="A/Chicago/YGA_04092/2012">
			<date value="2012.0" direction="forwards" units="years"/>
		</taxon>
		<taxon id="A/Chicago/YGA_04106/2012">
			<date value="2012.0" direction="forwards" units="years"/>
		</taxon>
		<taxon id="A/Chicago/YGA_04118/2012">
			<date value="2012.0" direction="forwards" units="years"/>
		</taxon>
		<taxon id="A/Chicago/YGA_04119/2012">
			<date value="2012.0" direction="forwards" units="years"/>
		</taxon>
		<taxon id="A/Chicago/YGA_04150/2013">
			<date value="2013.0" direction="forwards" units="years"/>
		</taxon>
		<taxon id="A/Chicago/YGA_04165/2013">
			<date value="2013.0" direction="forwards" units="years"/>
		</taxon>
		<taxon id="A/Chicago/YGA_04193/2013">
			<date value="2013.0" direction="forwards" units="years"/>
		</taxon>
		<taxon id="A/Chicago/YGA_04200/2013">
			<date value="2013.0" direction="forwards" units="years"/>
		</taxon>
		<taxon id="A/Chongqing-Wanzhou/182/2011">
			<date value="2011.0" direction="forwards" units="years"/>
		</taxon>
		<taxon id="A/Colorado/2/1986">
			<date value="1986.0" direction="forwards" units="years"/>
		</taxon>
		<taxon id="A/Costa_Rica/4009/2013">
			<date value="2013.0" direction="forwards" units="years"/>
		</taxon>
		<taxon id="A/Florida/UR07_0021/2008">
			<date value="2008.0" direction="forwards" units="years"/>
		</taxon>
		<taxon id="A/Georgia/01/2011">
			<date value="2011.0" direction="forwards" units="years"/>
		</taxon>
		<taxon id="A/GOROKA/5/2011">
			<date value="2011.0" direction="forwards" units="years"/>
		</taxon>
		<taxon id="A/Heilongjiang-Xiangyang/1125/2011">
			<date value="2011.0" direction="forwards" units="years"/>
		</taxon>
		<taxon id="A/Hong_Kong/H090_714_V10/2009">
			<date value="2009.0" direction="forwards" units="years"/>
		</taxon>
		<taxon id="A/Hong_Kong/H090_724_V20/2009">
			<date value="2009.0" direction="forwards" units="years"/>
		</taxon>
		<taxon id="A/Hong_Kong/H090_781_V10/2009">
			<date value="2009.0" direction="forwards" units="years"/>
		</taxon>
		<taxon id="A/Hubei-Wuchang/1271/2010">
			<date value="2010.0" direction="forwards" units="years"/>
		</taxon>
		<taxon id="A/Hunan-Beihu/1143/2011">
			<date value="2011.0" direction="forwards" units="years"/>
		</taxon>
		<taxon id="A/Illinois/04/2011">
			<date value="2011.0" direction="forwards" units="years"/>
		</taxon>
		<taxon id="A/Illinois/NHRC0002/2011">
			<date value="2011.0" direction="forwards" units="years"/>
		</taxon>
		<taxon id="A/India/2710/2009">
			<date value="2009.0" direction="forwards" units="years"/>
		</taxon>
		<taxon id="A/Iowa/119/2010">
			<date value="2010.0" direction="forwards" units="years"/>
		</taxon>
		<taxon id="A/Iowa/19/2010">
			<date value="2010.0" direction="forwards" units="years"/>
		</taxon>
		<taxon id="A/Iraq/WRAIR1252P/2009">
			<date value="2009.0" direction="forwards" units="years"/>
		</taxon>
		<taxon id="A/Kentucky/05/2011">
			<date value="2011.0" direction="forwards" units="years"/>
		</taxon>
		<taxon id="A/Kentucky/UR07_0049/2008">
			<date value="2008.0" direction="forwards" units="years"/>
		</taxon>
		<taxon id="A/Kentucky/UR07_0081/2008">
			<date value="2008.0" direction="forwards" units="years"/>
		</taxon>
		<taxon id="A/Kentucky/UR07_0085/2008">
			<date value="2008.0" direction="forwards" units="years"/>
		</taxon>
		<taxon id="A/Kentucky/UR07_0148/2008">
			<date value="2008.0" direction="forwards" units="years"/>
		</taxon>
		<taxon id="A/Korea/AF05/2008">
			<date value="2008.0" direction="forwards" units="years"/>
		</taxon>
		<taxon id="A/Korea/WRAIR1038P/2009">
			<date value="2009.0" direction="forwards" units="years"/>
		</taxon>
		<taxon id="A/Kuwait/WRAIR1561P/2009">
			<date value="2009.0" direction="forwards" units="years"/>
		</taxon>
		<taxon id="A/Managua/1422_03/2010">
			<date value="2010.0" direction="forwards" units="years"/>
		</taxon>
		<taxon id="A/Managua/2492_04/2010">
			<date value="2010.0" direction="forwards" units="years"/>
		</taxon>
		<taxon id="A/Managua/3039_01/2010">
			<date value="2010.0" direction="forwards" units="years"/>
		</taxon>
		<taxon id="A/Managua/305_10/2010">
			<date value="2010.0" direction="forwards" units="years"/>
		</taxon>
		<taxon id="A/Managua/3345_02/2010">
			<date value="2010.0" direction="forwards" units="years"/>
		</taxon>
		<taxon id="A/Managua/3408_02/2010">
			<date value="2010.0" direction="forwards" units="years"/>
		</taxon>
		<taxon id="A/Managua/3424_01/2010">
			<date value="2010.0" direction="forwards" units="years"/>
		</taxon>
		<taxon id="A/Managua/4009_02/2010">
			<date value="2010.0" direction="forwards" units="years"/>
		</taxon>
		<taxon id="A/Managua/4203_02/2010">
			<date value="2010.0" direction="forwards" units="years"/>
		</taxon>
		<taxon id="A/Managua/4218_02/2010">
			<date value="2010.0" direction="forwards" units="years"/>
		</taxon>
		<taxon id="A/Managua/506_02/2010">
			<date value="2010.0" direction="forwards" units="years"/>
		</taxon>
		<taxon id="A/Managua/5259_02/2010">
			<date value="2010.0" direction="forwards" units="years"/>
		</taxon>
		<taxon id="A/Managua/5806_01/2010">
			<date value="2010.0" direction="forwards" units="years"/>
		</taxon>
		<taxon id="A/Mexico/24003/2008">
			<date value="2008.0" direction="forwards" units="years"/>
		</taxon>
		<taxon id="A/Mexico/4553/2010">
			<date value="2010.0" direction="forwards" units="years"/>
		</taxon>
		<taxon id="A/Mexico_City/WRAIR3579N/2010">
			<date value="2010.0" direction="forwards" units="years"/>
		</taxon>
		<taxon id="A/Mexico_City/WRAIR3579T/2010">
			<date value="2010.0" direction="forwards" units="years"/>
		</taxon>
		<taxon id="A/Mississippi/UR07_0100/2008">
			<date value="2008.0" direction="forwards" units="years"/>
		</taxon>
		<taxon id="A/Nanjing/1/2009">
			<date value="2009.0" direction="forwards" units="years"/>
		</taxon>
		<taxon id="A/Netherlands/009/2010">
			<date value="2010.0" direction="forwards" units="years"/>
		</taxon>
		<taxon id="A/Nevada/12/2012">
			<date value="2012.0" direction="forwards" units="years"/>
		</taxon>
		<taxon id="A/NEW_CALEDONIA/1/2012">
			<date value="2012.0" direction="forwards" units="years"/>
		</taxon>
		<taxon id="A/New_Mexico/07/2012">
			<date value="2012.0" direction="forwards" units="years"/>
		</taxon>
		<taxon id="A/New_York/1133/2008">
			<date value="2008.0" direction="forwards" units="years"/>
		</taxon>
		<taxon id="A/New_York/1143/2008">
			<date value="2008.0" direction="forwards" units="years"/>
		</taxon>
		<taxon id="A/New_York/1144/2008">
			<date value="2008.0" direction="forwards" units="years"/>
		</taxon>
		<taxon id="A/New_York/1153/2008">
			<date value="2008.0" direction="forwards" units="years"/>
		</taxon>
		<taxon id="A/New_York/1194/2009">
			<date value="2009.0" direction="forwards" units="years"/>
		</taxon>
		<taxon id="A/New_York/20343/2010">
			<date value="2010.0" direction="forwards" units="years"/>
		</taxon>
		<taxon id="A/New_York/3164/2009">
			<date value="2009.0" direction="forwards" units="years"/>
		</taxon>
		<taxon id="A/New_York/3316/2009">
			<date value="2009.0" direction="forwards" units="years"/>
		</taxon>
		<taxon id="A/New_York/3496/2009">
			<date value="2009.0" direction="forwards" units="years"/>
		</taxon>
		<taxon id="A/New_York/3527/2009">
			<date value="2009.0" direction="forwards" units="years"/>
		</taxon>
		<taxon id="A/New_York/4362/2009">
			<date value="2009.0" direction="forwards" units="years"/>
		</taxon>
		<taxon id="A/New_York/UR07_0111/2008">
			<date value="2008.0" direction="forwards" units="years"/>
		</taxon>
		<taxon id="A/New_York/UR07_0133/2008">
			<date value="2008.0" direction="forwards" units="years"/>
		</taxon>
		<taxon id="A/Nicaragua/AGA2-23/2011">
			<date value="2011.0" direction="forwards" units="years"/>
		</taxon>
		<taxon id="A/Nicaragua/AGA2-25/2011">
			<date value="2011.0" direction="forwards" units="years"/>
		</taxon>
		<taxon id="A/Nicaragua/AGA2-30/2011">
			<date value="2011.0" direction="forwards" units="years"/>
		</taxon>
		<taxon id="A/Nicaragua/AGA2-32/2011">
			<date value="2011.0" direction="forwards" units="years"/>
		</taxon>
		<taxon id="A/Nicaragua/AGA2-40/2011">
			<date value="2011.0" direction="forwards" units="years"/>
		</taxon>
		<taxon id="A/Nicaragua/AGA2-48/2011">
			<date value="2011.0" direction="forwards" units="years"/>
		</taxon>
		<taxon id="A/Nicaragua/AGA2-49/2011">
			<date value="2011.0" direction="forwards" units="years"/>
		</taxon>
		<taxon id="A/Nicaragua/AGA2-64/2011">
			<date value="2011.0" direction="forwards" units="years"/>
		</taxon>
		<taxon id="A/Nicaragua/AGA2-65/2011">
			<date value="2011.0" direction="forwards" units="years"/>
		</taxon>
		<taxon id="A/Nicaragua/AGA2-67/2011">
			<date value="2011.0" direction="forwards" units="years"/>
		</taxon>
		<taxon id="A/North_Carolina/05/2011">
			<date value="2011.0" direction="forwards" units="years"/>
		</taxon>
		<taxon id="A/Ohio/UR07_0005/2008">
			<date value="2008.0" direction="forwards" units="years"/>
		</taxon>
		<taxon id="A/Ontario/RV0064/2011">
			<date value="2011.0" direction="forwards" units="years"/>
		</taxon>
		<taxon id="A/Panama/307149/2010">
			<date value="2010.0" direction="forwards" units="years"/>
		</taxon>
		<taxon id="A/Pennsylvania/PIT34/2008">
			<date value="2008.0" direction="forwards" units="years"/>
		</taxon>
		<taxon id="A/Perth/10/2010">
			<date value="2010.0" direction="forwards" units="years"/>
		</taxon>
		<taxon id="A/PERTH/41/2012">
			<date value="2012.0" direction="forwards" units="years"/>
		</taxon>
		<taxon id="A/Peru/PER002/2010">
			<date value="2010.0" direction="forwards" units="years"/>
		</taxon>
		<taxon id="A/Peru/PER003/2010">
			<date value="2010.0" direction="forwards" units="years"/>
		</taxon>
		<taxon id="A/Peru/PER004/2010">
			<date value="2010.0" direction="forwards" units="years"/>
		</taxon>
		<taxon id="A/Peru/PER006/2011">
			<date value="2011.0" direction="forwards" units="years"/>
		</taxon>
		<taxon id="A/Peru/PER008/2010">
			<date value="2010.0" direction="forwards" units="years"/>
		</taxon>
		<taxon id="A/Peru/PER009/2010">
			<date value="2010.0" direction="forwards" units="years"/>
		</taxon>
		<taxon id="A/Peru/PER010/2010">
			<date value="2010.0" direction="forwards" units="years"/>
		</taxon>
		<taxon id="A/Peru/PER011/2010">
			<date value="2010.0" direction="forwards" units="years"/>
		</taxon>
		<taxon id="A/Peru/PER015/2010">
			<date value="2010.0" direction="forwards" units="years"/>
		</taxon>
		<taxon id="A/Peru/PER016/2011">
			<date value="2011.0" direction="forwards" units="years"/>
		</taxon>
		<taxon id="A/Peru/PER018/2012">
			<date value="2012.0" direction="forwards" units="years"/>
		</taxon>
		<taxon id="A/Peru/PER020/2011">
			<date value="2011.0" direction="forwards" units="years"/>
		</taxon>
		<taxon id="A/Peru/PER027/2011">
			<date value="2011.0" direction="forwards" units="years"/>
		</taxon>
		<taxon id="A/Peru/PER032/2010">
			<date value="2010.0" direction="forwards" units="years"/>
		</taxon>
		<taxon id="A/Peru/PER034/2011">
			<date value="2011.0" direction="forwards" units="years"/>
		</taxon>
		<taxon id="A/Peru/PER035/2010">
			<date value="2010.0" direction="forwards" units="years"/>
		</taxon>
		<taxon id="A/Peru/PER036/2011">
			<date value="2011.0" direction="forwards" units="years"/>
		</taxon>
		<taxon id="A/Peru/PER038/2010">
			<date value="2010.0" direction="forwards" units="years"/>
		</taxon>
		<taxon id="A/Peru/PER039/2011">
			<date value="2011.0" direction="forwards" units="years"/>
		</taxon>
		<taxon id="A/Peru/PER043/2011">
			<date value="2011.0" direction="forwards" units="years"/>
		</taxon>
		<taxon id="A/Peru/PER044/2011">
			<date value="2011.0" direction="forwards" units="years"/>
		</taxon>
		<taxon id="A/Peru/PER047/2011">
			<date value="2011.0" direction="forwards" units="years"/>
		</taxon>
		<taxon id="A/Peru/PER049/2011">
			<date value="2011.0" direction="forwards" units="years"/>
		</taxon>
		<taxon id="A/Peru/PER055/2011">
			<date value="2011.0" direction="forwards" units="years"/>
		</taxon>
		<taxon id="A/Peru/PER056/2011">
			<date value="2011.0" direction="forwards" units="years"/>
		</taxon>
		<taxon id="A/Peru/PER061/2011">
			<date value="2011.0" direction="forwards" units="years"/>
		</taxon>
		<taxon id="A/Peru/PER062/2010">
			<date value="2010.0" direction="forwards" units="years"/>
		</taxon>
		<taxon id="A/Peru/PER063/2012">
			<date value="2012.0" direction="forwards" units="years"/>
		</taxon>
		<taxon id="A/Peru/PER064/2010">
			<date value="2010.0" direction="forwards" units="years"/>
		</taxon>
		<taxon id="A/Peru/PER067/2011">
			<date value="2011.0" direction="forwards" units="years"/>
		</taxon>
		<taxon id="A/Peru/PER069/2011">
			<date value="2011.0" direction="forwards" units="years"/>
		</taxon>
		<taxon id="A/Peru/PER071/2010">
			<date value="2010.0" direction="forwards" units="years"/>
		</taxon>
		<taxon id="A/Peru/PER073/2010">
			<date value="2010.0" direction="forwards" units="years"/>
		</taxon>
		<taxon id="A/Peru/PER075/2010">
			<date value="2010.0" direction="forwards" units="years"/>
		</taxon>
		<taxon id="A/Peru/PER077/2010">
			<date value="2010.0" direction="forwards" units="years"/>
		</taxon>
		<taxon id="A/Peru/PER078/2012">
			<date value="2012.0" direction="forwards" units="years"/>
		</taxon>
		<taxon id="A/Peru/PER079/2010">
			<date value="2010.0" direction="forwards" units="years"/>
		</taxon>
		<taxon id="A/Peru/PER081/2012">
			<date value="2012.0" direction="forwards" units="years"/>
		</taxon>
		<taxon id="A/Peru/PER083/2010">
			<date value="2010.0" direction="forwards" units="years"/>
		</taxon>
		<taxon id="A/Peru/PER085/2011">
			<date value="2011.0" direction="forwards" units="years"/>
		</taxon>
		<taxon id="A/Peru/PER086/2011">
			<date value="2011.0" direction="forwards" units="years"/>
		</taxon>
		<taxon id="A/Peru/PER087/2011">
			<date value="2011.0" direction="forwards" units="years"/>
		</taxon>
		<taxon id="A/Peru/PER088/2010">
			<date value="2010.0" direction="forwards" units="years"/>
		</taxon>
		<taxon id="A/Peru/PER094/2010">
			<date value="2010.0" direction="forwards" units="years"/>
		</taxon>
		<taxon id="A/Peru/PER095/2010">
			<date value="2010.0" direction="forwards" units="years"/>
		</taxon>
		<taxon id="A/Peru/PER096/2012">
			<date value="2012.0" direction="forwards" units="years"/>
		</taxon>
		<taxon id="A/Peru/PER097/2011">
			<date value="2011.0" direction="forwards" units="years"/>
		</taxon>
		<taxon id="A/Peru/PER098/2011">
			<date value="2011.0" direction="forwards" units="years"/>
		</taxon>
		<taxon id="A/Peru/PER103/2010">
			<date value="2010.0" direction="forwards" units="years"/>
		</taxon>
		<taxon id="A/Peru/PER105/2012">
			<date value="2012.0" direction="forwards" units="years"/>
		</taxon>
		<taxon id="A/Peru/PER106/2011">
			<date value="2011.0" direction="forwards" units="years"/>
		</taxon>
		<taxon id="A/Peru/PER108/2012">
			<date value="2012.0" direction="forwards" units="years"/>
		</taxon>
		<taxon id="A/Peru/PER109/2010">
			<date value="2010.0" direction="forwards" units="years"/>
		</taxon>
		<taxon id="A/Peru/PER110/2010">
			<date value="2010.0" direction="forwards" units="years"/>
		</taxon>
		<taxon id="A/Peru/PER111/2012">
			<date value="2012.0" direction="forwards" units="years"/>
		</taxon>
		<taxon id="A/Peru/PER114/2010">
			<date value="2010.0" direction="forwards" units="years"/>
		</taxon>
		<taxon id="A/Peru/PER115/2011">
			<date value="2011.0" direction="forwards" units="years"/>
		</taxon>
		<taxon id="A/Peru/PER118/2011">
			<date value="2011.0" direction="forwards" units="years"/>
		</taxon>
		<taxon id="A/Peru/PER119/2010">
			<date value="2010.0" direction="forwards" units="years"/>
		</taxon>
		<taxon id="A/Peru/PER122/2011">
			<date value="2011.0" direction="forwards" units="years"/>
		</taxon>
		<taxon id="A/Peru/PER123/2010">
			<date value="2010.0" direction="forwards" units="years"/>
		</taxon>
		<taxon id="A/Peru/PER125/2010">
			<date value="2010.0" direction="forwards" units="years"/>
		</taxon>
		<taxon id="A/Peru/PER127/2010">
			<date value="2010.0" direction="forwards" units="years"/>
		</taxon>
		<taxon id="A/Peru/PER128/2010">
			<date value="2010.0" direction="forwards" units="years"/>
		</taxon>
		<taxon id="A/Peru/PER129/2010">
			<date value="2010.0" direction="forwards" units="years"/>
		</taxon>
		<taxon id="A/Peru/PER130/2011">
			<date value="2011.0" direction="forwards" units="years"/>
		</taxon>
		<taxon id="A/Peru/PER131/2010">
			<date value="2010.0" direction="forwards" units="years"/>
		</taxon>
		<taxon id="A/Peru/PER132/2011">
			<date value="2011.0" direction="forwards" units="years"/>
		</taxon>
		<taxon id="A/Peru/PER134/2011">
			<date value="2011.0" direction="forwards" units="years"/>
		</taxon>
		<taxon id="A/Peru/PER135/2010">
			<date value="2010.0" direction="forwards" units="years"/>
		</taxon>
		<taxon id="A/Peru/PER137/2011">
			<date value="2011.0" direction="forwards" units="years"/>
		</taxon>
		<taxon id="A/Peru/PER138/2010">
			<date value="2010.0" direction="forwards" units="years"/>
		</taxon>
		<taxon id="A/Peru/PER139/2010">
			<date value="2010.0" direction="forwards" units="years"/>
		</taxon>
		<taxon id="A/Peru/PER140/2010">
			<date value="2010.0" direction="forwards" units="years"/>
		</taxon>
		<taxon id="A/Peru/PER141/2010">
			<date value="2010.0" direction="forwards" units="years"/>
		</taxon>
		<taxon id="A/Peru/PER142/2011">
			<date value="2011.0" direction="forwards" units="years"/>
		</taxon>
		<taxon id="A/Peru/PER143/2010">
			<date value="2010.0" direction="forwards" units="years"/>
		</taxon>
		<taxon id="A/Peru/PER144/2012">
			<date value="2012.0" direction="forwards" units="years"/>
		</taxon>
		<taxon id="A/Peru/PER145/2010">
			<date value="2010.0" direction="forwards" units="years"/>
		</taxon>
		<taxon id="A/Peru/PER146/2010">
			<date value="2010.0" direction="forwards" units="years"/>
		</taxon>
		<taxon id="A/Peru/PER148/2010">
			<date value="2010.0" direction="forwards" units="years"/>
		</taxon>
		<taxon id="A/Peru/PER149/2011">
			<date value="2011.0" direction="forwards" units="years"/>
		</taxon>
		<taxon id="A/Peru/PER152/2011">
			<date value="2011.0" direction="forwards" units="years"/>
		</taxon>
		<taxon id="A/Peru/PER155/2011">
			<date value="2011.0" direction="forwards" units="years"/>
		</taxon>
		<taxon id="A/Peru/PER158/2011">
			<date value="2011.0" direction="forwards" units="years"/>
		</taxon>
		<taxon id="A/Peru/PER159/2011">
			<date value="2011.0" direction="forwards" units="years"/>
		</taxon>
		<taxon id="A/Peru/PER160/2010">
			<date value="2010.0" direction="forwards" units="years"/>
		</taxon>
		<taxon id="A/Peru/PER161/2011">
			<date value="2011.0" direction="forwards" units="years"/>
		</taxon>
		<taxon id="A/Peru/PER164/2010">
			<date value="2010.0" direction="forwards" units="years"/>
		</taxon>
		<taxon id="A/Peru/PER165/2010">
			<date value="2010.0" direction="forwards" units="years"/>
		</taxon>
		<taxon id="A/Peru/PER168/2010">
			<date value="2010.0" direction="forwards" units="years"/>
		</taxon>
		<taxon id="A/Peru/PER169/2010">
			<date value="2010.0" direction="forwards" units="years"/>
		</taxon>
		<taxon id="A/Peru/PER170/2010">
			<date value="2010.0" direction="forwards" units="years"/>
		</taxon>
		<taxon id="A/Peru/PER171/2010">
			<date value="2010.0" direction="forwards" units="years"/>
		</taxon>
		<taxon id="A/Peru/PER174/2010">
			<date value="2010.0" direction="forwards" units="years"/>
		</taxon>
		<taxon id="A/Peru/PER176/2011">
			<date value="2011.0" direction="forwards" units="years"/>
		</taxon>
		<taxon id="A/Peru/PER179/2011">
			<date value="2011.0" direction="forwards" units="years"/>
		</taxon>
		<taxon id="A/Peru/PER180/2010">
			<date value="2010.0" direction="forwards" units="years"/>
		</taxon>
		<taxon id="A/Peru/PER181/2010">
			<date value="2010.0" direction="forwards" units="years"/>
		</taxon>
		<taxon id="A/Peru/PER183/2010">
			<date value="2010.0" direction="forwards" units="years"/>
		</taxon>
		<taxon id="A/Peru/PER185/2011">
			<date value="2011.0" direction="forwards" units="years"/>
		</taxon>
		<taxon id="A/Peru/PER186/2012">
			<date value="2012.0" direction="forwards" units="years"/>
		</taxon>
		<taxon id="A/Peru/PER188/2010">
			<date value="2010.0" direction="forwards" units="years"/>
		</taxon>
		<taxon id="A/Peru/PER189/2011">
			<date value="2011.0" direction="forwards" units="years"/>
		</taxon>
		<taxon id="A/Peru/PER192/2010">
			<date value="2010.0" direction="forwards" units="years"/>
		</taxon>
		<taxon id="A/Peru/PER194/2011">
			<date value="2011.0" direction="forwards" units="years"/>
		</taxon>
		<taxon id="A/Peru/PER198/2010">
			<date value="2010.0" direction="forwards" units="years"/>
		</taxon>
		<taxon id="A/Peru/PER199/2011">
			<date value="2011.0" direction="forwards" units="years"/>
		</taxon>
		<taxon id="A/Peru/PER201/2010">
			<date value="2010.0" direction="forwards" units="years"/>
		</taxon>
		<taxon id="A/Peru/PER202/2010">
			<date value="2010.0" direction="forwards" units="years"/>
		</taxon>
		<taxon id="A/Peru/PER203/2011">
			<date value="2011.0" direction="forwards" units="years"/>
		</taxon>
		<taxon id="A/Peru/PER204/2010">
			<date value="2010.0" direction="forwards" units="years"/>
		</taxon>
		<taxon id="A/Peru/PER205/2011">
			<date value="2011.0" direction="forwards" units="years"/>
		</taxon>
		<taxon id="A/Peru/PER206/2011">
			<date value="2011.0" direction="forwards" units="years"/>
		</taxon>
		<taxon id="A/Peru/PER207/2010">
			<date value="2010.0" direction="forwards" units="years"/>
		</taxon>
		<taxon id="A/Peru/PER208/2010">
			<date value="2010.0" direction="forwards" units="years"/>
		</taxon>
		<taxon id="A/Peru/PER212/2010">
			<date value="2010.0" direction="forwards" units="years"/>
		</taxon>
		<taxon id="A/Peru/PER214/2010">
			<date value="2010.0" direction="forwards" units="years"/>
		</taxon>
		<taxon id="A/Peru/PER220/2010">
			<date value="2010.0" direction="forwards" units="years"/>
		</taxon>
		<taxon id="A/Peru/PER222/2012">
			<date value="2012.0" direction="forwards" units="years"/>
		</taxon>
		<taxon id="A/Peru/PER224/2010">
			<date value="2010.0" direction="forwards" units="years"/>
		</taxon>
		<taxon id="A/Peru/PER225/2010">
			<date value="2010.0" direction="forwards" units="years"/>
		</taxon>
		<taxon id="A/Peru/PER226/2011">
			<date value="2011.0" direction="forwards" units="years"/>
		</taxon>
		<taxon id="A/Peru/PER227/2011">
			<date value="2011.0" direction="forwards" units="years"/>
		</taxon>
		<taxon id="A/Peru/PER229/2010">
			<date value="2010.0" direction="forwards" units="years"/>
		</taxon>
		<taxon id="A/Peru/PER230/2010">
			<date value="2010.0" direction="forwards" units="years"/>
		</taxon>
		<taxon id="A/Peru/PER231/2011">
			<date value="2011.0" direction="forwards" units="years"/>
		</taxon>
		<taxon id="A/Peru/PER234/2010">
			<date value="2010.0" direction="forwards" units="years"/>
		</taxon>
		<taxon id="A/Peru/PER235/2011">
			<date value="2011.0" direction="forwards" units="years"/>
		</taxon>
		<taxon id="A/Peru/PER236/2012">
			<date value="2012.0" direction="forwards" units="years"/>
		</taxon>
		<taxon id="A/Peru/PER237/2010">
			<date value="2010.0" direction="forwards" units="years"/>
		</taxon>
		<taxon id="A/Peru/PER238/2011">
			<date value="2011.0" direction="forwards" units="years"/>
		</taxon>
		<taxon id="A/Peru/PER241/2010">
			<date value="2010.0" direction="forwards" units="years"/>
		</taxon>
		<taxon id="A/Peru/PER242/2010">
			<date value="2010.0" direction="forwards" units="years"/>
		</taxon>
		<taxon id="A/Peru/PER243/2011">
			<date value="2011.0" direction="forwards" units="years"/>
		</taxon>
		<taxon id="A/Peru/PER244/2011">
			<date value="2011.0" direction="forwards" units="years"/>
		</taxon>
		<taxon id="A/Peru/PER247/2011">
			<date value="2011.0" direction="forwards" units="years"/>
		</taxon>
		<taxon id="A/Peru/PER250/2010">
			<date value="2010.0" direction="forwards" units="years"/>
		</taxon>
		<taxon id="A/Peru/PER252/2010">
			<date value="2010.0" direction="forwards" units="years"/>
		</taxon>
		<taxon id="A/Peru/PER254/2010">
			<date value="2010.0" direction="forwards" units="years"/>
		</taxon>
		<taxon id="A/Peru/PER255/2011">
			<date value="2011.0" direction="forwards" units="years"/>
		</taxon>
		<taxon id="A/Peru/PER256/2010">
			<date value="2010.0" direction="forwards" units="years"/>
		</taxon>
		<taxon id="A/Peru/PER257/2010">
			<date value="2010.0" direction="forwards" units="years"/>
		</taxon>
		<taxon id="A/Peru/PER259/2010">
			<date value="2010.0" direction="forwards" units="years"/>
		</taxon>
		<taxon id="A/Peru/PER263/2010">
			<date value="2010.0" direction="forwards" units="years"/>
		</taxon>
		<taxon id="A/Peru/PER264/2011">
			<date value="2011.0" direction="forwards" units="years"/>
		</taxon>
		<taxon id="A/Peru/PER265/2011">
			<date value="2011.0" direction="forwards" units="years"/>
		</taxon>
		<taxon id="A/Peru/PER267/2010">
			<date value="2010.0" direction="forwards" units="years"/>
		</taxon>
		<taxon id="A/Peru/PER268/2011">
			<date value="2011.0" direction="forwards" units="years"/>
		</taxon>
		<taxon id="A/Peru/PER269/2011">
			<date value="2011.0" direction="forwards" units="years"/>
		</taxon>
		<taxon id="A/Peru/PER271/2011">
			<date value="2011.0" direction="forwards" units="years"/>
		</taxon>
		<taxon id="A/Peru/PER272/2010">
			<date value="2010.0" direction="forwards" units="years"/>
		</taxon>
		<taxon id="A/Peru/PER273/2011">
			<date value="2011.0" direction="forwards" units="years"/>
		</taxon>
		<taxon id="A/Peru/PER274/2010">
			<date value="2010.0" direction="forwards" units="years"/>
		</taxon>
		<taxon id="A/Peru/PER275/2011">
			<date value="2011.0" direction="forwards" units="years"/>
		</taxon>
		<taxon id="A/Peru/PER278/2010">
			<date value="2010.0" direction="forwards" units="years"/>
		</taxon>
		<taxon id="A/Peru/PER279/2010">
			<date value="2010.0" direction="forwards" units="years"/>
		</taxon>
		<taxon id="A/Peru/PER281/2011">
			<date value="2011.0" direction="forwards" units="years"/>
		</taxon>
		<taxon id="A/Peru/PER282/2011">
			<date value="2011.0" direction="forwards" units="years"/>
		</taxon>
		<taxon id="A/Peru/PER284/2011">
			<date value="2011.0" direction="forwards" units="years"/>
		</taxon>
		<taxon id="A/Peru/PER285/2010">
			<date value="2010.0" direction="forwards" units="years"/>
		</taxon>
		<taxon id="A/Peru/PER286/2010">
			<date value="2010.0" direction="forwards" units="years"/>
		</taxon>
		<taxon id="A/Peru/PER287/2011">
			<date value="2011.0" direction="forwards" units="years"/>
		</taxon>
		<taxon id="A/Peru/PER288/2010">
			<date value="2010.0" direction="forwards" units="years"/>
		</taxon>
		<taxon id="A/Peru/PER289/2011">
			<date value="2011.0" direction="forwards" units="years"/>
		</taxon>
		<taxon id="A/Peru/PER290/2011">
			<date value="2011.0" direction="forwards" units="years"/>
		</taxon>
		<taxon id="A/Peru/PER291/2010">
			<date value="2010.0" direction="forwards" units="years"/>
		</taxon>
		<taxon id="A/Peru/PER292/2010">
			<date value="2010.0" direction="forwards" units="years"/>
		</taxon>
		<taxon id="A/Peru/PER294/2010">
			<date value="2010.0" direction="forwards" units="years"/>
		</taxon>
		<taxon id="A/Peru/PER295/2010">
			<date value="2010.0" direction="forwards" units="years"/>
		</taxon>
		<taxon id="A/Peru/PER298/2011">
			<date value="2011.0" direction="forwards" units="years"/>
		</taxon>
		<taxon id="A/Peru/PER300/2010">
			<date value="2010.0" direction="forwards" units="years"/>
		</taxon>
		<taxon id="A/Peru/PER302/2011">
			<date value="2011.0" direction="forwards" units="years"/>
		</taxon>
		<taxon id="A/Peru/PER303/2010">
			<date value="2010.0" direction="forwards" units="years"/>
		</taxon>
		<taxon id="A/Peru/PER306/2010">
			<date value="2010.0" direction="forwards" units="years"/>
		</taxon>
		<taxon id="A/Peru/PER310/2010">
			<date value="2010.0" direction="forwards" units="years"/>
		</taxon>
		<taxon id="A/Peru/PER311/2010">
			<date value="2010.0" direction="forwards" units="years"/>
		</taxon>
		<taxon id="A/Peru/PER312/2010">
			<date value="2010.0" direction="forwards" units="years"/>
		</taxon>
		<taxon id="A/Peru/PER314/2012">
			<date value="2012.0" direction="forwards" units="years"/>
		</taxon>
		<taxon id="A/Peru/PER316/2012">
			<date value="2012.0" direction="forwards" units="years"/>
		</taxon>
		<taxon id="A/Peru/PER317/2010">
			<date value="2010.0" direction="forwards" units="years"/>
		</taxon>
		<taxon id="A/Peru/PER319/2010">
			<date value="2010.0" direction="forwards" units="years"/>
		</taxon>
		<taxon id="A/Peru/PER321/2010">
			<date value="2010.0" direction="forwards" units="years"/>
		</taxon>
		<taxon id="A/Peru/PER322/2011">
			<date value="2011.0" direction="forwards" units="years"/>
		</taxon>
		<taxon id="A/Peru/PER323/2010">
			<date value="2010.0" direction="forwards" units="years"/>
		</taxon>
		<taxon id="A/Peru/PER324/2011">
			<date value="2011.0" direction="forwards" units="years"/>
		</taxon>
		<taxon id="A/Peru/PER326/2012">
			<date value="2012.0" direction="forwards" units="years"/>
		</taxon>
		<taxon id="A/Peru/PER328/2011">
			<date value="2011.0" direction="forwards" units="years"/>
		</taxon>
		<taxon id="A/Peru/PER329/2010">
			<date value="2010.0" direction="forwards" units="years"/>
		</taxon>
		<taxon id="A/Peru/PER332/2010">
			<date value="2010.0" direction="forwards" units="years"/>
		</taxon>
		<taxon id="A/Peru/PER333/2011">
			<date value="2011.0" direction="forwards" units="years"/>
		</taxon>
		<taxon id="A/Peru/PER334/2011">
			<date value="2011.0" direction="forwards" units="years"/>
		</taxon>
		<taxon id="A/Peru/PER335/2010">
			<date value="2010.0" direction="forwards" units="years"/>
		</taxon>
		<taxon id="A/Peru/PER339/2010">
			<date value="2010.0" direction="forwards" units="years"/>
		</taxon>
		<taxon id="A/Peru/PER340/2010">
			<date value="2010.0" direction="forwards" units="years"/>
		</taxon>
		<taxon id="A/Peru/PER341/2011">
			<date value="2011.0" direction="forwards" units="years"/>
		</taxon>
		<taxon id="A/Peru/PER344/2010">
			<date value="2010.0" direction="forwards" units="years"/>
		</taxon>
		<taxon id="A/Peru/PER345/2011">
			<date value="2011.0" direction="forwards" units="years"/>
		</taxon>
		<taxon id="A/Peru/PER346/2011">
			<date value="2011.0" direction="forwards" units="years"/>
		</taxon>
		<taxon id="A/Peru/PER349/2010">
			<date value="2010.0" direction="forwards" units="years"/>
		</taxon>
		<taxon id="A/Peru/PER351/2010">
			<date value="2010.0" direction="forwards" units="years"/>
		</taxon>
		<taxon id="A/Peru/PER352/2011">
			<date value="2011.0" direction="forwards" units="years"/>
		</taxon>
		<taxon id="A/Peru/PER355/2011">
			<date value="2011.0" direction="forwards" units="years"/>
		</taxon>
		<taxon id="A/Peru/PER357/2010">
			<date value="2010.0" direction="forwards" units="years"/>
		</taxon>
		<taxon id="A/Peru/PER358/2012">
			<date value="2012.0" direction="forwards" units="years"/>
		</taxon>
		<taxon id="A/Peru/PER360/2010">
			<date value="2010.0" direction="forwards" units="years"/>
		</taxon>
		<taxon id="A/Peru/PER361/2010">
			<date value="2010.0" direction="forwards" units="years"/>
		</taxon>
		<taxon id="A/Peru/PER364/2011">
			<date value="2011.0" direction="forwards" units="years"/>
		</taxon>
		<taxon id="A/Peru/PER365/2010">
			<date value="2010.0" direction="forwards" units="years"/>
		</taxon>
		<taxon id="A/Peru/PER367/2010">
			<date value="2010.0" direction="forwards" units="years"/>
		</taxon>
		<taxon id="A/Peru/PER369/2010">
			<date value="2010.0" direction="forwards" units="years"/>
		</taxon>
		<taxon id="A/Peru/PER372/2010">
			<date value="2010.0" direction="forwards" units="years"/>
		</taxon>
		<taxon id="A/Peru/PER373/2010">
			<date value="2010.0" direction="forwards" units="years"/>
		</taxon>
		<taxon id="A/Peru/PER374/2011">
			<date value="2011.0" direction="forwards" units="years"/>
		</taxon>
		<taxon id="A/Peru/PER376/2010">
			<date value="2010.0" direction="forwards" units="years"/>
		</taxon>
		<taxon id="A/Peru/PER377/2010">
			<date value="2010.0" direction="forwards" units="years"/>
		</taxon>
		<taxon id="A/Peru/PER378/2011">
			<date value="2011.0" direction="forwards" units="years"/>
		</taxon>
		<taxon id="A/Peru/PER380/2010">
			<date value="2010.0" direction="forwards" units="years"/>
		</taxon>
		<taxon id="A/Peru/PER381/2010">
			<date value="2010.0" direction="forwards" units="years"/>
		</taxon>
		<taxon id="A/Peru/PER382/2010">
			<date value="2010.0" direction="forwards" units="years"/>
		</taxon>
		<taxon id="A/Peru/PER385/2011">
			<date value="2011.0" direction="forwards" units="years"/>
		</taxon>
		<taxon id="A/Peru/PER386/2010">
			<date value="2010.0" direction="forwards" units="years"/>
		</taxon>
		<taxon id="A/Peru/PER387/2010">
			<date value="2010.0" direction="forwards" units="years"/>
		</taxon>
		<taxon id="A/Peru/PER388/2011">
			<date value="2011.0" direction="forwards" units="years"/>
		</taxon>
		<taxon id="A/Peru/PER389/2012">
			<date value="2012.0" direction="forwards" units="years"/>
		</taxon>
		<taxon id="A/Peru/PER390/2010">
			<date value="2010.0" direction="forwards" units="years"/>
		</taxon>
		<taxon id="A/Peru/PER392/2010">
			<date value="2010.0" direction="forwards" units="years"/>
		</taxon>
		<taxon id="A/Peru/PER393/2010">
			<date value="2010.0" direction="forwards" units="years"/>
		</taxon>
		<taxon id="A/Peru/PER394/2011">
			<date value="2011.0" direction="forwards" units="years"/>
		</taxon>
		<taxon id="A/Peru/PER395/2011">
			<date value="2011.0" direction="forwards" units="years"/>
		</taxon>
		<taxon id="A/Peru/PER396/2011">
			<date value="2011.0" direction="forwards" units="years"/>
		</taxon>
		<taxon id="A/Peru/PER397/2011">
			<date value="2011.0" direction="forwards" units="years"/>
		</taxon>
		<taxon id="A/Peru/PER398/2010">
			<date value="2010.0" direction="forwards" units="years"/>
		</taxon>
		<taxon id="A/Peru/PER399/2012">
			<date value="2012.0" direction="forwards" units="years"/>
		</taxon>
		<taxon id="A/Peru/PER400/2012">
			<date value="2012.0" direction="forwards" units="years"/>
		</taxon>
		<taxon id="A/Santa_Clara/YGA_03017/2013">
			<date value="2013.0" direction="forwards" units="years"/>
		</taxon>
		<taxon id="A/Santa_Clara/YGA_03018/2013">
			<date value="2013.0" direction="forwards" units="years"/>
		</taxon>
		<taxon id="A/Santa_Clara/YGA_03060/2013">
			<date value="2013.0" direction="forwards" units="years"/>
		</taxon>
		<taxon id="A/Santa_Clara/YGA_03067/2012">
			<date value="2012.0" direction="forwards" units="years"/>
		</taxon>
		<taxon id="A/Santa_Clara/YGA_03069/2013">
			<date value="2013.0" direction="forwards" units="years"/>
		</taxon>
		<taxon id="A/Santa_Clara/YGA_03080/2013">
			<date value="2013.0" direction="forwards" units="years"/>
		</taxon>
		<taxon id="A/Shanghai/11/1987">
			<date value="1987.0" direction="forwards" units="years"/>
		</taxon>
		<taxon id="A/Shanghai-Luwan/1568/2010">
			<date value="2010.0" direction="forwards" units="years"/>
		</taxon>
		<taxon id="A/SINGAPORE/41/2011">
			<date value="2011.0" direction="forwards" units="years"/>
		</taxon>
		<taxon id="A/Singapore/C2010_304V/2010">
			<date value="2010.0" direction="forwards" units="years"/>
		</taxon>
		<taxon id="A/Singapore/C2010_682V/2010">
			<date value="2010.0" direction="forwards" units="years"/>
		</taxon>
		<taxon id="A/Singapore/C2010_803V/2010">
			<date value="2010.0" direction="forwards" units="years"/>
		</taxon>
		<taxon id="A/Singapore/C2010_937V/2010">
			<date value="2010.0" direction="forwards" units="years"/>
		</taxon>
		<taxon id="A/Singapore/C2011_027V/2011">
			<date value="2011.0" direction="forwards" units="years"/>
		</taxon>
		<taxon id="A/Singapore/C2011_173/2011">
			<date value="2011.0" direction="forwards" units="years"/>
		</taxon>
		<taxon id="A/Singapore/C2011_301/2011">
			<date value="2011.0" direction="forwards" units="years"/>
		</taxon>
		<taxon id="A/Singapore/C2011_422/2011">
			<date value="2011.0" direction="forwards" units="years"/>
		</taxon>
		<taxon id="A/Singapore/C2011_452/2011">
			<date value="2011.0" direction="forwards" units="years"/>
		</taxon>
		<taxon id="A/Singapore/C2011_573/2011">
			<date value="2011.0" direction="forwards" units="years"/>
		</taxon>
		<taxon id="A/Singapore/C2011_825/2011">
			<date value="2011.0" direction="forwards" units="years"/>
		</taxon>
		<taxon id="A/Singapore/H2009/389b/2009">
			<date value="2009.0" direction="forwards" units="years"/>
		</taxon>
		<taxon id="A/Singapore/H2009/510/2009">
			<date value="2009.0" direction="forwards" units="years"/>
		</taxon>
		<taxon id="A/Singapore/H2009/679/2009">
			<date value="2009.0" direction="forwards" units="years"/>
		</taxon>
		<taxon id="A/Singapore/H2010_384/2010">
			<date value="2010.0" direction="forwards" units="years"/>
		</taxon>
		<taxon id="A/Singapore/H2010_559C/2010">
			<date value="2010.0" direction="forwards" units="years"/>
		</taxon>
		<taxon id="A/Singapore/H2010_564C/2010">
			<date value="2010.0" direction="forwards" units="years"/>
		</taxon>
		<taxon id="A/Singapore/H2010_619/2010">
			<date value="2010.0" direction="forwards" units="years"/>
		</taxon>
		<taxon id="A/Singapore/H2010_797/2010">
			<date value="2010.0" direction="forwards" units="years"/>
		</taxon>
		<taxon id="A/Singapore/H2010_822/2010">
			<date value="2010.0" direction="forwards" units="years"/>
		</taxon>
		<taxon id="A/Singapore/H2011_140C/2011">
			<date value="2011.0" direction="forwards" units="years"/>
		</taxon>
		<taxon id="A/Singapore/H2011_471a/2011">
			<date value="2011.0" direction="forwards" units="years"/>
		</taxon>
		<taxon id="A/Singapore/H2011_479/2011">
			<date value="2011.0" direction="forwards" units="years"/>
		</taxon>
		<taxon id="A/Singapore/H2011_496/2011">
			<date value="2011.0" direction="forwards" units="years"/>
		</taxon>
		<taxon id="A/Singapore/H2011_504C/2011">
			<date value="2011.0" direction="forwards" units="years"/>
		</taxon>
		<taxon id="A/Singapore/H2011_515/2011">
			<date value="2011.0" direction="forwards" units="years"/>
		</taxon>
		<taxon id="A/Singapore/H2011_518/2011">
			<date value="2011.0" direction="forwards" units="years"/>
		</taxon>
		<taxon id="A/Singapore/H2011_751/2011">
			<date value="2011.0" direction="forwards" units="years"/>
		</taxon>
		<taxon id="A/Singapore/H2011_808bC/2011">
			<date value="2011.0" direction="forwards" units="years"/>
		</taxon>
		<taxon id="A/Singapore/H2013_060/2013">
			<date value="2013.0" direction="forwards" units="years"/>
		</taxon>
		<taxon id="A/SRI_LANKA/27/2013">
			<date value="2013.0" direction="forwards" units="years"/>
		</taxon>
		<taxon id="A/Stockholm/14/2012">
			<date value="2012.0" direction="forwards" units="years"/>
		</taxon>
		<taxon id="A/Stockholm/19/2012">
			<date value="2012.0" direction="forwards" units="years"/>
		</taxon>
		<taxon id="A/Sydney/DD2_02/2010">
			<date value="2010.0" direction="forwards" units="years"/>
		</taxon>
		<taxon id="A/TASMANIA/1/2012">
			<date value="2012.0" direction="forwards" units="years"/>
		</taxon>
		<taxon id="A/Tennessee/F2011/2011">
			<date value="2011.0" direction="forwards" units="years"/>
		</taxon>
		<taxon id="A/Tennessee/F2018/2011">
			<date value="2011.0" direction="forwards" units="years"/>
		</taxon>
		<taxon id="A/Tennessee/F2019/2011">
			<date value="2011.0" direction="forwards" units="years"/>
		</taxon>
		<taxon id="A/Tennessee/F2021/2011">
			<date value="2011.0" direction="forwards" units="years"/>
		</taxon>
		<taxon id="A/Tennessee/F2031A/2011">
			<date value="2011.0" direction="forwards" units="years"/>
		</taxon>
		<taxon id="A/Tennessee/F2034/2011">
			<date value="2011.0" direction="forwards" units="years"/>
		</taxon>
		<taxon id="A/Tennessee/F2048/2011">
			<date value="2011.0" direction="forwards" units="years"/>
		</taxon>
		<taxon id="A/Tennessee/F2053/2011">
			<date value="2011.0" direction="forwards" units="years"/>
		</taxon>
		<taxon id="A/Tennessee/F2054A/2011">
			<date value="2011.0" direction="forwards" units="years"/>
		</taxon>
		<taxon id="A/Tennessee/F2065/2011">
			<date value="2011.0" direction="forwards" units="years"/>
		</taxon>
		<taxon id="A/Tennessee/F2078/2011">
			<date value="2011.0" direction="forwards" units="years"/>
		</taxon>
		<taxon id="A/Tennessee/F2079/2011">
			<date value="2011.0" direction="forwards" units="years"/>
		</taxon>
		<taxon id="A/Tennessee/F2080c7879/2011">
			<date value="2011.0" direction="forwards" units="years"/>
		</taxon>
		<taxon id="A/Tennessee/F2090B/2011">
			<date value="2011.0" direction="forwards" units="years"/>
		</taxon>
		<taxon id="A/Texas/06/2011">
			<date value="2011.0" direction="forwards" units="years"/>
		</taxon>
		<taxon id="A/Texas/1/1977">
			<date value="1977.0" direction="forwards" units="years"/>
		</taxon>
		<taxon id="A/Texas/24/2010">
			<date value="2010.0" direction="forwards" units="years"/>
		</taxon>
		<taxon id="A/Texas/JMM_11/2012">
			<date value="2012.0" direction="forwards" units="years"/>
		</taxon>
		<taxon id="A/Texas/JMM_12/2012">
			<date value="2012.0" direction="forwards" units="years"/>
		</taxon>
		<taxon id="A/Texas/JMM_23/2012">
			<date value="2012.0" direction="forwards" units="years"/>
		</taxon>
		<taxon id="A/Texas/JMM_26/2012">
			<date value="2012.0" direction="forwards" units="years"/>
		</taxon>
		<taxon id="A/Texas/JMM_36/2012">
			<date value="2012.0" direction="forwards" units="years"/>
		</taxon>
		<taxon id="A/Texas/JMM_37/2012">
			<date value="2012.0" direction="forwards" units="years"/>
		</taxon>
		<taxon id="A/Texas/JMM_40/2012">
			<date value="2012.0" direction="forwards" units="years"/>
		</taxon>
		<taxon id="A/Texas/JMM_43/2012">
			<date value="2012.0" direction="forwards" units="years"/>
		</taxon>
		<taxon id="A/Texas/JMM_5/2012">
			<date value="2012.0" direction="forwards" units="years"/>
		</taxon>
		<taxon id="A/Texas/JMM_51/2012">
			<date value="2012.0" direction="forwards" units="years"/>
		</taxon>
		<taxon id="A/Texas/NHRC0001/2011">
			<date value="2011.0" direction="forwards" units="years"/>
		</taxon>
		<taxon id="A/Tianjin_Nankai/1842/2010">
			<date value="2010.0" direction="forwards" units="years"/>
		</taxon>
		<taxon id="A/TOWNSVILLE/117/2010">
			<date value="2010.0" direction="forwards" units="years"/>
		</taxon>
		<taxon id="A/Ukraine/387/2013">
			<date value="2013.0" direction="forwards" units="years"/>
		</taxon>
		<taxon id="A/Uruguay/716/2007">
			<date value="2007.0" direction="forwards" units="years"/>
		</taxon>
		<taxon id="A/VICTORIA/103/2011">
			<date value="2011.0" direction="forwards" units="years"/>
		</taxon>
		<taxon id="A/VICTORIA/506/2011">
			<date value="2011.0" direction="forwards" units="years"/>
		</taxon>
		<taxon id="A/Victoria/506/2013">
			<date value="2013.0" direction="forwards" units="years"/>
		</taxon>
		<taxon id="A/VICTORIA/802/2012">
			<date value="2012.0" direction="forwards" units="years"/>
		</taxon>
		<taxon id="A/Washington/18/2013">
			<date value="2013.0" direction="forwards" units="years"/>
		</taxon>
		<taxon id="A/Wisconsin/22/2011">
			<date value="2011.0" direction="forwards" units="years"/>
		</taxon>
		<taxon id="BRD11439_11/2/2011">
			<date value="2011.0" direction="forwards" units="years"/>
		</taxon>
		<taxon id="BRD11482N/2012">
			<date value="2012.0" direction="forwards" units="years"/>
		</taxon>
		<taxon id="BRD11499N_1/30/2012">
			<date value="2012.0" direction="forwards" units="years"/>
		</taxon>
		<taxon id="BRD11503N_1/30/2012">
			<date value="2012.0" direction="forwards" units="years"/>
		</taxon>
		<taxon id="CFI1471_11/3/2011">
			<date value="2011.0" direction="forwards" units="years"/>
		</taxon>
		<taxon id="CFI1510_11/30/2011">
			<date value="2011.0" direction="forwards" units="years"/>
		</taxon>
		<taxon id="CFI1576_1/5/2012">
			<date value="2012.0" direction="forwards" units="years"/>
		</taxon>
		<taxon id="F181_3_2/1/2014">
			<date value="2014.0" direction="forwards" units="years"/>
		</taxon>
		<taxon id="FDX11070_12/15/2011">
			<date value="2011.0" direction="forwards" units="years"/>
		</taxon>
		<taxon id="FLU_BTI_00001_9/27/2011">
			<date value="2011.0" direction="forwards" units="years"/>
		</taxon>
		<taxon id="FLU_PHC_0284_11/29/2011">
			<date value="2011.0" direction="forwards" units="years"/>
		</taxon>
		<taxon id="FLU_PHC_0291_12/6/2011">
			<date value="2011.0" direction="forwards" units="years"/>
		</taxon>
		<taxon id="FLU_PMKA0967_CP3_10/26/2010">
			<date value="2010.0" direction="forwards" units="years"/>
		</taxon>
		<taxon id="FLU_PMKA1169_3/25/2011">
			<date value="2011.0" direction="forwards" units="years"/>
		</taxon>
		<taxon id="FLU_PMKA1493_8/11/2011">
			<date value="2011.0" direction="forwards" units="years"/>
		</taxon>
		<taxon id="FLUEJKSV0025_1/12/2012">
			<date value="2012.0" direction="forwards" units="years"/>
		</taxon>
		<taxon id="FPI002788_12/1/2011">
			<date value="2011.0" direction="forwards" units="years"/>
		</taxon>
		<taxon id="FPM00365_10/17/2011">
			<date value="2011.0" direction="forwards" units="years"/>
		</taxon>
		<taxon id="FPP00919_10/25/2011">
			<date value="2011.0" direction="forwards" units="years"/>
		</taxon>
		<taxon id="FPU00363_12/19/2011">
			<date value="2011.0" direction="forwards" units="years"/>
		</taxon>
		<taxon id="FPU00370_12/27/2011">
			<date value="2011.0" direction="forwards" units="years"/>
		</taxon>
		<taxon id="INI00222_10/13/2011">
			<date value="2011.0" direction="forwards" units="years"/>
		</taxon>
		<taxon id="INI00224_10/14/2011">
			<date value="2011.0" direction="forwards" units="years"/>
		</taxon>
		<taxon id="INI00283_10/23/2011">
			<date value="2011.0" direction="forwards" units="years"/>
		</taxon>
		<taxon id="IPE00693_10/7/2011">
			<date value="2011.0" direction="forwards" units="years"/>
		</taxon>
		<taxon id="IPE00792_11/25/2011">
			<date value="2011.0" direction="forwards" units="years"/>
		</taxon>
		<taxon id="SAR40343N/2012">
			<date value="2012.0" direction="forwards" units="years"/>
		</taxon>
		<taxon id="SE680_2/3/2012">
			<date value="2012.0" direction="forwards" units="years"/>
		</taxon>
	</taxa>
	<!-- The sequence alignment (each sequence refers to a taxon above). -->
	<!-- ntax=559 nchar=984 -->
	<alignment id="alignment" dataType="nucleotide">
	</sequence>
	</alignment>
	<!-- The unique patterns from 1 to end -->
	<!-- npatterns=226 -->
	<patterns id="patterns" from="1" strip="false">
		<alignment idref="alignment"/>
	</patterns>
	<!-- This is a simple constant population size coalescent model -->
	<!-- that is used to generate an initial tree for the chain. -->
	<constantSize id="initialDemo" units="years">
		<populationSize>
			<parameter id="initialDemo.popSize" value="100.0"/>
		</populationSize>
	</constantSize>
	<!-- Generate a random starting tree under the coalescent process -->
	<coalescentSimulator id="startingTree">
		<taxa idref="taxa"/>
		<constantSize idref="initialDemo"/>
	</coalescentSimulator>
	<!-- Generate a tree model -->
	<treeModel id="treeModel">
		<coalescentTree idref="startingTree"/>
		<rootHeight>
			<parameter id="treeModel.rootHeight"/>
		</rootHeight>
		<nodeHeights internalNodes="true">
			<parameter id="treeModel.internalNodeHeights"/>
		</nodeHeights>
		<nodeHeights internalNodes="true" rootNode="true">
			<parameter id="treeModel.allInternalNodeHeights"/>
		</nodeHeights>
	</treeModel>
	<!-- Generate a gmrfSkyrideLikelihood for GMRF Bayesian Skyride process -->
	<gmrfSkyrideLikelihood id="skyride" timeAwareSmoothing="true" randomizeTree="false">
		<populationSizes>
			<!-- skyride.logPopSize is in log units unlike other popSize -->
			<parameter id="skyride.logPopSize" dimension="558" value="5.91350300563827"/>
		</populationSizes>
		<groupSizes>
			<parameter id="skyride.groupSize" dimension="558"/>
		</groupSizes>
		<precisionParameter>
			<parameter id="skyride.precision" value="1.0" lower="0.0"/>
		</precisionParameter>
		<populationTree>
			<treeModel idref="treeModel"/>
		</populationTree>
	</gmrfSkyrideLikelihood>
	<!-- The strict clock (Uniform rates across branches) -->
	<strictClockBranchRates id="branchRates">
		<rate>
			<parameter id="clock.rate" value="3.6E-4" lower="0.0"/>
		</rate>
	</strictClockBranchRates>
	<!-- The general time reversible (GTR) substitution model -->
	<gtrModel id="gtr">
		<frequencies>
			<frequencyModel dataType="nucleotide">
				<frequencies>
					<parameter id="frequencies" value="0.25 0.25 0.25 0.25"/>
				</frequencies>
			</frequencyModel>
		</frequencies>
		<rateAC>
			<parameter id="ac" value="1.0" lower="0.0"/>
		</rateAC>
		<rateAG>
			<parameter id="ag" value="1.0" lower="0.0"/>
		</rateAG>
		<rateAT>
			<parameter id="at" value="1.0" lower="0.0"/>
		</rateAT>
		<rateCG>
			<parameter id="cg" value="1.0" lower="0.0"/>
		</rateCG>
		<rateGT>
			<parameter id="gt" value="1.0" lower="0.0"/>
		</rateGT>
	</gtrModel>
	<!-- site model -->
	<siteModel id="siteModel">
		<substitutionModel>
			<gtrModel idref="gtr"/>
		</substitutionModel>
		<gammaShape gammaCategories="4">
			<parameter id="alpha" value="0.5" lower="0.0"/>
		</gammaShape>
	</siteModel>
	<!-- Likelihood for tree given sequence data -->
	<treeLikelihood id="treeLikelihood" useAmbiguities="false">
		<patterns idref="patterns"/>
		<treeModel idref="treeModel"/>
		<siteModel idref="siteModel"/>
		<strictClockBranchRates idref="branchRates"/>
	</treeLikelihood>
	<!-- Define operators -->
	<operators id="operators" optimizationSchedule="log">
		<scaleOperator scaleFactor="0.75" weight="0.1">
			<parameter idref="ac"/>
		</scaleOperator>
		<scaleOperator scaleFactor="0.75" weight="0.1">
			<parameter idref="ag"/>
		</scaleOperator>
		<scaleOperator scaleFactor="0.75" weight="0.1">
			<parameter idref="at"/>
		</scaleOperator>
		<scaleOperator scaleFactor="0.75" weight="0.1">
			<parameter idref="cg"/>
		</scaleOperator>
		<scaleOperator scaleFactor="0.75" weight="0.1">
			<parameter idref="gt"/>
		</scaleOperator>
		<deltaExchange delta="0.01" weight="0.1">
			<parameter idref="frequencies"/>
		</deltaExchange>
		<scaleOperator scaleFactor="0.75" weight="0.1">
			<parameter idref="alpha"/>
		</scaleOperator>
		<scaleOperator scaleFactor="0.75" weight="3">
			<parameter idref="clock.rate"/>
		</scaleOperator>
		<subtreeSlide size="37.0" gaussian="true" weight="15">
			<treeModel idref="treeModel"/>
		</subtreeSlide>
		<narrowExchange weight="15">
			<treeModel idref="treeModel"/>
		</narrowExchange>
		<wideExchange weight="3">
			<treeModel idref="treeModel"/>
		</wideExchange>
		<wilsonBalding weight="3">
			<treeModel idref="treeModel"/>
		</wilsonBalding>
		<scaleOperator scaleFactor="0.75" weight="3">
			<parameter idref="treeModel.rootHeight"/>
		</scaleOperator>
		<uniformOperator weight="30">
			<parameter idref="treeModel.internalNodeHeights"/>
		</uniformOperator>
		<gmrfBlockUpdateOperator scaleFactor="2.0" weight="2">
			<gmrfSkyrideLikelihood idref="skyride"/>
		</gmrfBlockUpdateOperator>
		<upDownOperator scaleFactor="0.75" weight="3">
			<up>
				<parameter idref="clock.rate"/>
			</up>
			<down>
				<parameter idref="treeModel.allInternalNodeHeights"/>
			</down>
		</upDownOperator>
	</operators>
	<!-- Define MCMC -->
	<mcmc id="mcmc" chainLength="500000000" autoOptimize="true" operatorAnalysis="8.MP.BeastA.ALL.addNs.strict1.ops">
		<posterior id="posterior">
			<prior id="prior">
				<gammaPrior shape="0.05" scale="10.0" offset="0.0">
					<parameter idref="ac"/>
				</gammaPrior>
				<gammaPrior shape="0.05" scale="20.0" offset="0.0">
					<parameter idref="ag"/>
				</gammaPrior>
				<gammaPrior shape="0.05" scale="10.0" offset="0.0">
					<parameter idref="at"/>
				</gammaPrior>
				<gammaPrior shape="0.05" scale="10.0" offset="0.0">
					<parameter idref="cg"/>
				</gammaPrior>
				<gammaPrior shape="0.05" scale="10.0" offset="0.0">
					<parameter idref="gt"/>
				</gammaPrior>
				<uniformPrior lower="0.0" upper="1.0">
					<parameter idref="frequencies"/>
				</uniformPrior>
				<exponentialPrior mean="0.5" offset="0.0">
					<parameter idref="alpha"/>
				</exponentialPrior>
				<uniformPrior lower="0.0" upper="1.0">
					<parameter idref="clock.rate"/>
				</uniformPrior>
				<gammaPrior shape="0.001" scale="1000.0" offset="0.0">
					<parameter idref="skyride.precision"/>
				</gammaPrior>
				<gmrfSkyrideLikelihood idref="skyride"/>
			</prior>
			<likelihood id="likelihood">
				<treeLikelihood idref="treeLikelihood"/>
			</likelihood>
		</posterior>
		<operators idref="operators"/>
		<!-- write log to screen -->
		<log id="screenLog" logEvery="100000">
			<column label="Posterior" dp="4" width="12">
				<posterior idref="posterior"/>
			</column>
			<column label="Prior" dp="4" width="12">
				<prior idref="prior"/>
			</column>
			<column label="Likelihood" dp="4" width="12">
				<likelihood idref="likelihood"/>
			</column>
			<column label="rootHeight" sf="6" width="12">
				<parameter idref="treeModel.rootHeight"/>
			</column>
			<column label="clock.rate" sf="6" width="12">
				<parameter idref="clock.rate"/>
			</column>
		</log>
		<!-- write log to file -->
		<log id="fileLog" logEvery="50000" fileName="8.MP.BeastA.ALL.addNs.strict1.log" overwrite="false">
			<posterior idref="posterior"/>
			<prior idref="prior"/>
			<likelihood idref="likelihood"/>
			<parameter idref="treeModel.rootHeight"/>
			<parameter idref="skyride.precision"/>
			<parameter idref="skyride.logPopSize"/>
			<parameter idref="skyride.groupSize"/>
			<parameter idref="ac"/>
			<parameter idref="ag"/>
			<parameter idref="at"/>
			<parameter idref="cg"/>
			<parameter idref="gt"/>
			<parameter idref="frequencies"/>
			<parameter idref="alpha"/>
			<parameter idref="clock.rate"/>
			<treeLikelihood idref="treeLikelihood"/>
			<gmrfSkyrideLikelihood idref="skyride"/>
		</log>
		<!-- write tree log to file -->
		<logTree id="treeFileLog" logEvery="50000" nexusFormat="true" fileName="8.MP.BeastA.ALL.addNs.strict1.trees" sortTranslationTable="true">
			<treeModel idref="treeModel"/>
			<trait name="rate" tag="rate">
				<strictClockBranchRates idref="branchRates"/>
			</trait>
			<posterior idref="posterior"/>
		</logTree>
	</mcmc>
	<report>
		<property name="timer">
			<mcmc idref="mcmc"/>
		</property>
	</report>
</beast>

## Sheet: MP.BEASTE.xml
<?xml version="1.0" standalone="yes"?>
<!-- Generated by BEAUTi v1.8.0 -->
<!-- by Alexei J. Drummond, Andrew Rambaut and Marc A. Suchard -->
<!-- Department of Computer Science, University of Auckland and -->
<!-- Institute of Evolutionary Biology, University of Edinburgh -->
<!-- David Geffen School of Medicine, University of California, Los Angeles-->
<!-- http://beast.bio.ed.ac.uk/ -->
<beast>
	<!-- The list of taxa to be analysed (can also include dates/ages). -->
	<!-- ntax=388 -->
	<taxa id="taxa">
		<taxon id="A_Hong_Kong_H090_703_V10_2009">
			<date value="2009.0" direction="forwards" units="years"/>
		</taxon>
		<taxon id="A_Santa_Clara_YGA_03054_2013">
			<date value="2013.0" direction="forwards" units="years"/>
		</taxon>
		<taxon id="A_Boston_DOA2_133_2012">
			<date value="2012.0" direction="forwards" units="years"/>
		</taxon>
		<taxon id="A_Peru_PER334_2011">
			<date value="2011.0" direction="forwards" units="years"/>
		</taxon>
		<taxon id="A_Boston_YGA_01170_2013">
			<date value="2013.0" direction="forwards" units="years"/>
		</taxon>
		<taxon id="A_New_York_1139_2008">
			<date value="2008.0" direction="forwards" units="years"/>
		</taxon>
		<taxon id="A_Boston_YGA_01112_2013">
			<date value="2013.0" direction="forwards" units="years"/>
		</taxon>
		<taxon id="A_Hong_Kong_H090_755_V20_2009">
			<date value="2009.0" direction="forwards" units="years"/>
		</taxon>
		<taxon id="A_Boston_DOA41_2011">
			<date value="2011.0" direction="forwards" units="years"/>
		</taxon>
		<taxon id="A_Boston_YGA_01014_2012">
			<date value="2012.0" direction="forwards" units="years"/>
		</taxon>
		<taxon id="A_Peru_PER154_2010">
			<date value="2010.0" direction="forwards" units="years"/>
		</taxon>
		<taxon id="A_New_York_3064_2009">
			<date value="2009.0" direction="forwards" units="years"/>
		</taxon>
		<taxon id="A_Boston_DOA2_158_2013">
			<date value="2013.0" direction="forwards" units="years"/>
		</taxon>
		<taxon id="A_Boston_YGA_01089_2012">
			<date value="2012.0" direction="forwards" units="years"/>
		</taxon>
		<taxon id="A_Nicaragua_AGA2_32_2011">
			<date value="2011.0" direction="forwards" units="years"/>
		</taxon>
		<taxon id="A_Pennsylvania_PIT42_2008">
			<date value="2008.0" direction="forwards" units="years"/>
		</taxon>
		<taxon id="A_Suzhou_1275_2013">
			<date value="2013.0" direction="forwards" units="years"/>
		</taxon>
		<taxon id="A_Peru_PER165_2010">
			<date value="2010.0" direction="forwards" units="years"/>
		</taxon>
		<taxon id="A_Hong_Kong_H090_720_V10_2009">
			<date value="2009.0" direction="forwards" units="years"/>
		</taxon>
		<taxon id="A_Peru_PER134_2011">
			<date value="2011.0" direction="forwards" units="years"/>
		</taxon>
		<taxon id="A_Nanjing_1655_2010">
			<date value="2010.0" direction="forwards" units="years"/>
		</taxon>
		<taxon id="A_California_VRDL330_2009">
			<date value="2009.0" direction="forwards" units="years"/>
		</taxon>
		<taxon id="A_Finland_97_2009">
			<date value="2009.0" direction="forwards" units="years"/>
		</taxon>
		<taxon id="A_Peru_PER013_2010">
			<date value="2010.0" direction="forwards" units="years"/>
		</taxon>
		<taxon id="A_Boston_DOA66_2011">
			<date value="2011.0" direction="forwards" units="years"/>
		</taxon>
		<taxon id="A_Peru_PER174_2010">
			<date value="2010.0" direction="forwards" units="years"/>
		</taxon>
		<taxon id="A_Hiroshima_52_2005_CA04_VaccineAlt">
			<date value="2005.0" direction="forwards" units="years"/>
		</taxon>
		<taxon id="A_Peru_PER390_2010">
			<date value="2010.0" direction="forwards" units="years"/>
		</taxon>
		<taxon id="A_Boston_YGA_01025_2012">
			<date value="2012.0" direction="forwards" units="years"/>
		</taxon>
		<taxon id="A_California_VRDL385_2009">
			<date value="2009.0" direction="forwards" units="years"/>
		</taxon>
		<taxon id="A_Boston_88_2008">
			<date value="2008.0" direction="forwards" units="years"/>
		</taxon>
		<taxon id="A_Peru_PER097_2011">
			<date value="2011.0" direction="forwards" units="years"/>
		</taxon>
		<taxon id="A_Hue_H207_2008">
			<date value="2008.0" direction="forwards" units="years"/>
		</taxon>
		<taxon id="A_Peru_PER077_2010">
			<date value="2010.0" direction="forwards" units="years"/>
		</taxon>
		<taxon id="A_Boston_YGA_01096_2012">
			<date value="2012.0" direction="forwards" units="years"/>
		</taxon>
		<taxon id="A_Boston_YGA_01015_2012">
			<date value="2012.0" direction="forwards" units="years"/>
		</taxon>
		<taxon id="A_Boston_YGA_01040_2012">
			<date value="2012.0" direction="forwards" units="years"/>
		</taxon>
		<taxon id="FLU_PMKA1561_Thailand_8_25_2011">
			<date value="2011.0" direction="forwards" units="years"/>
		</taxon>
		<taxon id="A_Costa_Rica_4700_2013">
			<date value="2013.0" direction="forwards" units="years"/>
		</taxon>
		<taxon id="A_California_NHRC0001_2011">
			<date value="2011.0" direction="forwards" units="years"/>
		</taxon>
		<taxon id="A_Peru_PER103_2010">
			<date value="2010.0" direction="forwards" units="years"/>
		</taxon>
		<taxon id="A_Costa_Rica_4009_2013">
			<date value="2013.0" direction="forwards" units="years"/>
		</taxon>
		<taxon id="A_Boston_DOA60_2011">
			<date value="2011.0" direction="forwards" units="years"/>
		</taxon>
		<taxon id="A_Boston_YGA_02053_2013">
			<date value="2013.0" direction="forwards" units="years"/>
		</taxon>
		<taxon id="A_Boston_DOA2_219_2012">
			<date value="2012.0" direction="forwards" units="years"/>
		</taxon>
		<taxon id="A_Boston_DOA09_2011">
			<date value="2011.0" direction="forwards" units="years"/>
		</taxon>
		<taxon id="A_Boston_DOA2_101_2012">
			<date value="2012.0" direction="forwards" units="years"/>
		</taxon>
		<taxon id="A_Anhui_Baohe_1456_2010">
			<date value="2010.0" direction="forwards" units="years"/>
		</taxon>
		<taxon id="A_Boston_DOA2_203_2012">
			<date value="2012.0" direction="forwards" units="years"/>
		</taxon>
		<taxon id="A_Boston_YGA_01027_2012">
			<date value="2012.0" direction="forwards" units="years"/>
		</taxon>
		<taxon id="A_Peru_PER254_2010">
			<date value="2010.0" direction="forwards" units="years"/>
		</taxon>
		<taxon id="A_Boston_YGA_00055_2013">
			<date value="2013.0" direction="forwards" units="years"/>
		</taxon>
		<taxon id="A_Malaysia_1997831_2008">
			<date value="2008.0" direction="forwards" units="years"/>
		</taxon>
		<taxon id="A_Peru_PER253_2010">
			<date value="2010.0" direction="forwards" units="years"/>
		</taxon>
		<taxon id="A_Mexico_24010_2008">
			<date value="2008.0" direction="forwards" units="years"/>
		</taxon>
		<taxon id="A_Texas_JMM_47_2012">
			<date value="2012.0" direction="forwards" units="years"/>
		</taxon>
		<taxon id="A_Beijing_Xicheng_1409_2011">
			<date value="2011.0" direction="forwards" units="years"/>
		</taxon>
		<taxon id="A_Boston_YGA_02004_2012">
			<date value="2012.0" direction="forwards" units="years"/>
		</taxon>
		<taxon id="A_Thailand_CU_1102_2008">
			<date value="2008.0" direction="forwards" units="years"/>
		</taxon>
		<taxon id="A_Boston_40_2009">
			<date value="2009.0" direction="forwards" units="years"/>
		</taxon>
		<taxon id="A_Boston_DOA2_136_2012">
			<date value="2012.0" direction="forwards" units="years"/>
		</taxon>
		<taxon id="A_Boston_YGA_02047_2013">
			<date value="2013.0" direction="forwards" units="years"/>
		</taxon>
		<taxon id="A_Santa_Clara_YGA_03042_2013">
			<date value="2013.0" direction="forwards" units="years"/>
		</taxon>
		<taxon id="A_Singapore_C2010_471aV_2010">
			<date value="2010.0" direction="forwards" units="years"/>
		</taxon>
		<taxon id="A_New_York_3470_2009">
			<date value="2009.0" direction="forwards" units="years"/>
		</taxon>
		<taxon id="A_Boston_YGA_01033_2012">
			<date value="2012.0" direction="forwards" units="years"/>
		</taxon>
		<taxon id="A_New_York_1190_2009">
			<date value="2009.0" direction="forwards" units="years"/>
		</taxon>
		<taxon id="A_Peru_PER115_2011">
			<date value="2011.0" direction="forwards" units="years"/>
		</taxon>
		<taxon id="A_Bangladesh_5014_2009">
			<date value="2009.0" direction="forwards" units="years"/>
		</taxon>
		<taxon id="A_Chicago_YGA_04142_2013">
			<date value="2013.0" direction="forwards" units="years"/>
		</taxon>
		<taxon id="A_Singapore_H2011_751_2011">
			<date value="2011.0" direction="forwards" units="years"/>
		</taxon>
		<taxon id="A_California_VRDL396_2009">
			<date value="2009.0" direction="forwards" units="years"/>
		</taxon>
		<taxon id="A_Peru_PER373_2010">
			<date value="2010.0" direction="forwards" units="years"/>
		</taxon>
		<taxon id="A_Boston_YGA_01115_2013">
			<date value="2013.0" direction="forwards" units="years"/>
		</taxon>
		<taxon id="A_Peru_PER207_2010">
			<date value="2010.0" direction="forwards" units="years"/>
		</taxon>
		<taxon id="A_Korea_AF05_2008">
			<date value="2008.0" direction="forwards" units="years"/>
		</taxon>
		<taxon id="FPP00919_Peru_10_25_2011">
			<date value="2011.0" direction="forwards" units="years"/>
		</taxon>
		<taxon id="A_Peru_PER049_2011">
			<date value="2011.0" direction="forwards" units="years"/>
		</taxon>
		<taxon id="A_Boston_YGA_02054_2013">
			<date value="2013.0" direction="forwards" units="years"/>
		</taxon>
		<taxon id="A_Managua_5271_04_2010">
			<date value="2010.0" direction="forwards" units="years"/>
		</taxon>
		<taxon id="A_Managua_1784_03_2010">
			<date value="2010.0" direction="forwards" units="years"/>
		</taxon>
		<taxon id="A_Peru_PER176_2011">
			<date value="2011.0" direction="forwards" units="years"/>
		</taxon>
		<taxon id="FLU_PHD_0142_CP2_Philippines_7_27_2009">
			<date value="2009.0" direction="forwards" units="years"/>
		</taxon>
		<taxon id="A_Peru_PER123_2010">
			<date value="2010.0" direction="forwards" units="years"/>
		</taxon>
		<taxon id="A_New_York_3297_2009">
			<date value="2009.0" direction="forwards" units="years"/>
		</taxon>
		<taxon id="A_Boston_YGA_01024_2012">
			<date value="2012.0" direction="forwards" units="years"/>
		</taxon>
		<taxon id="A_Boston_YGA_01006_2012">
			<date value="2012.0" direction="forwards" units="years"/>
		</taxon>
		<taxon id="A_Peru_PER105_2012">
			<date value="2012.0" direction="forwards" units="years"/>
		</taxon>
		<taxon id="A_Santa_Clara_YGA_03046_2013">
			<date value="2013.0" direction="forwards" units="years"/>
		</taxon>
		<taxon id="A_Mexico_City_WRAIR3579N_2010">
			<date value="2010.0" direction="forwards" units="years"/>
		</taxon>
		<taxon id="A_Peru_PER215_2010">
			<date value="2010.0" direction="forwards" units="years"/>
		</taxon>
		<taxon id="A_New_York_UR07_0160_2008">
			<date value="2008.0" direction="forwards" units="years"/>
		</taxon>
		<taxon id="A_Santa_Clara_YGA_03067_2012">
			<date value="2012.0" direction="forwards" units="years"/>
		</taxon>
		<taxon id="A_California_VRDL338_2009">
			<date value="2009.0" direction="forwards" units="years"/>
		</taxon>
		<taxon id="A_Tianjin_Nankai_1842_2010">
			<date value="2010.0" direction="forwards" units="years"/>
		</taxon>
		<taxon id="A_Boston_YGA_01120_2013">
			<date value="2013.0" direction="forwards" units="years"/>
		</taxon>
		<taxon id="A_PERTH_41_2012">
			<date value="2012.0" direction="forwards" units="years"/>
		</taxon>
		<taxon id="A_Peru_PER370_2010">
			<date value="2010.0" direction="forwards" units="years"/>
		</taxon>
		<taxon id="A_Boston_75_2009">
			<date value="2009.0" direction="forwards" units="years"/>
		</taxon>
		<taxon id="A_California_VRDL166_2009">
			<date value="2009.0" direction="forwards" units="years"/>
		</taxon>
		<taxon id="A_Ohio_UR07_0016_2008">
			<date value="2008.0" direction="forwards" units="years"/>
		</taxon>
		<taxon id="A_Boston_YGA_01203_2013">
			<date value="2013.0" direction="forwards" units="years"/>
		</taxon>
		<taxon id="A_Peru_PER382_2010">
			<date value="2010.0" direction="forwards" units="years"/>
		</taxon>
		<taxon id="A_Boston_YGA_01145_2013">
			<date value="2013.0" direction="forwards" units="years"/>
		</taxon>
		<taxon id="A_Kentucky_UR07_0068_2008">
			<date value="2008.0" direction="forwards" units="years"/>
		</taxon>
		<taxon id="A_Peru_PER043_2011">
			<date value="2011.0" direction="forwards" units="years"/>
		</taxon>
		<taxon id="A_California_VRDL136_2009">
			<date value="2009.0" direction="forwards" units="years"/>
		</taxon>
		<taxon id="A_Boston_YGA_02058_2013">
			<date value="2013.0" direction="forwards" units="years"/>
		</taxon>
		<taxon id="A_New_York_3626_2009">
			<date value="2009.0" direction="forwards" units="years"/>
		</taxon>
		<taxon id="A_Singapore_C2011_422_2011">
			<date value="2011.0" direction="forwards" units="years"/>
		</taxon>
		<taxon id="A_Boston_YGA_01008_2012">
			<date value="2012.0" direction="forwards" units="years"/>
		</taxon>
		<taxon id="A_Boston_YGA_01065_2012">
			<date value="2012.0" direction="forwards" units="years"/>
		</taxon>
		<taxon id="A_Boston_YGA_01107_2012">
			<date value="2012.0" direction="forwards" units="years"/>
		</taxon>
		<taxon id="A_Boston_YGA_01036_2012">
			<date value="2012.0" direction="forwards" units="years"/>
		</taxon>
		<taxon id="A_Chicago_YGA_04122_2012">
			<date value="2012.0" direction="forwards" units="years"/>
		</taxon>
		<taxon id="A_Peru_PER065_2010">
			<date value="2010.0" direction="forwards" units="years"/>
		</taxon>
		<taxon id="A_Boston_63_2008">
			<date value="2008.0" direction="forwards" units="years"/>
		</taxon>
		<taxon id="A_New_York_1134_2008">
			<date value="2008.0" direction="forwards" units="years"/>
		</taxon>
		<taxon id="A_Managua_4855_03_2010">
			<date value="2010.0" direction="forwards" units="years"/>
		</taxon>
		<taxon id="A_Iraq_WRAIR1244P_2009">
			<date value="2009.0" direction="forwards" units="years"/>
		</taxon>
		<taxon id="A_Guam_WRAIR1557P_2009">
			<date value="2009.0" direction="forwards" units="years"/>
		</taxon>
		<taxon id="A_Boston_YGA_00019_2012">
			<date value="2012.0" direction="forwards" units="years"/>
		</taxon>
		<taxon id="A_Texas_JMM_58_2012">
			<date value="2012.0" direction="forwards" units="years"/>
		</taxon>
		<taxon id="A_Peru_PER142_2011">
			<date value="2011.0" direction="forwards" units="years"/>
		</taxon>
		<taxon id="A_Peru_PER250_2010">
			<date value="2010.0" direction="forwards" units="years"/>
		</taxon>
		<taxon id="A_Peru_PER053_2010">
			<date value="2010.0" direction="forwards" units="years"/>
		</taxon>
		<taxon id="A_Victoria_506_2013">
			<date value="2013.0" direction="forwards" units="years"/>
		</taxon>
		<taxon id="A_California_VRDL177_2009">
			<date value="2009.0" direction="forwards" units="years"/>
		</taxon>
		<taxon id="A_Boston_DOA2_199_2013">
			<date value="2013.0" direction="forwards" units="years"/>
		</taxon>
		<taxon id="A_Hunan_Beihu_1143_2011">
			<date value="2011.0" direction="forwards" units="years"/>
		</taxon>
		<taxon id="A_Tennessee_F2019_2011">
			<date value="2011.0" direction="forwards" units="years"/>
		</taxon>
		<taxon id="A_Boston_DOA2_240_2013">
			<date value="2013.0" direction="forwards" units="years"/>
		</taxon>
		<taxon id="A_Arizona_WRAIR1562P_2009">
			<date value="2009.0" direction="forwards" units="years"/>
		</taxon>
		<taxon id="A_Peru_PER319_2010">
			<date value="2010.0" direction="forwards" units="years"/>
		</taxon>
		<taxon id="A_Boston_DOA2_232_2013">
			<date value="2013.0" direction="forwards" units="years"/>
		</taxon>
		<taxon id="A_Boston_YGA_00035_2013">
			<date value="2013.0" direction="forwards" units="years"/>
		</taxon>
		<taxon id="A_Peru_PER162_2010">
			<date value="2010.0" direction="forwards" units="years"/>
		</taxon>
		<taxon id="1514A00905321T_Mexico_2_26_2013">
			<date value="2013.0" direction="forwards" units="years"/>
		</taxon>
		<taxon id="A_Boston_YGA_01047_2012">
			<date value="2012.0" direction="forwards" units="years"/>
		</taxon>
		<taxon id="A_New_York_UR07_0133_2008">
			<date value="2008.0" direction="forwards" units="years"/>
		</taxon>
		<taxon id="A_California_VRDL349_2009">
			<date value="2009.0" direction="forwards" units="years"/>
		</taxon>
		<taxon id="A_Peru_PER328_2011">
			<date value="2011.0" direction="forwards" units="years"/>
		</taxon>
		<taxon id="FLU_PMKA0967_CP3_Thailand_10_26_2010">
			<date value="2010.0" direction="forwards" units="years"/>
		</taxon>
		<taxon id="A_Hong_Kong_H090_692_V10_2009">
			<date value="2009.0" direction="forwards" units="years"/>
		</taxon>
		<taxon id="A_Boston_DOA2_207_2013">
			<date value="2013.0" direction="forwards" units="years"/>
		</taxon>
		<taxon id="A_DaNang_DN453_2008">
			<date value="2008.0" direction="forwards" units="years"/>
		</taxon>
		<taxon id="A_Boston_DOA57_2011">
			<date value="2011.0" direction="forwards" units="years"/>
		</taxon>
		<taxon id="A_New_York_3272_2009">
			<date value="2009.0" direction="forwards" units="years"/>
		</taxon>
		<taxon id="A_California_VRDL354_2009">
			<date value="2009.0" direction="forwards" units="years"/>
		</taxon>
		<taxon id="A_Chicago_YGA_04184_2013">
			<date value="2013.0" direction="forwards" units="years"/>
		</taxon>
		<taxon id="A_California_VRDL172_2009">
			<date value="2009.0" direction="forwards" units="years"/>
		</taxon>
		<taxon id="A_Peru_PER135_2010">
			<date value="2010.0" direction="forwards" units="years"/>
		</taxon>
		<taxon id="A_Boston_YGA_00044_2013">
			<date value="2013.0" direction="forwards" units="years"/>
		</taxon>
		<taxon id="A_Brisbane_10_2007_CA04_Vaccine">
			<date value="2007.0" direction="forwards" units="years"/>
		</taxon>
		<taxon id="A_VICTORIA_103_2011">
			<date value="2011.0" direction="forwards" units="years"/>
		</taxon>
		<taxon id="A_Tennessee_F2053_2011">
			<date value="2011.0" direction="forwards" units="years"/>
		</taxon>
		<taxon id="A_New_York_1150_2008">
			<date value="2008.0" direction="forwards" units="years"/>
		</taxon>
		<taxon id="A_Singapore_C2010_937V_2010">
			<date value="2010.0" direction="forwards" units="years"/>
		</taxon>
		<taxon id="A_Managua_3622_02_2010">
			<date value="2010.0" direction="forwards" units="years"/>
		</taxon>
		<taxon id="1514A06505401N_Kosovo_2_6_2013">
			<date value="2013.0" direction="forwards" units="years"/>
		</taxon>
		<taxon id="A_Boston_DOA2_218_2013">
			<date value="2013.0" direction="forwards" units="years"/>
		</taxon>
		<taxon id="A_Boston_DOA2_102_2012">
			<date value="2012.0" direction="forwards" units="years"/>
		</taxon>
		<taxon id="A_California_VRDL147_2009">
			<date value="2009.0" direction="forwards" units="years"/>
		</taxon>
		<taxon id="A_Peru_PER034_2011">
			<date value="2011.0" direction="forwards" units="years"/>
		</taxon>
		<taxon id="A_Chicago_YGA_04107_2012">
			<date value="2012.0" direction="forwards" units="years"/>
		</taxon>
		<taxon id="A_Managua_58_11_2011">
			<date value="2011.0" direction="forwards" units="years"/>
		</taxon>
		<taxon id="A_Peru_PER297_2010">
			<date value="2010.0" direction="forwards" units="years"/>
		</taxon>
		<taxon id="A_Chicago_YGA_04064_2012">
			<date value="2012.0" direction="forwards" units="years"/>
		</taxon>
		<taxon id="A_Santa_Clara_YGA_03050_2013">
			<date value="2013.0" direction="forwards" units="years"/>
		</taxon>
		<taxon id="A_Hong_Kong_H090_692_V12_2009">
			<date value="2009.0" direction="forwards" units="years"/>
		</taxon>
		<taxon id="1514A07805419T_Hungary_2_5_2013">
			<date value="2013.0" direction="forwards" units="years"/>
		</taxon>
		<taxon id="A_Shanghai_Fengxian_1170_2011">
			<date value="2011.0" direction="forwards" units="years"/>
		</taxon>
		<taxon id="A_Santa_Clara_YGA_03077_2013">
			<date value="2013.0" direction="forwards" units="years"/>
		</taxon>
		<taxon id="FLUEBMSV00004_Burma_9_21_2011">
			<date value="2011.0" direction="forwards" units="years"/>
		</taxon>
		<taxon id="A_Boston_YGA_01129_2013">
			<date value="2013.0" direction="forwards" units="years"/>
		</taxon>
		<taxon id="A_Boston_YGA_00056_2013">
			<date value="2013.0" direction="forwards" units="years"/>
		</taxon>
		<taxon id="A_Tennessee_F2031A_2011">
			<date value="2011.0" direction="forwards" units="years"/>
		</taxon>
		<taxon id="A_Hong_Kong_H090_710_V10_2009">
			<date value="2009.0" direction="forwards" units="years"/>
		</taxon>
		<taxon id="FPU00363_Peru_12_19_2011">
			<date value="2011.0" direction="forwards" units="years"/>
		</taxon>
		<taxon id="A_Texas_NHRC0001_2011">
			<date value="2011.0" direction="forwards" units="years"/>
		</taxon>
		<taxon id="A_Boston_DOA38_2011">
			<date value="2011.0" direction="forwards" units="years"/>
		</taxon>
		<taxon id="A_Boston_73_2009">
			<date value="2009.0" direction="forwards" units="years"/>
		</taxon>
		<taxon id="A_Peru_PER023_2010">
			<date value="2010.0" direction="forwards" units="years"/>
		</taxon>
		<taxon id="A_Boston_YGA_01201_2013">
			<date value="2013.0" direction="forwards" units="years"/>
		</taxon>
		<taxon id="A_Boston_YGA_01061_2012">
			<date value="2012.0" direction="forwards" units="years"/>
		</taxon>
		<taxon id="A_Boston_YGA_02026_2013">
			<date value="2013.0" direction="forwards" units="years"/>
		</taxon>
		<taxon id="A_Managua_90_01_2010">
			<date value="2010.0" direction="forwards" units="years"/>
		</taxon>
		<taxon id="FPI002788_Peru_12_1_2011">
			<date value="2011.0" direction="forwards" units="years"/>
		</taxon>
		<taxon id="A_New_York_3103_2009">
			<date value="2009.0" direction="forwards" units="years"/>
		</taxon>
		<taxon id="A_California_VRDL302_2009">
			<date value="2009.0" direction="forwards" units="years"/>
		</taxon>
		<taxon id="A_Boston_19_2008">
			<date value="2008.0" direction="forwards" units="years"/>
		</taxon>
		<taxon id="A_Boston_YGA_01023_2012">
			<date value="2012.0" direction="forwards" units="years"/>
		</taxon>
		<taxon id="A_Peru_PER340_2010">
			<date value="2010.0" direction="forwards" units="years"/>
		</taxon>
		<taxon id="A_Boston_68_2008">
			<date value="2008.0" direction="forwards" units="years"/>
		</taxon>
		<taxon id="A_Singapore_C2009_803bV_2009">
			<date value="2009.0" direction="forwards" units="years"/>
		</taxon>
		<taxon id="A_Singapore_C2009_863_2009">
			<date value="2009.0" direction="forwards" units="years"/>
		</taxon>
		<taxon id="A_New_York_1131_2008">
			<date value="2008.0" direction="forwards" units="years"/>
		</taxon>
		<taxon id="A_California_VRDL322_2009">
			<date value="2009.0" direction="forwards" units="years"/>
		</taxon>
		<taxon id="A_Santa_Clara_YGA_03008_2013">
			<date value="2013.0" direction="forwards" units="years"/>
		</taxon>
		<taxon id="A_New_York_3918_2009">
			<date value="2009.0" direction="forwards" units="years"/>
		</taxon>
		<taxon id="Lblue_1514A00504950T_Russia_1_11_2012">
			<date value="2012.0" direction="forwards" units="years"/>
		</taxon>
		<taxon id="Lblue_1514A07804502N_Hungary_12_12_2011">
			<date value="2011.0" direction="forwards" units="years"/>
		</taxon>
		<taxon id="Lblue_17_Japan_1_31_2012">
			<date value="2012.0" direction="forwards" units="years"/>
		</taxon>
		<taxon id="Lblue_20_USA_2_8_2012">
			<date value="2012.0" direction="forwards" units="years"/>
		</taxon>
		<taxon id="Dred_25_USA_3_5_2012">
			<date value="2012.0" direction="forwards" units="years"/>
		</taxon>
		<taxon id="Dred_27_USA_3_6_2012">
			<date value="2012.0" direction="forwards" units="years"/>
		</taxon>
		<taxon id="Lblue_29_USA_2_17_2012">
			<date value="2012.0" direction="forwards" units="years"/>
		</taxon>
		<taxon id="Lblue_32_USA_2_29_2012">
			<date value="2012.0" direction="forwards" units="years"/>
		</taxon>
		<taxon id="Lblue_39_USA_2_14_2012">
			<date value="2012.0" direction="forwards" units="years"/>
		</taxon>
		<taxon id="Lblue_42_Japan_1_31_2012">
			<date value="2012.0" direction="forwards" units="years"/>
		</taxon>
		<taxon id="Lblue_43_Japan_2_5_2012">
			<date value="2012.0" direction="forwards" units="years"/>
		</taxon>
		<taxon id="Lblue_45_SouthKorea_1_13_2012">
			<date value="2012.0" direction="forwards" units="years"/>
		</taxon>
		<taxon id="Lblue_48_USA_1_9_2012">
			<date value="2012.0" direction="forwards" units="years"/>
		</taxon>
		<taxon id="Lblue_55117_USA_2012">
			<date value="2012.0" direction="forwards" units="years"/>
		</taxon>
		<taxon id="Lblue_55121_USA_2012">
			<date value="2012.0" direction="forwards" units="years"/>
		</taxon>
		<taxon id="Maroon_A_Alaska_02_2013">
			<date value="2013.0" direction="forwards" units="years"/>
		</taxon>
		<taxon id="Maroon_A_Boston_DOA2_138_2012">
			<date value="2012.0" direction="forwards" units="years"/>
		</taxon>
		<taxon id="Maroon_A_Boston_DOA2_141_2012">
			<date value="2012.0" direction="forwards" units="years"/>
		</taxon>
		<taxon id="Maroon_A_Boston_DOA2_145_2013">
			<date value="2013.0" direction="forwards" units="years"/>
		</taxon>
		<taxon id="Maroon_A_Boston_DOA2_155_2012">
			<date value="2012.0" direction="forwards" units="years"/>
		</taxon>
		<taxon id="Dred_A_Boston_DOA2_163_2013">
			<date value="2013.0" direction="forwards" units="years"/>
		</taxon>
		<taxon id="Maroon_A_Boston_DOA2_224_2013">
			<date value="2013.0" direction="forwards" units="years"/>
		</taxon>
		<taxon id="Maroon_A_Boston_YGA_00004_2012">
			<date value="2012.0" direction="forwards" units="years"/>
		</taxon>
		<taxon id="Maroon_A_Boston_YGA_00015_2012">
			<date value="2012.0" direction="forwards" units="years"/>
		</taxon>
		<taxon id="Maroon_A_Boston_YGA_00016_2012">
			<date value="2012.0" direction="forwards" units="years"/>
		</taxon>
		<taxon id="Maroon_A_Boston_YGA_00020_2012">
			<date value="2012.0" direction="forwards" units="years"/>
		</taxon>
		<taxon id="Maroon_A_Boston_YGA_00038_2013">
			<date value="2013.0" direction="forwards" units="years"/>
		</taxon>
		<taxon id="Lblue_A_Boston_YGA_00046_2013">
			<date value="2013.0" direction="forwards" units="years"/>
		</taxon>
		<taxon id="Maroon_A_Boston_YGA_01026_2012">
			<date value="2012.0" direction="forwards" units="years"/>
		</taxon>
		<taxon id="Maroon_A_Boston_YGA_01038_2012">
			<date value="2012.0" direction="forwards" units="years"/>
		</taxon>
		<taxon id="Maroon_A_Boston_YGA_01045_2012">
			<date value="2012.0" direction="forwards" units="years"/>
		</taxon>
		<taxon id="Dred_A_Boston_YGA_01086_2012">
			<date value="2012.0" direction="forwards" units="years"/>
		</taxon>
		<taxon id="Maroon_A_Boston_YGA_01098_2012">
			<date value="2012.0" direction="forwards" units="years"/>
		</taxon>
		<taxon id="Maroon_A_Boston_YGA_01111_2013">
			<date value="2013.0" direction="forwards" units="years"/>
		</taxon>
		<taxon id="Maroon_A_Boston_YGA_01125_2013">
			<date value="2013.0" direction="forwards" units="years"/>
		</taxon>
		<taxon id="Maroon_A_Boston_YGA_01139_2013">
			<date value="2013.0" direction="forwards" units="years"/>
		</taxon>
		<taxon id="Maroon_A_Boston_YGA_01148_2013">
			<date value="2013.0" direction="forwards" units="years"/>
		</taxon>
		<taxon id="Maroon_A_Boston_YGA_01157_2013">
			<date value="2013.0" direction="forwards" units="years"/>
		</taxon>
		<taxon id="Maroon_A_Boston_YGA_02002_2012">
			<date value="2012.0" direction="forwards" units="years"/>
		</taxon>
		<taxon id="Maroon_A_Boston_YGA_02005_2012">
			<date value="2012.0" direction="forwards" units="years"/>
		</taxon>
		<taxon id="Maroon_A_Boston_YGA_02014_2012">
			<date value="2012.0" direction="forwards" units="years"/>
		</taxon>
		<taxon id="Maroon_A_Boston_YGA_02015_2012">
			<date value="2012.0" direction="forwards" units="years"/>
		</taxon>
		<taxon id="Dred_A_California_17_2012">
			<date value="2012.0" direction="forwards" units="years"/>
		</taxon>
		<taxon id="Maroon_A_Chicago_YGA_04036_2012">
			<date value="2012.0" direction="forwards" units="years"/>
		</taxon>
		<taxon id="Maroon_A_Chicago_YGA_04047_2012">
			<date value="2012.0" direction="forwards" units="years"/>
		</taxon>
		<taxon id="Maroon_A_Chicago_YGA_04065_2012">
			<date value="2012.0" direction="forwards" units="years"/>
		</taxon>
		<taxon id="Maroon_A_Chicago_YGA_04085_2012">
			<date value="2012.0" direction="forwards" units="years"/>
		</taxon>
		<taxon id="Maroon_A_Chicago_YGA_04086_2012">
			<date value="2012.0" direction="forwards" units="years"/>
		</taxon>
		<taxon id="Maroon_A_Chicago_YGA_04110_2012">
			<date value="2012.0" direction="forwards" units="years"/>
		</taxon>
		<taxon id="Maroon_A_Chicago_YGA_04120_2012">
			<date value="2012.0" direction="forwards" units="years"/>
		</taxon>
		<taxon id="Maroon_A_Chicago_YGA_04124_2012">
			<date value="2012.0" direction="forwards" units="years"/>
		</taxon>
		<taxon id="Dred_A_Chicago_YGA_04131_2013">
			<date value="2013.0" direction="forwards" units="years"/>
		</taxon>
		<taxon id="Dred_A_Chicago_YGA_04134_2013">
			<date value="2013.0" direction="forwards" units="years"/>
		</taxon>
		<taxon id="Maroon_A_Chicago_YGA_04165_2013">
			<date value="2013.0" direction="forwards" units="years"/>
		</taxon>
		<taxon id="Maroon_A_Chicago_YGA_04188_2013">
			<date value="2013.0" direction="forwards" units="years"/>
		</taxon>
		<taxon id="Maroon_A_Chicago_YGA_04198_2013">
			<date value="2013.0" direction="forwards" units="years"/>
		</taxon>
		<taxon id="Maroon_A_Chicago_YGA_04200_2013">
			<date value="2013.0" direction="forwards" units="years"/>
		</taxon>
		<taxon id="Lblue_A_Michigan_03_2012">
			<date value="2012.0" direction="forwards" units="years"/>
		</taxon>
		<taxon id="Dred_A_Michigan_33_2012">
			<date value="2012.0" direction="forwards" units="years"/>
		</taxon>
		<taxon id="Lblue_A_NEW_CALEDONIA_1_2012">
			<date value="2012.0" direction="forwards" units="years"/>
		</taxon>
		<taxon id="Lblue_A_Ohio_02_2012">
			<date value="2012.0" direction="forwards" units="years"/>
		</taxon>
		<taxon id="Lblue_A_PHILIPPINES_3948_2011">
			<date value="2011.0" direction="forwards" units="years"/>
		</taxon>
		<taxon id="Lblue_A_PHILIPPINES_3969_2011">
			<date value="2011.0" direction="forwards" units="years"/>
		</taxon>
		<taxon id="Dblue_A_Pennsylvania_12_2013">
			<date value="2013.0" direction="forwards" units="years"/>
		</taxon>
		<taxon id="Lblue_A_Peru_PER014_2011">
			<date value="2011.0" direction="forwards" units="years"/>
		</taxon>
		<taxon id="Lblue_A_Peru_PER017_2011">
			<date value="2011.0" direction="forwards" units="years"/>
		</taxon>
		<taxon id="Lblue_A_Peru_PER028_2011">
			<date value="2011.0" direction="forwards" units="years"/>
		</taxon>
		<taxon id="Lblue_A_Peru_PER031_2012">
			<date value="2012.0" direction="forwards" units="years"/>
		</taxon>
		<taxon id="Lblue_A_Peru_PER037_2012">
			<date value="2012.0" direction="forwards" units="years"/>
		</taxon>
		<taxon id="Lblue_A_Peru_PER042_2012">
			<date value="2012.0" direction="forwards" units="years"/>
		</taxon>
		<taxon id="Dred_A_Peru_PER051_2012">
			<date value="2012.0" direction="forwards" units="years"/>
		</taxon>
		<taxon id="Lblue_A_Peru_PER063_2012">
			<date value="2012.0" direction="forwards" units="years"/>
		</taxon>
		<taxon id="Lblue_A_Peru_PER066_2011">
			<date value="2011.0" direction="forwards" units="years"/>
		</taxon>
		<taxon id="Lblue_A_Peru_PER072_2012">
			<date value="2012.0" direction="forwards" units="years"/>
		</taxon>
		<taxon id="Lblue_A_Peru_PER092_2011">
			<date value="2011.0" direction="forwards" units="years"/>
		</taxon>
		<taxon id="Dred_A_Peru_PER102_2012">
			<date value="2012.0" direction="forwards" units="years"/>
		</taxon>
		<taxon id="Lblue_A_Peru_PER113_2012">
			<date value="2012.0" direction="forwards" units="years"/>
		</taxon>
		<taxon id="Lblue_A_Peru_PER117_2012">
			<date value="2012.0" direction="forwards" units="years"/>
		</taxon>
		<taxon id="Lblue_A_Peru_PER121_2011">
			<date value="2011.0" direction="forwards" units="years"/>
		</taxon>
		<taxon id="Lblue_A_Peru_PER136_2011">
			<date value="2011.0" direction="forwards" units="years"/>
		</taxon>
		<taxon id="Lblue_A_Peru_PER153_2012">
			<date value="2012.0" direction="forwards" units="years"/>
		</taxon>
		<taxon id="Lblue_A_Peru_PER156_2012">
			<date value="2012.0" direction="forwards" units="years"/>
		</taxon>
		<taxon id="Lblue_A_Peru_PER166_2011">
			<date value="2011.0" direction="forwards" units="years"/>
		</taxon>
		<taxon id="Lblue_A_Peru_PER167_2012">
			<date value="2012.0" direction="forwards" units="years"/>
		</taxon>
		<taxon id="Lblue_A_Peru_PER175_2012">
			<date value="2012.0" direction="forwards" units="years"/>
		</taxon>
		<taxon id="Lblue_A_Peru_PER187_2011">
			<date value="2011.0" direction="forwards" units="years"/>
		</taxon>
		<taxon id="Lblue_A_Peru_PER197_2011">
			<date value="2011.0" direction="forwards" units="years"/>
		</taxon>
		<taxon id="Lblue_A_Peru_PER209_2012">
			<date value="2012.0" direction="forwards" units="years"/>
		</taxon>
		<taxon id="Lblue_A_Peru_PER216_2012">
			<date value="2012.0" direction="forwards" units="years"/>
		</taxon>
		<taxon id="Lblue_A_Peru_PER217_2012">
			<date value="2012.0" direction="forwards" units="years"/>
		</taxon>
		<taxon id="Lblue_A_Peru_PER219_2012">
			<date value="2012.0" direction="forwards" units="years"/>
		</taxon>
		<taxon id="Lblue_A_Peru_PER221_2012">
			<date value="2012.0" direction="forwards" units="years"/>
		</taxon>
		<taxon id="Lblue_A_Peru_PER222_2012">
			<date value="2012.0" direction="forwards" units="years"/>
		</taxon>
		<taxon id="Lblue_A_Peru_PER232_2012">
			<date value="2012.0" direction="forwards" units="years"/>
		</taxon>
		<taxon id="Lblue_A_Peru_PER262_2012">
			<date value="2012.0" direction="forwards" units="years"/>
		</taxon>
		<taxon id="Lblue_A_Peru_PER280_2012">
			<date value="2012.0" direction="forwards" units="years"/>
		</taxon>
		<taxon id="Lblue_A_Peru_PER301_2012">
			<date value="2012.0" direction="forwards" units="years"/>
		</taxon>
		<taxon id="Lblue_A_Peru_PER305_2012">
			<date value="2012.0" direction="forwards" units="years"/>
		</taxon>
		<taxon id="Lblue_A_Peru_PER307_2011">
			<date value="2011.0" direction="forwards" units="years"/>
		</taxon>
		<taxon id="Lblue_A_Peru_PER309_2012">
			<date value="2012.0" direction="forwards" units="years"/>
		</taxon>
		<taxon id="Lblue_A_Peru_PER313_2012">
			<date value="2012.0" direction="forwards" units="years"/>
		</taxon>
		<taxon id="Lblue_A_Peru_PER315_2010">
			<date value="2010.0" direction="forwards" units="years"/>
		</taxon>
		<taxon id="Lblue_A_Peru_PER326_2012">
			<date value="2012.0" direction="forwards" units="years"/>
		</taxon>
		<taxon id="Lblue_A_Peru_PER331_2012">
			<date value="2012.0" direction="forwards" units="years"/>
		</taxon>
		<taxon id="Lblue_A_Peru_PER337_2011">
			<date value="2011.0" direction="forwards" units="years"/>
		</taxon>
		<taxon id="Lblue_A_Peru_PER343_2011">
			<date value="2011.0" direction="forwards" units="years"/>
		</taxon>
		<taxon id="Lblue_A_Peru_PER346_2011">
			<date value="2011.0" direction="forwards" units="years"/>
		</taxon>
		<taxon id="Dred_A_Peru_PER353_2012">
			<date value="2012.0" direction="forwards" units="years"/>
		</taxon>
		<taxon id="Lblue_A_Peru_PER354_2012">
			<date value="2012.0" direction="forwards" units="years"/>
		</taxon>
		<taxon id="Lblue_A_Peru_PER358_2012">
			<date value="2012.0" direction="forwards" units="years"/>
		</taxon>
		<taxon id="Lblue_A_Peru_PER359_2012">
			<date value="2012.0" direction="forwards" units="years"/>
		</taxon>
		<taxon id="Lblue_A_Peru_PER363_2012">
			<date value="2012.0" direction="forwards" units="years"/>
		</taxon>
		<taxon id="Lblue_A_Peru_PER371_2012">
			<date value="2012.0" direction="forwards" units="years"/>
		</taxon>
		<taxon id="Dred_A_Puerto_Rico_36_2012">
			<date value="2012.0" direction="forwards" units="years"/>
		</taxon>
		<taxon id="Lblue_A_Rhode_Island_01_2012">
			<date value="2012.0" direction="forwards" units="years"/>
		</taxon>
		<taxon id="Lblue_A_SOUTH_AUSTRALIA_2_2013">
			<date value="2013.0" direction="forwards" units="years"/>
		</taxon>
		<taxon id="Lblue_A_SOUTH_AUSTRALIA_313_2011">
			<date value="2011.0" direction="forwards" units="years"/>
		</taxon>
		<taxon id="Maroon_A_Santa_Clara_YGA_03075_2013">
			<date value="2013.0" direction="forwards" units="years"/>
		</taxon>
		<taxon id="Maroon_A_Santa_Clara_YGA_03076_2013">
			<date value="2013.0" direction="forwards" units="years"/>
		</taxon>
		<taxon id="Lblue_A_Singapore_C2011_452_2011">
			<date value="2011.0" direction="forwards" units="years"/>
		</taxon>
		<taxon id="Lblue_A_Singapore_C2011_496_2011">
			<date value="2011.0" direction="forwards" units="years"/>
		</taxon>
		<taxon id="Lblue_A_Singapore_C2011_518_2011">
			<date value="2011.0" direction="forwards" units="years"/>
		</taxon>
		<taxon id="Lblue_A_Singapore_C2011_564_2011">
			<date value="2011.0" direction="forwards" units="years"/>
		</taxon>
		<taxon id="Lblue_A_Singapore_C2011_573_2011">
			<date value="2011.0" direction="forwards" units="years"/>
		</taxon>
		<taxon id="Lblue_A_Singapore_C2011_614_2011">
			<date value="2011.0" direction="forwards" units="years"/>
		</taxon>
		<taxon id="Lblue_A_Singapore_C2011_647_2011">
			<date value="2011.0" direction="forwards" units="years"/>
		</taxon>
		<taxon id="Lblue_A_Singapore_H2011_504C_2011">
			<date value="2011.0" direction="forwards" units="years"/>
		</taxon>
		<taxon id="Lblue_A_Singapore_H2011_518_2011">
			<date value="2011.0" direction="forwards" units="years"/>
		</taxon>
		<taxon id="Lblue_A_Singapore_H2011_570_2011">
			<date value="2011.0" direction="forwards" units="years"/>
		</taxon>
		<taxon id="Lblue_A_Stockholm_12_2012">
			<date value="2012.0" direction="forwards" units="years"/>
		</taxon>
		<taxon id="Lblue_A_Stockholm_29_2011">
			<date value="2011.0" direction="forwards" units="years"/>
		</taxon>
		<taxon id="Dred_A_Stockholm_42_2011">
			<date value="2011.0" direction="forwards" units="years"/>
		</taxon>
		<taxon id="Lblue_A_TASMANIA_1_2012">
			<date value="2012.0" direction="forwards" units="years"/>
		</taxon>
		<taxon id="Maroon_A_Texas_JMM_1_2012">
			<date value="2012.0" direction="forwards" units="years"/>
		</taxon>
		<taxon id="Maroon_A_Texas_JMM_30_2012">
			<date value="2012.0" direction="forwards" units="years"/>
		</taxon>
		<taxon id="Maroon_A_Texas_JMM_35_2012">
			<date value="2012.0" direction="forwards" units="years"/>
		</taxon>
		<taxon id="Maroon_A_Texas_JMM_39_2012">
			<date value="2012.0" direction="forwards" units="years"/>
		</taxon>
		<taxon id="Maroon_A_Texas_JMM_3_2012">
			<date value="2012.0" direction="forwards" units="years"/>
		</taxon>
		<taxon id="Maroon_A_Texas_JMM_43_2012">
			<date value="2012.0" direction="forwards" units="years"/>
		</taxon>
		<taxon id="Maroon_A_Texas_JMM_59_2012">
			<date value="2012.0" direction="forwards" units="years"/>
		</taxon>
		<taxon id="Maroon_A_Texas_JMM_8_2012">
			<date value="2012.0" direction="forwards" units="years"/>
		</taxon>
		<taxon id="Lblue_A_Thailand_VIROAF2_2012">
			<date value="2012.0" direction="forwards" units="years"/>
		</taxon>
		<taxon id="Dblue_A_Utah_07_2013">
			<date value="2013.0" direction="forwards" units="years"/>
		</taxon>
		<taxon id="Lblue_A_Utah_12_2011">
			<date value="2011.0" direction="forwards" units="years"/>
		</taxon>
		<taxon id="Dblue_A_Victoria_505_2013">
			<date value="2013.0" direction="forwards" units="years"/>
		</taxon>
		<taxon id="Lblue_A_Washington_16_2012">
			<date value="2012.0" direction="forwards" units="years"/>
		</taxon>
		<taxon id="Dblue_A_Washington_18_2013">
			<date value="2013.0" direction="forwards" units="years"/>
		</taxon>
		<taxon id="Dblue_F072_Kuwait_01_2014">
			<date value="2014.0" direction="forwards" units="years"/>
		</taxon>
		<taxon id="Dblue_F074_Kuwait_01_2014">
			<date value="2014.0" direction="forwards" units="years"/>
		</taxon>
		<taxon id="Dblue_F075_Kuwait_01_2014">
			<date value="2014.0" direction="forwards" units="years"/>
		</taxon>
		<taxon id="Dblue_F078_Kuwait_01_2014">
			<date value="2014.0" direction="forwards" units="years"/>
		</taxon>
		<taxon id="Dblue_F083_Kuwait_01_2014">
			<date value="2014.0" direction="forwards" units="years"/>
		</taxon>
		<taxon id="Dblue_F089_Kuwait_01_2014">
			<date value="2014.0" direction="forwards" units="years"/>
		</taxon>
		<taxon id="Dblue_F093_Kuwait_01_2014">
			<date value="2014.0" direction="forwards" units="years"/>
		</taxon>
		<taxon id="Dblue_F099_Kuwait_01_2014">
			<date value="2014.0" direction="forwards" units="years"/>
		</taxon>
		<taxon id="Dblue_F102_Kuwait_01_2014">
			<date value="2014.0" direction="forwards" units="years"/>
		</taxon>
		<taxon id="Dblue_F123_Kuwait_02_2014">
			<date value="2014.0" direction="forwards" units="years"/>
		</taxon>
		<taxon id="Dblue_F124_Kuwait_02_2014">
			<date value="2014.0" direction="forwards" units="years"/>
		</taxon>
		<taxon id="Dblue_F142_Kuwait_02_2014">
			<date value="2014.0" direction="forwards" units="years"/>
		</taxon>
		<taxon id="Dblue_F146_Kuwait_02_2014">
			<date value="2014.0" direction="forwards" units="years"/>
		</taxon>
		<taxon id="Dblue_F147_Kuwait_02_2014">
			<date value="2014.0" direction="forwards" units="years"/>
		</taxon>
		<taxon id="Dblue_F167_Kuwait_03_2014">
			<date value="2014.0" direction="forwards" units="years"/>
		</taxon>
		<taxon id="Dblue_F181_3_Kuwait_02_2014">
			<date value="2014.0" direction="forwards" units="years"/>
		</taxon>
		<taxon id="Lblue_FDX21045_USA_2012">
			<date value="2012.0" direction="forwards" units="years"/>
		</taxon>
		<taxon id="Lblue_FDX21048_USA_2012">
			<date value="2012.0" direction="forwards" units="years"/>
		</taxon>
		<taxon id="Dred_FDX50085_USA_2012">
			<date value="2012.0" direction="forwards" units="years"/>
		</taxon>
		<taxon id="Lblue_FLUEINSV0056_India_9_12_2011">
			<date value="2011.0" direction="forwards" units="years"/>
		</taxon>
		<taxon id="Lblue_FLUEJKSV0031_Indonesia_2_1_2012">
			<date value="2012.0" direction="forwards" units="years"/>
		</taxon>
		<taxon id="Lblue_FLUEJKSV0033_Indonesia_2_13_2012">
			<date value="2012.0" direction="forwards" units="years"/>
		</taxon>
		<taxon id="Lblue_FLU_AFPA_00013_Philippines_10_10_2011">
			<date value="2011.0" direction="forwards" units="years"/>
		</taxon>
		<taxon id="Lblue_FLU_AFPA_00063_Philippines_1_1_2012">
			<date value="2012.0" direction="forwards" units="years"/>
		</taxon>
		<taxon id="Lblue_FLU_BTA_00010_Bhutan_9_27_2011">
			<date value="2011.0" direction="forwards" units="years"/>
		</taxon>
		<taxon id="Lblue_FLU_PHB_0332_Philippines_11_22_2011">
			<date value="2011.0" direction="forwards" units="years"/>
		</taxon>
		<taxon id="Lblue_FLU_PHB_0334_Philippines_11_29_2011">
			<date value="2011.0" direction="forwards" units="years"/>
		</taxon>
		<taxon id="Lblue_FLU_PHC_0275_Philippines_11_15_2011">
			<date value="2011.0" direction="forwards" units="years"/>
		</taxon>
		<taxon id="Lblue_FLU_PHC_0284_Philippines_11_29_2011">
			<date value="2011.0" direction="forwards" units="years"/>
		</taxon>
		<taxon id="Lblue_FLU_PHC_0286_Philippines_11_29_2011">
			<date value="2011.0" direction="forwards" units="years"/>
		</taxon>
		<taxon id="Lblue_FLU_PHC_0291_Philippines_12_6_2011">
			<date value="2011.0" direction="forwards" units="years"/>
		</taxon>
		<taxon id="Lblue_FLU_PHC_0304_Philippines_12_20_2011">
			<date value="2011.0" direction="forwards" units="years"/>
		</taxon>
		<taxon id="Lblue_FPP01106_Peru_12_29_2011">
			<date value="2011.0" direction="forwards" units="years"/>
		</taxon>
		<taxon id="Lblue_IPE00830_Peru_1_10_2012">
			<date value="2012.0" direction="forwards" units="years"/>
		</taxon>
		<taxon id="Lblue_SE680_Japan_1_24_2012">
			<date value="2012.0" direction="forwards" units="years"/>
		</taxon>
		<taxon id="Lblue_SE863_Japan_2_3_2012">
			<date value="2012.0" direction="forwards" units="years"/>
		</taxon>
		<taxon id="A_Bilthoven_10684_1982">
			<date value="1982.0" direction="forwards" units="years"/>
		</taxon>
		<taxon id="A_Caen_1_1984">
			<date value="1984.0" direction="forwards" units="years"/>
		</taxon>
		<taxon id="A_Colorado_2_1986">
			<date value="1986.0" direction="forwards" units="years"/>
		</taxon>
		<taxon id="A_Shanghai_11_1987">
			<date value="1987.0" direction="forwards" units="years"/>
		</taxon>
		<taxon id="A_Texas_1_1977">
			<date value="1977.0" direction="forwards" units="years"/>
		</taxon>
	</taxa>
	<!-- The sequence alignment (each sequence refers to a taxon above). -->
	<!-- ntax=388 nchar=984 -->
	<alignment id="alignment" dataType="nucleotide">
		</sequence>
	</alignment>
	<!-- The unique patterns from 1 to end -->
	<!-- npatterns=217 -->
	<patterns id="patterns" from="1" strip="false">
		<alignment idref="alignment"/>
	</patterns>
	<!-- This is a simple constant population size coalescent model -->
	<!-- that is used to generate an initial tree for the chain. -->
	<constantSize id="initialDemo" units="years">
		<populationSize>
			<parameter id="initialDemo.popSize" value="100.0"/>
		</populationSize>
	</constantSize>
	<!-- Generate a random starting tree under the coalescent process -->
	<coalescentSimulator id="startingTree">
		<taxa idref="taxa"/>
		<constantSize idref="initialDemo"/>
	</coalescentSimulator>
	<!-- Generate a tree model -->
	<treeModel id="treeModel">
		<coalescentTree idref="startingTree"/>
		<rootHeight>
			<parameter id="treeModel.rootHeight"/>
		</rootHeight>
		<nodeHeights internalNodes="true">
			<parameter id="treeModel.internalNodeHeights"/>
		</nodeHeights>
		<nodeHeights internalNodes="true" rootNode="true">
			<parameter id="treeModel.allInternalNodeHeights"/>
		</nodeHeights>
	</treeModel>
	<!-- Generate a gmrfSkyrideLikelihood for GMRF Bayesian Skyride process -->
	<gmrfSkyrideLikelihood id="skyride" timeAwareSmoothing="true" randomizeTree="false">
		<populationSizes>
			<!-- skyride.logPopSize is in log units unlike other popSize -->
			<parameter id="skyride.logPopSize" dimension="387" value="5.91350300563827"/>
		</populationSizes>
		<groupSizes>
			<parameter id="skyride.groupSize" dimension="387"/>
		</groupSizes>
		<precisionParameter>
			<parameter id="skyride.precision" value="1.0" lower="0.0"/>
		</precisionParameter>
		<populationTree>
			<treeModel idref="treeModel"/>
		</populationTree>
	</gmrfSkyrideLikelihood>
	<!-- The uncorrelated relaxed clock (Drummond, Ho, Phillips & Rambaut (2006) PLoS Biology 4, e88 )-->
	<discretizedBranchRates id="branchRates">
		<treeModel idref="treeModel"/>
		<distribution>
			<logNormalDistributionModel meanInRealSpace="true">
				<mean>
					<parameter id="ucld.mean" value="3.6E-4" lower="0.0"/>
				</mean>
				<stdev>
					<parameter id="ucld.stdev" value="0.3333333333333333" lower="0.0"/>
				</stdev>
			</logNormalDistributionModel>
		</distribution>
		<rateCategories>
			<parameter id="branchRates.categories"/>
		</rateCategories>
	</discretizedBranchRates>
	<rateStatistic id="meanRate" name="meanRate" mode="mean" internal="true" external="true">
		<treeModel idref="treeModel"/>
		<discretizedBranchRates idref="branchRates"/>
	</rateStatistic>
	<rateStatistic id="coefficientOfVariation" name="coefficientOfVariation" mode="coefficientOfVariation" internal="true" external="true">
		<treeModel idref="treeModel"/>
		<discretizedBranchRates idref="branchRates"/>
	</rateStatistic>
	<rateCovarianceStatistic id="covariance" name="covariance">
		<treeModel idref="treeModel"/>
		<discretizedBranchRates idref="branchRates"/>
	</rateCovarianceStatistic>
	<!-- The general time reversible (GTR) substitution model -->
	<gtrModel id="gtr">
		<frequencies>
			<frequencyModel dataType="nucleotide">
				<frequencies>
					<parameter id="frequencies" value="0.25 0.25 0.25 0.25"/>
				</frequencies>
			</frequencyModel>
		</frequencies>
		<rateAC>
			<parameter id="ac" value="1.0" lower="0.0"/>
		</rateAC>
		<rateAG>
			<parameter id="ag" value="1.0" lower="0.0"/>
		</rateAG>
		<rateAT>
			<parameter id="at" value="1.0" lower="0.0"/>
		</rateAT>
		<rateCG>
			<parameter id="cg" value="1.0" lower="0.0"/>
		</rateCG>
		<rateGT>
			<parameter id="gt" value="1.0" lower="0.0"/>
		</rateGT>
	</gtrModel>
	<!-- site model -->
	<siteModel id="siteModel">
		<substitutionModel>
			<gtrModel idref="gtr"/>
		</substitutionModel>
		<gammaShape gammaCategories="4">
			<parameter id="alpha" value="0.5" lower="0.0"/>
		</gammaShape>
	</siteModel>
	<!-- Likelihood for tree given sequence data -->
	<treeLikelihood id="treeLikelihood" useAmbiguities="false">
		<patterns idref="patterns"/>
		<treeModel idref="treeModel"/>
		<siteModel idref="siteModel"/>
		<discretizedBranchRates idref="branchRates"/>
	</treeLikelihood>
	<!-- Define operators -->
	<operators id="operators" optimizationSchedule="log">
		<scaleOperator scaleFactor="0.75" weight="0.1">
			<parameter idref="ac"/>
		</scaleOperator>
		<scaleOperator scaleFactor="0.75" weight="0.1">
			<parameter idref="ag"/>
		</scaleOperator>
		<scaleOperator scaleFactor="0.75" weight="0.1">
			<parameter idref="at"/>
		</scaleOperator>
		<scaleOperator scaleFactor="0.75" weight="0.1">
			<parameter idref="cg"/>
		</scaleOperator>
		<scaleOperator scaleFactor="0.75" weight="0.1">
			<parameter idref="gt"/>
		</scaleOperator>
		<deltaExchange delta="0.01" weight="0.1">
			<parameter idref="frequencies"/>
		</deltaExchange>
		<scaleOperator scaleFactor="0.75" weight="0.1">
			<parameter idref="alpha"/>
		</scaleOperator>
		<scaleOperator scaleFactor="0.75" weight="3">
			<parameter idref="ucld.mean"/>
		</scaleOperator>
		<scaleOperator scaleFactor="0.75" weight="3">
			<parameter idref="ucld.stdev"/>
		</scaleOperator>
		<subtreeSlide size="37.0" gaussian="true" weight="15">
			<treeModel idref="treeModel"/>
		</subtreeSlide>
		<narrowExchange weight="15">
			<treeModel idref="treeModel"/>
		</narrowExchange>
		<wideExchange weight="3">
			<treeModel idref="treeModel"/>
		</wideExchange>
		<wilsonBalding weight="3">
			<treeModel idref="treeModel"/>
		</wilsonBalding>
		<scaleOperator scaleFactor="0.75" weight="3">
			<parameter idref="treeModel.rootHeight"/>
		</scaleOperator>
		<uniformOperator weight="30">
			<parameter idref="treeModel.internalNodeHeights"/>
		</uniformOperator>
		<gmrfBlockUpdateOperator scaleFactor="2.0" weight="2">
			<gmrfSkyrideLikelihood idref="skyride"/>
		</gmrfBlockUpdateOperator>
		<upDownOperator scaleFactor="0.75" weight="3">
			<up>
				<parameter idref="ucld.mean"/>
			</up>
			<down>
				<parameter idref="treeModel.allInternalNodeHeights"/>
			</down>
		</upDownOperator>
		<swapOperator size="1" weight="10" autoOptimize="false">
			<parameter idref="branchRates.categories"/>
		</swapOperator>
		<uniformIntegerOperator weight="10">
			<parameter idref="branchRates.categories"/>
		</uniformIntegerOperator>
	</operators>
	<!-- Define MCMC -->
	<mcmc id="mcmc" chainLength="500000000" autoOptimize="true" operatorAnalysis="9.MP_BEAST_E_addNs_log1.ops">
		<posterior id="posterior">
			<prior id="prior">
				<gammaPrior shape="0.05" scale="10.0" offset="0.0">
					<parameter idref="ac"/>
				</gammaPrior>
				<gammaPrior shape="0.05" scale="20.0" offset="0.0">
					<parameter idref="ag"/>
				</gammaPrior>
				<gammaPrior shape="0.05" scale="10.0" offset="0.0">
					<parameter idref="at"/>
				</gammaPrior>
				<gammaPrior shape="0.05" scale="10.0" offset="0.0">
					<parameter idref="cg"/>
				</gammaPrior>
				<gammaPrior shape="0.05" scale="10.0" offset="0.0">
					<parameter idref="gt"/>
				</gammaPrior>
				<uniformPrior lower="0.0" upper="1.0">
					<parameter idref="frequencies"/>
				</uniformPrior>
				<exponentialPrior mean="0.5" offset="0.0">
					<parameter idref="alpha"/>
				</exponentialPrior>
				<exponentialPrior mean="0.3333333333333333" offset="0.0">
					<parameter idref="ucld.stdev"/>
				</exponentialPrior>
				<uniformPrior lower="0.0" upper="1.0">
					<parameter idref="ucld.mean"/>
				</uniformPrior>
				<gammaPrior shape="0.001" scale="1000.0" offset="0.0">
					<parameter idref="skyride.precision"/>
				</gammaPrior>
				<gmrfSkyrideLikelihood idref="skyride"/>
			</prior>
			<likelihood id="likelihood">
				<treeLikelihood idref="treeLikelihood"/>
			</likelihood>
		</posterior>
		<operators idref="operators"/>
		<!-- write log to screen -->
		<log id="screenLog" logEvery="100000">
			<column label="Posterior" dp="4" width="12">
				<posterior idref="posterior"/>
			</column>
			<column label="Prior" dp="4" width="12">
				<prior idref="prior"/>
			</column>
			<column label="Likelihood" dp="4" width="12">
				<likelihood idref="likelihood"/>
			</column>
			<column label="rootHeight" sf="6" width="12">
				<parameter idref="treeModel.rootHeight"/>
			</column>
			<column label="ucld.mean" sf="6" width="12">
				<parameter idref="ucld.mean"/>
			</column>
		</log>
		<!-- write log to file -->
		<log id="fileLog" logEvery="10000" fileName="9.MP_BEAST_E_addNs_log1.log" overwrite="false">
			<posterior idref="posterior"/>
			<prior idref="prior"/>
			<likelihood idref="likelihood"/>
			<parameter idref="treeModel.rootHeight"/>
			<parameter idref="skyride.precision"/>
			<parameter idref="skyride.logPopSize"/>
			<parameter idref="skyride.groupSize"/>
			<parameter idref="ac"/>
			<parameter idref="ag"/>
			<parameter idref="at"/>
			<parameter idref="cg"/>
			<parameter idref="gt"/>
			<parameter idref="frequencies"/>
			<parameter idref="alpha"/>
			<parameter idref="ucld.mean"/>
			<parameter idref="ucld.stdev"/>
			<rateStatistic idref="meanRate"/>
			<rateStatistic idref="coefficientOfVariation"/>
			<rateCovarianceStatistic idref="covariance"/>
			<treeLikelihood idref="treeLikelihood"/>
			<gmrfSkyrideLikelihood idref="skyride"/>
		</log>
		<!-- write tree log to file -->
		<logTree id="treeFileLog" logEvery="10000" nexusFormat="true" fileName="9.MP_BEAST_E_addNs_log1.trees" sortTranslationTable="true">
			<treeModel idref="treeModel"/>
			<trait name="rate" tag="rate">
				<discretizedBranchRates idref="branchRates"/>
			</trait>
			<posterior idref="posterior"/>
		</logTree>
	</mcmc>
	<report>
		<property name="timer">
			<mcmc idref="mcmc"/>
		</property>
	</report>
</beast>

## Sheet: MP.BEASTF.xml
<?xml version="1.0" standalone="yes"?>
<!-- Generated by BEAUTi v1.8.0 -->
<!-- by Alexei J. Drummond, Andrew Rambaut and Marc A. Suchard -->
<!-- Department of Computer Science, University of Auckland and -->
<!-- Institute of Evolutionary Biology, University of Edinburgh -->
<!-- David Geffen School of Medicine, University of California, Los Angeles-->
<!-- http://beast.bio.ed.ac.uk/ -->
<beast>
	<!-- The list of taxa to be analysed (can also include dates/ages). -->
	<!-- ntax=421 -->
	<taxa id="taxa">
		<taxon id="1514A00504942N_Russia_1_19_2012_GreenL">
			<date value="2012.0" direction="forwards" units="years"/>
		</taxon>
		<taxon id="25_USA_3_5_2012">
			<date value="2012.0" direction="forwards" units="years"/>
		</taxon>
		<taxon id="30_USA_3_2_2012">
			<date value="2012.0" direction="forwards" units="years"/>
		</taxon>
		<taxon id="37_Skorea_1_19_2012">
			<date value="2012.0" direction="forwards" units="years"/>
		</taxon>
		<taxon id="40_Kyrgyzstan_1_12_2012">
			<date value="2012.0" direction="forwards" units="years"/>
		</taxon>
		<taxon id="42_Japan_1_31_2012">
			<date value="2012.0" direction="forwards" units="years"/>
		</taxon>
		<taxon id="47_Skorea_1_13_2012">
			<date value="2012.0" direction="forwards" units="years"/>
		</taxon>
		<taxon id="48_USA_1_9_2012">
			<date value="2012.0" direction="forwards" units="years"/>
		</taxon>
		<taxon id="55121_USA_2012">
			<date value="2012.0" direction="forwards" units="years"/>
		</taxon>
		<taxon id="1514A00905321T_Mexico_2_26_2013">
			<date value="2013.0" direction="forwards" units="years"/>
		</taxon>
		<taxon id="1514A01305429N_Afghanistan_1_10_2013">
			<date value="2013.0" direction="forwards" units="years"/>
		</taxon>
		<taxon id="1514A01305436N_Afghanistan_1_15_2013">
			<date value="2013.0" direction="forwards" units="years"/>
		</taxon>
		<taxon id="1514A07804502N_Hungary_12_12_2011">
			<date value="2011.0" direction="forwards" units="years"/>
		</taxon>
		<taxon id="A_Alabama_WRAIR1242P_2009_Purple">
			<date value="2009.0" direction="forwards" units="years"/>
		</taxon>
		<taxon id="A_American_Samoa_4786_2013">
			<date value="2013.0" direction="forwards" units="years"/>
		</taxon>
		<taxon id="A_Anhui_Baohe_1456_2010_Orange">
			<date value="2010.0" direction="forwards" units="years"/>
		</taxon>
		<taxon id="A_Arizona_09_2012">
			<date value="2012.0" direction="forwards" units="years"/>
		</taxon>
		<taxon id="A_Arizona_WRAIR1562P_2009_Purple">
			<date value="2009.0" direction="forwards" units="years"/>
		</taxon>
		<taxon id="A_Australia_30_2009">
			<date value="2009.0" direction="forwards" units="years"/>
		</taxon>
		<taxon id="A_Australia_55_2009">
			<date value="2009.0" direction="forwards" units="years"/>
		</taxon>
		<taxon id="A_Bangladesh_5014_2009">
			<date value="2009.0" direction="forwards" units="years"/>
		</taxon>
		<taxon id="A_Bilthoven_10684_1982.7.H3N2.">
			<date value="1982.0" direction="forwards" units="years"/>
		</taxon>
		<taxon id="A_Boston_4_2008">
			<date value="2008.0" direction="forwards" units="years"/>
		</taxon>
		<taxon id="A_Boston_44_2008">
			<date value="2008.0" direction="forwards" units="years"/>
		</taxon>
		<taxon id="A_Boston_51_2008">
			<date value="2008.0" direction="forwards" units="years"/>
		</taxon>
		<taxon id="A_Boston_57_2008">
			<date value="2008.0" direction="forwards" units="years"/>
		</taxon>
		<taxon id="A_Boston_68_2008">
			<date value="2008.0" direction="forwards" units="years"/>
		</taxon>
		<taxon id="A_Boston_73_2009_Purple">
			<date value="2009.0" direction="forwards" units="years"/>
		</taxon>
		<taxon id="A_Boston_75_2009_Purple">
			<date value="2009.0" direction="forwards" units="years"/>
		</taxon>
		<taxon id="A_Boston_99_2009">
			<date value="2009.0" direction="forwards" units="years"/>
		</taxon>
		<taxon id="A_Boston_DOA07_2011">
			<date value="2011.0" direction="forwards" units="years"/>
		</taxon>
		<taxon id="A_Boston_DOA2_101_2012">
			<date value="2012.0" direction="forwards" units="years"/>
		</taxon>
		<taxon id="A_Boston_DOA2_126_2012">
			<date value="2012.0" direction="forwards" units="years"/>
		</taxon>
		<taxon id="A_Boston_DOA2_140_2012">
			<date value="2012.0" direction="forwards" units="years"/>
		</taxon>
		<taxon id="A_Boston_DOA2_143_2012">
			<date value="2012.0" direction="forwards" units="years"/>
		</taxon>
		<taxon id="A_Boston_DOA2_145_2013">
			<date value="2013.0" direction="forwards" units="years"/>
		</taxon>
		<taxon id="A_Boston_DOA2_151_2013">
			<date value="2013.0" direction="forwards" units="years"/>
		</taxon>
		<taxon id="A_Boston_DOA2_159_2013">
			<date value="2013.0" direction="forwards" units="years"/>
		</taxon>
		<taxon id="A_Boston_DOA2_169_2012">
			<date value="2012.0" direction="forwards" units="years"/>
		</taxon>
		<taxon id="A_Boston_DOA2_176_2013">
			<date value="2013.0" direction="forwards" units="years"/>
		</taxon>
		<taxon id="A_Boston_DOA2_180_2013">
			<date value="2013.0" direction="forwards" units="years"/>
		</taxon>
		<taxon id="A_Boston_DOA2_183_2013">
			<date value="2013.0" direction="forwards" units="years"/>
		</taxon>
		<taxon id="A_Boston_DOA2_206_2013">
			<date value="2013.0" direction="forwards" units="years"/>
		</taxon>
		<taxon id="A_Boston_DOA2_217_2013">
			<date value="2013.0" direction="forwards" units="years"/>
		</taxon>
		<taxon id="A_Boston_DOA2_226_2013">
			<date value="2013.0" direction="forwards" units="years"/>
		</taxon>
		<taxon id="A_Boston_DOA2_230_2013">
			<date value="2013.0" direction="forwards" units="years"/>
		</taxon>
		<taxon id="A_Boston_DOA2_235_2013">
			<date value="2013.0" direction="forwards" units="years"/>
		</taxon>
		<taxon id="A_Boston_DOA2_238_2013">
			<date value="2013.0" direction="forwards" units="years"/>
		</taxon>
		<taxon id="A_Boston_DOA2_246_2013">
			<date value="2013.0" direction="forwards" units="years"/>
		</taxon>
		<taxon id="A_Boston_DOA27_2011">
			<date value="2011.0" direction="forwards" units="years"/>
		</taxon>
		<taxon id="A_Boston_DOA52_2011_Green">
			<date value="2011.0" direction="forwards" units="years"/>
		</taxon>
		<taxon id="A_Boston_DOA80_2011">
			<date value="2011.0" direction="forwards" units="years"/>
		</taxon>
		<taxon id="A_Boston_YGA_00011_2012">
			<date value="2012.0" direction="forwards" units="years"/>
		</taxon>
		<taxon id="A_Boston_YGA_00022_2013">
			<date value="2013.0" direction="forwards" units="years"/>
		</taxon>
		<taxon id="A_Boston_YGA_00043_2013">
			<date value="2013.0" direction="forwards" units="years"/>
		</taxon>
		<taxon id="A_Boston_YGA_00049_2013">
			<date value="2013.0" direction="forwards" units="years"/>
		</taxon>
		<taxon id="A_Boston_YGA_00050_2013">
			<date value="2013.0" direction="forwards" units="years"/>
		</taxon>
		<taxon id="A_Boston_YGA_00078_2013">
			<date value="2013.0" direction="forwards" units="years"/>
		</taxon>
		<taxon id="A_Boston_YGA_00081_2013">
			<date value="2013.0" direction="forwards" units="years"/>
		</taxon>
		<taxon id="A_Boston_YGA_00095_2013">
			<date value="2013.0" direction="forwards" units="years"/>
		</taxon>
		<taxon id="A_Boston_YGA_01008_2012">
			<date value="2012.0" direction="forwards" units="years"/>
		</taxon>
		<taxon id="A_Boston_YGA_01012_2012">
			<date value="2012.0" direction="forwards" units="years"/>
		</taxon>
		<taxon id="A_Boston_YGA_01015_2012">
			<date value="2012.0" direction="forwards" units="years"/>
		</taxon>
		<taxon id="A_Boston_YGA_01025_2012">
			<date value="2012.0" direction="forwards" units="years"/>
		</taxon>
		<taxon id="A_Boston_YGA_01063_2012">
			<date value="2012.0" direction="forwards" units="years"/>
		</taxon>
		<taxon id="A_Boston_YGA_01104_2012">
			<date value="2012.0" direction="forwards" units="years"/>
		</taxon>
		<taxon id="A_Boston_YGA_01113_2013">
			<date value="2013.0" direction="forwards" units="years"/>
		</taxon>
		<taxon id="A_Boston_YGA_01114_2013">
			<date value="2013.0" direction="forwards" units="years"/>
		</taxon>
		<taxon id="A_Boston_YGA_01120_2013">
			<date value="2013.0" direction="forwards" units="years"/>
		</taxon>
		<taxon id="A_Boston_YGA_01124_2013">
			<date value="2013.0" direction="forwards" units="years"/>
		</taxon>
		<taxon id="A_Boston_YGA_01126_2013">
			<date value="2013.0" direction="forwards" units="years"/>
		</taxon>
		<taxon id="A_Boston_YGA_01132_2013">
			<date value="2013.0" direction="forwards" units="years"/>
		</taxon>
		<taxon id="A_Boston_YGA_01149_2013">
			<date value="2013.0" direction="forwards" units="years"/>
		</taxon>
		<taxon id="A_Boston_YGA_01164_2013">
			<date value="2013.0" direction="forwards" units="years"/>
		</taxon>
		<taxon id="A_Boston_YGA_01172_2013">
			<date value="2013.0" direction="forwards" units="years"/>
		</taxon>
		<taxon id="A_Boston_YGA_01175_2013">
			<date value="2013.0" direction="forwards" units="years"/>
		</taxon>
		<taxon id="A_Boston_YGA_01184_2013">
			<date value="2013.0" direction="forwards" units="years"/>
		</taxon>
		<taxon id="A_Boston_YGA_01194_2013">
			<date value="2013.0" direction="forwards" units="years"/>
		</taxon>
		<taxon id="A_Boston_YGA_02010_2012">
			<date value="2012.0" direction="forwards" units="years"/>
		</taxon>
		<taxon id="A_Boston_YGA_02017_2012">
			<date value="2012.0" direction="forwards" units="years"/>
		</taxon>
		<taxon id="A_Boston_YGA_02018_2013">
			<date value="2013.0" direction="forwards" units="years"/>
		</taxon>
		<taxon id="A_Boston_YGA_02026_2013">
			<date value="2013.0" direction="forwards" units="years"/>
		</taxon>
		<taxon id="A_Boston_YGA_02027_2013">
			<date value="2013.0" direction="forwards" units="years"/>
		</taxon>
		<taxon id="A_Boston_YGA_02035_2013">
			<date value="2013.0" direction="forwards" units="years"/>
		</taxon>
		<taxon id="A_Caen_1_1984.7.H3N2.">
			<date value="1984.0" direction="forwards" units="years"/>
		</taxon>
		<taxon id="A_California_VRDL136_2009_Purple">
			<date value="2009.0" direction="forwards" units="years"/>
		</taxon>
		<taxon id="A_California_VRDL138_2009_Purple">
			<date value="2009.0" direction="forwards" units="years"/>
		</taxon>
		<taxon id="A_California_VRDL143_2009_Purple">
			<date value="2009.0" direction="forwards" units="years"/>
		</taxon>
		<taxon id="A_California_VRDL144_2009_Purple">
			<date value="2009.0" direction="forwards" units="years"/>
		</taxon>
		<taxon id="A_California_VRDL156_2009_Purple">
			<date value="2009.0" direction="forwards" units="years"/>
		</taxon>
		<taxon id="A_California_VRDL158_2009_Pink">
			<date value="2009.0" direction="forwards" units="years"/>
		</taxon>
		<taxon id="A_California_VRDL160_2009_Purple">
			<date value="2009.0" direction="forwards" units="years"/>
		</taxon>
		<taxon id="A_California_VRDL164_2009_Purple">
			<date value="2009.0" direction="forwards" units="years"/>
		</taxon>
		<taxon id="A_California_VRDL170_2009_Purple">
			<date value="2009.0" direction="forwards" units="years"/>
		</taxon>
		<taxon id="A_California_VRDL177_2009">
			<date value="2009.0" direction="forwards" units="years"/>
		</taxon>
		<taxon id="A_California_VRDL182_2009_Purple">
			<date value="2009.0" direction="forwards" units="years"/>
		</taxon>
		<taxon id="A_California_VRDL183_2009_Pink">
			<date value="2009.0" direction="forwards" units="years"/>
		</taxon>
		<taxon id="A_California_VRDL196_2009_Purple">
			<date value="2009.0" direction="forwards" units="years"/>
		</taxon>
		<taxon id="A_California_VRDL197_2009_Purple">
			<date value="2009.0" direction="forwards" units="years"/>
		</taxon>
		<taxon id="A_California_VRDL203_2009">
			<date value="2009.0" direction="forwards" units="years"/>
		</taxon>
		<taxon id="A_California_VRDL210_2009_Purple">
			<date value="2009.0" direction="forwards" units="years"/>
		</taxon>
		<taxon id="A_California_VRDL211_2009">
			<date value="2009.0" direction="forwards" units="years"/>
		</taxon>
		<taxon id="A_California_VRDL216_2009_Purple">
			<date value="2009.0" direction="forwards" units="years"/>
		</taxon>
		<taxon id="A_California_VRDL233_2009_Purple">
			<date value="2009.0" direction="forwards" units="years"/>
		</taxon>
		<taxon id="A_California_VRDL266_2009_Purple">
			<date value="2009.0" direction="forwards" units="years"/>
		</taxon>
		<taxon id="A_California_VRDL268_2009_Purple">
			<date value="2009.0" direction="forwards" units="years"/>
		</taxon>
		<taxon id="A_California_VRDL274_2009_Purple">
			<date value="2009.0" direction="forwards" units="years"/>
		</taxon>
		<taxon id="A_California_VRDL277_2009">
			<date value="2009.0" direction="forwards" units="years"/>
		</taxon>
		<taxon id="A_California_VRDL278_2009_Purple">
			<date value="2009.0" direction="forwards" units="years"/>
		</taxon>
		<taxon id="A_California_VRDL279_2009_Pink">
			<date value="2009.0" direction="forwards" units="years"/>
		</taxon>
		<taxon id="A_California_VRDL286_2009_Purple">
			<date value="2009.0" direction="forwards" units="years"/>
		</taxon>
		<taxon id="A_California_VRDL291_2009">
			<date value="2009.0" direction="forwards" units="years"/>
		</taxon>
		<taxon id="A_California_VRDL293_2009_Purple">
			<date value="2009.0" direction="forwards" units="years"/>
		</taxon>
		<taxon id="A_California_VRDL302_2009_Purple">
			<date value="2009.0" direction="forwards" units="years"/>
		</taxon>
		<taxon id="A_California_VRDL304_2009_Purple">
			<date value="2009.0" direction="forwards" units="years"/>
		</taxon>
		<taxon id="A_California_VRDL308_2009_Lavender">
			<date value="2009.0" direction="forwards" units="years"/>
		</taxon>
		<taxon id="A_California_VRDL309_2009_Purple">
			<date value="2009.0" direction="forwards" units="years"/>
		</taxon>
		<taxon id="A_California_VRDL316_2009_Lavender">
			<date value="2009.0" direction="forwards" units="years"/>
		</taxon>
		<taxon id="A_California_VRDL322_2009_Lavender">
			<date value="2009.0" direction="forwards" units="years"/>
		</taxon>
		<taxon id="A_California_VRDL328_2009">
			<date value="2009.0" direction="forwards" units="years"/>
		</taxon>
		<taxon id="A_California_VRDL340_2009">
			<date value="2009.0" direction="forwards" units="years"/>
		</taxon>
		<taxon id="A_California_VRDL342_2009_Lavender">
			<date value="2009.0" direction="forwards" units="years"/>
		</taxon>
		<taxon id="A_California_VRDL347_2009_Purple">
			<date value="2009.0" direction="forwards" units="years"/>
		</taxon>
		<taxon id="A_California_VRDL351_2009_Purple">
			<date value="2009.0" direction="forwards" units="years"/>
		</taxon>
		<taxon id="A_California_VRDL359_2009">
			<date value="2009.0" direction="forwards" units="years"/>
		</taxon>
		<taxon id="A_California_VRDL381_2009">
			<date value="2009.0" direction="forwards" units="years"/>
		</taxon>
		<taxon id="A_California_VRDL383_2009_Lavender">
			<date value="2009.0" direction="forwards" units="years"/>
		</taxon>
		<taxon id="A_California_VRDL386_2009_Purple">
			<date value="2009.0" direction="forwards" units="years"/>
		</taxon>
		<taxon id="A_California_VRDL391_2009_Purple">
			<date value="2009.0" direction="forwards" units="years"/>
		</taxon>
		<taxon id="A_California_VRDL393_2009">
			<date value="2009.0" direction="forwards" units="years"/>
		</taxon>
		<taxon id="A_California_VRDL396_2009">
			<date value="2009.0" direction="forwards" units="years"/>
		</taxon>
		<taxon id="A_Cambodia_NHRCC00001_2009">
			<date value="2009.0" direction="forwards" units="years"/>
		</taxon>
		<taxon id="A_Chicago_YGA_04002_2012">
			<date value="2012.0" direction="forwards" units="years"/>
		</taxon>
		<taxon id="A_Chicago_YGA_04086_2012">
			<date value="2012.0" direction="forwards" units="years"/>
		</taxon>
		<taxon id="A_Chicago_YGA_04089_2012">
			<date value="2012.0" direction="forwards" units="years"/>
		</taxon>
		<taxon id="A_Chicago_YGA_04119_2012">
			<date value="2012.0" direction="forwards" units="years"/>
		</taxon>
		<taxon id="A_Chicago_YGA_04126_2012">
			<date value="2012.0" direction="forwards" units="years"/>
		</taxon>
		<taxon id="A_Chicago_YGA_04193_2013">
			<date value="2013.0" direction="forwards" units="years"/>
		</taxon>
		<taxon id="A_Colorado_2_1986">
			<date value="1986.0" direction="forwards" units="years"/>
		</taxon>
		<taxon id="A_Finland_97_2009_Purple">
			<date value="2009.0" direction="forwards" units="years"/>
		</taxon>
		<taxon id="A_GOROKA_5_2011">
			<date value="2011.0" direction="forwards" units="years"/>
		</taxon>
		<taxon id="A_GOROKA_5_2012_GreenL">
			<date value="2012.0" direction="forwards" units="years"/>
		</taxon>
		<taxon id="A_Guam_WRAIR1557P_2009">
			<date value="2009.0" direction="forwards" units="years"/>
		</taxon>
		<taxon id="A_Hawaii_22_2012.VaccineCand">
			<date value="2012.0" direction="forwards" units="years"/>
		</taxon>
		<taxon id="A_Heilongjiang_Nangang_124_2011_Orange">
			<date value="2011.0" direction="forwards" units="years"/>
		</taxon>
		<taxon id="A_Heilongjiang_Taoshan_147_2011_Orange">
			<date value="2011.0" direction="forwards" units="years"/>
		</taxon>
		<taxon id="A_Hong_Kong_H090_707_V10_2009">
			<date value="2009.0" direction="forwards" units="years"/>
		</taxon>
		<taxon id="A_Hong_Kong_H090_724_V10_2009">
			<date value="2009.0" direction="forwards" units="years"/>
		</taxon>
		<taxon id="A_Hong_Kong_H090_727_V10_2009">
			<date value="2009.0" direction="forwards" units="years"/>
		</taxon>
		<taxon id="A_Hong_Kong_H090_739_V33_2009">
			<date value="2009.0" direction="forwards" units="years"/>
		</taxon>
		<taxon id="A_Hong_Kong_H090_750_V10_2009">
			<date value="2009.0" direction="forwards" units="years"/>
		</taxon>
		<taxon id="A_Hong_Kong_H090_781_V10_2009">
			<date value="2009.0" direction="forwards" units="years"/>
		</taxon>
		<taxon id="A_Hubei_Qiaokou_1271_2010_Orange">
			<date value="2010.0" direction="forwards" units="years"/>
		</taxon>
		<taxon id="A_Hunan_Beihu_1143_2011">
			<date value="2011.0" direction="forwards" units="years"/>
		</taxon>
		<taxon id="A_Hunan_Yanfeng_165_2011_Orange">
			<date value="2011.0" direction="forwards" units="years"/>
		</taxon>
		<taxon id="A_Jilin_Chuanying_1156_2011_Orange">
			<date value="2011.0" direction="forwards" units="years"/>
		</taxon>
		<taxon id="A_Kentucky_UR07_0015_2008">
			<date value="2008.0" direction="forwards" units="years"/>
		</taxon>
		<taxon id="A_Kentucky_UR07_0049_2008">
			<date value="2008.0" direction="forwards" units="years"/>
		</taxon>
		<taxon id="A_Managua_1422_03_2010">
			<date value="2010.0" direction="forwards" units="years"/>
		</taxon>
		<taxon id="A_Managua_1856_03_2010">
			<date value="2010.0" direction="forwards" units="years"/>
		</taxon>
		<taxon id="A_Managua_305_10_2010">
			<date value="2010.0" direction="forwards" units="years"/>
		</taxon>
		<taxon id="A_Managua_3622_02_2010">
			<date value="2010.0" direction="forwards" units="years"/>
		</taxon>
		<taxon id="A_Managua_395_02_2010">
			<date value="2010.0" direction="forwards" units="years"/>
		</taxon>
		<taxon id="A_Managua_5444_02_2010">
			<date value="2010.0" direction="forwards" units="years"/>
		</taxon>
		<taxon id="A_Mexico_24009_2008">
			<date value="2008.0" direction="forwards" units="years"/>
		</taxon>
		<taxon id="A_Nanjing_1654_2010_Orange">
			<date value="2010.0" direction="forwards" units="years"/>
		</taxon>
		<taxon id="A_Nanjing_1655_2010_Orange">
			<date value="2010.0" direction="forwards" units="years"/>
		</taxon>
		<taxon id="A_Nanjing_1663_2010_Orange">
			<date value="2010.0" direction="forwards" units="years"/>
		</taxon>
		<taxon id="A_Netherlands_063_2011.PE09_Orange">
			<date value="2011.0" direction="forwards" units="years"/>
		</taxon>
		<taxon id="A_Netherlands_69_2007.CA04">
			<date value="2007.0" direction="forwards" units="years"/>
		</taxon>
		<taxon id="A_Netherlands_69_2009.CA04_Purple">
			<date value="2009.0" direction="forwards" units="years"/>
		</taxon>
		<taxon id="A_New_York_1136_2008">
			<date value="2008.0" direction="forwards" units="years"/>
		</taxon>
		<taxon id="A_New_York_1144_2008">
			<date value="2008.0" direction="forwards" units="years"/>
		</taxon>
		<taxon id="A_New_York_1188_2009_Purple">
			<date value="2009.0" direction="forwards" units="years"/>
		</taxon>
		<taxon id="A_New_York_1190_2009_Purple">
			<date value="2009.0" direction="forwards" units="years"/>
		</taxon>
		<taxon id="A_New_York_1191_2009_Purple">
			<date value="2009.0" direction="forwards" units="years"/>
		</taxon>
		<taxon id="A_New_York_1194_2009_Purple">
			<date value="2009.0" direction="forwards" units="years"/>
		</taxon>
		<taxon id="A_New_York_1196_2009_Purple">
			<date value="2009.0" direction="forwards" units="years"/>
		</taxon>
		<taxon id="A_New_York_1197_2009">
			<date value="2009.0" direction="forwards" units="years"/>
		</taxon>
		<taxon id="A_New_York_3079_2009_Purple">
			<date value="2009.0" direction="forwards" units="years"/>
		</taxon>
		<taxon id="A_New_York_3087_2009_Purple">
			<date value="2009.0" direction="forwards" units="years"/>
		</taxon>
		<taxon id="A_New_York_3360_2009">
			<date value="2009.0" direction="forwards" units="years"/>
		</taxon>
		<taxon id="A_New_York_3644_2009">
			<date value="2009.0" direction="forwards" units="years"/>
		</taxon>
		<taxon id="A_New_York_3932_2009">
			<date value="2009.0" direction="forwards" units="years"/>
		</taxon>
		<taxon id="A_Nicaragua_AGA2_40_2011">
			<date value="2011.0" direction="forwards" units="years"/>
		</taxon>
		<taxon id="A_Ohio_UR07_0016_2008">
			<date value="2008.0" direction="forwards" units="years"/>
		</taxon>
		<taxon id="A_Pennsylvania_09_2012">
			<date value="2012.0" direction="forwards" units="years"/>
		</taxon>
		<taxon id="A_Pennsylvania_PIT20_2008">
			<date value="2008.0" direction="forwards" units="years"/>
		</taxon>
		<taxon id="A_Perth_10_2010.VaccineCand">
			<date value="2010.0" direction="forwards" units="years"/>
		</taxon>
		<taxon id="A_PERTH_41_2012">
			<date value="2012.0" direction="forwards" units="years"/>
		</taxon>
		<taxon id="A_Peru_PER001_2010_Salmon">
			<date value="2010.0" direction="forwards" units="years"/>
		</taxon>
		<taxon id="A_Peru_PER003_2010_Green">
			<date value="2010.0" direction="forwards" units="years"/>
		</taxon>
		<taxon id="A_Peru_PER004_2010_Green">
			<date value="2010.0" direction="forwards" units="years"/>
		</taxon>
		<taxon id="A_Peru_PER005_2010">
			<date value="2010.0" direction="forwards" units="years"/>
		</taxon>
		<taxon id="A_Peru_PER007_2010_DGreen">
			<date value="2010.0" direction="forwards" units="years"/>
		</taxon>
		<taxon id="A_Peru_PER008_2010_Green">
			<date value="2010.0" direction="forwards" units="years"/>
		</taxon>
		<taxon id="A_Peru_PER012_2010_Green">
			<date value="2010.0" direction="forwards" units="years"/>
		</taxon>
		<taxon id="A_Peru_PER013_2010_Green">
			<date value="2010.0" direction="forwards" units="years"/>
		</taxon>
		<taxon id="A_Peru_PER016_2011">
			<date value="2011.0" direction="forwards" units="years"/>
		</taxon>
		<taxon id="A_Peru_PER019_2010_Green">
			<date value="2010.0" direction="forwards" units="years"/>
		</taxon>
		<taxon id="A_Peru_PER021_2010_Green">
			<date value="2010.0" direction="forwards" units="years"/>
		</taxon>
		<taxon id="A_Peru_PER022_2010_Green">
			<date value="2010.0" direction="forwards" units="years"/>
		</taxon>
		<taxon id="A_Peru_PER023_2010_Green">
			<date value="2010.0" direction="forwards" units="years"/>
		</taxon>
		<taxon id="A_Peru_PER024_2010_Green">
			<date value="2010.0" direction="forwards" units="years"/>
		</taxon>
		<taxon id="A_Peru_PER025_2010_DGreen">
			<date value="2010.0" direction="forwards" units="years"/>
		</taxon>
		<taxon id="A_Peru_PER026_2010_Green">
			<date value="2010.0" direction="forwards" units="years"/>
		</taxon>
		<taxon id="A_Peru_PER029_2010_Green">
			<date value="2010.0" direction="forwards" units="years"/>
		</taxon>
		<taxon id="A_Peru_PER030_2010_Green">
			<date value="2010.0" direction="forwards" units="years"/>
		</taxon>
		<taxon id="A_Peru_PER033_2010_Green">
			<date value="2010.0" direction="forwards" units="years"/>
		</taxon>
		<taxon id="A_Peru_PER040_2010_Green">
			<date value="2010.0" direction="forwards" units="years"/>
		</taxon>
		<taxon id="A_Peru_PER046_2010_DGreen">
			<date value="2010.0" direction="forwards" units="years"/>
		</taxon>
		<taxon id="A_Peru_PER048_2010_Salmon">
			<date value="2010.0" direction="forwards" units="years"/>
		</taxon>
		<taxon id="A_Peru_PER050_2010_Green">
			<date value="2010.0" direction="forwards" units="years"/>
		</taxon>
		<taxon id="A_Peru_PER052_2010_DGreen">
			<date value="2010.0" direction="forwards" units="years"/>
		</taxon>
		<taxon id="A_Peru_PER053_2010_DGreen">
			<date value="2010.0" direction="forwards" units="years"/>
		</taxon>
		<taxon id="A_Peru_PER054_2010_Green">
			<date value="2010.0" direction="forwards" units="years"/>
		</taxon>
		<taxon id="A_Peru_PER057_2010_Green">
			<date value="2010.0" direction="forwards" units="years"/>
		</taxon>
		<taxon id="A_Peru_PER058_2010_Green">
			<date value="2010.0" direction="forwards" units="years"/>
		</taxon>
		<taxon id="A_Peru_PER059_2010_Green">
			<date value="2010.0" direction="forwards" units="years"/>
		</taxon>
		<taxon id="A_Peru_PER060_2010_Green">
			<date value="2010.0" direction="forwards" units="years"/>
		</taxon>
		<taxon id="A_Peru_PER064_2010">
			<date value="2010.0" direction="forwards" units="years"/>
		</taxon>
		<taxon id="A_Peru_PER065_2010">
			<date value="2010.0" direction="forwards" units="years"/>
		</taxon>
		<taxon id="A_Peru_PER068_2010_Green">
			<date value="2010.0" direction="forwards" units="years"/>
		</taxon>
		<taxon id="A_Peru_PER070_2010_Green">
			<date value="2010.0" direction="forwards" units="years"/>
		</taxon>
		<taxon id="A_Peru_PER071_2010">
			<date value="2010.0" direction="forwards" units="years"/>
		</taxon>
		<taxon id="A_Peru_PER072_2012">
			<date value="2012.0" direction="forwards" units="years"/>
		</taxon>
		<taxon id="A_Peru_PER073_2010_DGreen">
			<date value="2010.0" direction="forwards" units="years"/>
		</taxon>
		<taxon id="A_Peru_PER074_2010_Salmon">
			<date value="2010.0" direction="forwards" units="years"/>
		</taxon>
		<taxon id="A_Peru_PER076_2010_Green">
			<date value="2010.0" direction="forwards" units="years"/>
		</taxon>
		<taxon id="A_Peru_PER080_2010_Green">
			<date value="2010.0" direction="forwards" units="years"/>
		</taxon>
		<taxon id="A_Peru_PER082_2010_Green">
			<date value="2010.0" direction="forwards" units="years"/>
		</taxon>
		<taxon id="A_Peru_PER083_2010_Green">
			<date value="2010.0" direction="forwards" units="years"/>
		</taxon>
		<taxon id="A_Peru_PER084_2010_Green">
			<date value="2010.0" direction="forwards" units="years"/>
		</taxon>
		<taxon id="A_Peru_PER089_2010_Green">
			<date value="2010.0" direction="forwards" units="years"/>
		</taxon>
		<taxon id="A_Peru_PER090_2010_Green">
			<date value="2010.0" direction="forwards" units="years"/>
		</taxon>
		<taxon id="A_Peru_PER093_2010_Green">
			<date value="2010.0" direction="forwards" units="years"/>
		</taxon>
		<taxon id="A_Peru_PER095_2010_Green">
			<date value="2010.0" direction="forwards" units="years"/>
		</taxon>
		<taxon id="A_Peru_PER096_2012">
			<date value="2012.0" direction="forwards" units="years"/>
		</taxon>
		<taxon id="A_Peru_PER101_2010">
			<date value="2010.0" direction="forwards" units="years"/>
		</taxon>
		<taxon id="A_Peru_PER104_2010_Green">
			<date value="2010.0" direction="forwards" units="years"/>
		</taxon>
		<taxon id="A_Peru_PER107_2010_Green">
			<date value="2010.0" direction="forwards" units="years"/>
		</taxon>
		<taxon id="A_Peru_PER116_2010_Green">
			<date value="2010.0" direction="forwards" units="years"/>
		</taxon>
		<taxon id="A_Peru_PER120_2010_Green">
			<date value="2010.0" direction="forwards" units="years"/>
		</taxon>
		<taxon id="A_Peru_PER128_2010">
			<date value="2010.0" direction="forwards" units="years"/>
		</taxon>
		<taxon id="A_Peru_PER129_2010">
			<date value="2010.0" direction="forwards" units="years"/>
		</taxon>
		<taxon id="A_Peru_PER130_2011">
			<date value="2011.0" direction="forwards" units="years"/>
		</taxon>
		<taxon id="A_Peru_PER133_2010_Green">
			<date value="2010.0" direction="forwards" units="years"/>
		</taxon>
		<taxon id="A_Peru_PER137_2011">
			<date value="2011.0" direction="forwards" units="years"/>
		</taxon>
		<taxon id="A_Peru_PER141_2010">
			<date value="2010.0" direction="forwards" units="years"/>
		</taxon>
		<taxon id="A_Peru_PER147_2010">
			<date value="2010.0" direction="forwards" units="years"/>
		</taxon>
		<taxon id="A_Peru_PER151_2011_Green">
			<date value="2011.0" direction="forwards" units="years"/>
		</taxon>
		<taxon id="A_Peru_PER154_2010_Green">
			<date value="2010.0" direction="forwards" units="years"/>
		</taxon>
		<taxon id="A_Peru_PER156_2012">
			<date value="2012.0" direction="forwards" units="years"/>
		</taxon>
		<taxon id="A_Peru_PER157_2010_Green">
			<date value="2010.0" direction="forwards" units="years"/>
		</taxon>
		<taxon id="A_Peru_PER162_2010_Salmon">
			<date value="2010.0" direction="forwards" units="years"/>
		</taxon>
		<taxon id="A_Peru_PER164_2010">
			<date value="2010.0" direction="forwards" units="years"/>
		</taxon>
		<taxon id="A_Peru_PER169_2010">
			<date value="2010.0" direction="forwards" units="years"/>
		</taxon>
		<taxon id="A_Peru_PER170_2010">
			<date value="2010.0" direction="forwards" units="years"/>
		</taxon>
		<taxon id="A_Peru_PER172_2010_Green">
			<date value="2010.0" direction="forwards" units="years"/>
		</taxon>
		<taxon id="A_Peru_PER173_2010_Green">
			<date value="2010.0" direction="forwards" units="years"/>
		</taxon>
		<taxon id="A_Peru_PER174_2010">
			<date value="2010.0" direction="forwards" units="years"/>
		</taxon>
		<taxon id="A_Peru_PER177_2010_Green">
			<date value="2010.0" direction="forwards" units="years"/>
		</taxon>
		<taxon id="A_Peru_PER178_2010_DGreen">
			<date value="2010.0" direction="forwards" units="years"/>
		</taxon>
		<taxon id="A_Peru_PER181_2010_Salmon">
			<date value="2010.0" direction="forwards" units="years"/>
		</taxon>
		<taxon id="A_Peru_PER182_2010_Salmon">
			<date value="2010.0" direction="forwards" units="years"/>
		</taxon>
		<taxon id="A_Peru_PER184_2010_Green">
			<date value="2010.0" direction="forwards" units="years"/>
		</taxon>
		<taxon id="A_Peru_PER189_2011_Green">
			<date value="2011.0" direction="forwards" units="years"/>
		</taxon>
		<taxon id="A_Peru_PER190_2010_Green">
			<date value="2010.0" direction="forwards" units="years"/>
		</taxon>
		<taxon id="A_Peru_PER191_2010_Green">
			<date value="2010.0" direction="forwards" units="years"/>
		</taxon>
		<taxon id="A_Peru_PER193_2010_DGreen">
			<date value="2010.0" direction="forwards" units="years"/>
		</taxon>
		<taxon id="A_Peru_PER194_2011">
			<date value="2011.0" direction="forwards" units="years"/>
		</taxon>
		<taxon id="A_Peru_PER195_2010_Green">
			<date value="2010.0" direction="forwards" units="years"/>
		</taxon>
		<taxon id="A_Peru_PER196_2010_Green">
			<date value="2010.0" direction="forwards" units="years"/>
		</taxon>
		<taxon id="A_Peru_PER206_2011">
			<date value="2011.0" direction="forwards" units="years"/>
		</taxon>
		<taxon id="A_Peru_PER210_2010_Green">
			<date value="2010.0" direction="forwards" units="years"/>
		</taxon>
		<taxon id="A_Peru_PER213_2010_Green">
			<date value="2010.0" direction="forwards" units="years"/>
		</taxon>
		<taxon id="A_Peru_PER218_2010_Green">
			<date value="2010.0" direction="forwards" units="years"/>
		</taxon>
		<taxon id="A_Peru_PER223_2010_Green">
			<date value="2010.0" direction="forwards" units="years"/>
		</taxon>
		<taxon id="A_Peru_PER228_2010_Green">
			<date value="2010.0" direction="forwards" units="years"/>
		</taxon>
		<taxon id="A_Peru_PER229_2010">
			<date value="2010.0" direction="forwards" units="years"/>
		</taxon>
		<taxon id="A_Peru_PER233_2010_Salmon">
			<date value="2010.0" direction="forwards" units="years"/>
		</taxon>
		<taxon id="A_Peru_PER245_2010_Salmon">
			<date value="2010.0" direction="forwards" units="years"/>
		</taxon>
		<taxon id="A_Peru_PER246_2010_Green">
			<date value="2010.0" direction="forwards" units="years"/>
		</taxon>
		<taxon id="A_Peru_PER248_2010_Green">
			<date value="2010.0" direction="forwards" units="years"/>
		</taxon>
		<taxon id="A_Peru_PER251_2010_Green">
			<date value="2010.0" direction="forwards" units="years"/>
		</taxon>
		<taxon id="A_Peru_PER253_2010_Green">
			<date value="2010.0" direction="forwards" units="years"/>
		</taxon>
		<taxon id="A_Peru_PER257_2010">
			<date value="2010.0" direction="forwards" units="years"/>
		</taxon>
		<taxon id="A_Peru_PER258_2010_Green">
			<date value="2010.0" direction="forwards" units="years"/>
		</taxon>
		<taxon id="A_Peru_PER262_2012">
			<date value="2012.0" direction="forwards" units="years"/>
		</taxon>
		<taxon id="A_Peru_PER266_2010_Green">
			<date value="2010.0" direction="forwards" units="years"/>
		</taxon>
		<taxon id="A_Peru_PER270_2010_Green">
			<date value="2010.0" direction="forwards" units="years"/>
		</taxon>
		<taxon id="A_Peru_PER276_2010_Green">
			<date value="2010.0" direction="forwards" units="years"/>
		</taxon>
		<taxon id="A_Peru_PER277_2010_Green">
			<date value="2010.0" direction="forwards" units="years"/>
		</taxon>
		<taxon id="A_Peru_PER284_2011">
			<date value="2011.0" direction="forwards" units="years"/>
		</taxon>
		<taxon id="A_Peru_PER287_2011">
			<date value="2011.0" direction="forwards" units="years"/>
		</taxon>
		<taxon id="A_Peru_PER291_2010">
			<date value="2010.0" direction="forwards" units="years"/>
		</taxon>
		<taxon id="A_Peru_PER297_2010_Green">
			<date value="2010.0" direction="forwards" units="years"/>
		</taxon>
		<taxon id="A_Peru_PER299_2010_Green">
			<date value="2010.0" direction="forwards" units="years"/>
		</taxon>
		<taxon id="A_Peru_PER308_2010_Green">
			<date value="2010.0" direction="forwards" units="years"/>
		</taxon>
		<taxon id="A_Peru_PER314_2012">
			<date value="2012.0" direction="forwards" units="years"/>
		</taxon>
		<taxon id="A_Peru_PER316_2012">
			<date value="2012.0" direction="forwards" units="years"/>
		</taxon>
		<taxon id="A_Peru_PER317_2010">
			<date value="2010.0" direction="forwards" units="years"/>
		</taxon>
		<taxon id="A_Peru_PER318_2010_Green">
			<date value="2010.0" direction="forwards" units="years"/>
		</taxon>
		<taxon id="A_Peru_PER320_2010_Green">
			<date value="2010.0" direction="forwards" units="years"/>
		</taxon>
		<taxon id="A_Peru_PER323_2010_Green">
			<date value="2010.0" direction="forwards" units="years"/>
		</taxon>
		<taxon id="A_Peru_PER325_2010_Green">
			<date value="2010.0" direction="forwards" units="years"/>
		</taxon>
		<taxon id="A_Peru_PER327_2010_Green">
			<date value="2010.0" direction="forwards" units="years"/>
		</taxon>
		<taxon id="A_Peru_PER330_2010_Green">
			<date value="2010.0" direction="forwards" units="years"/>
		</taxon>
		<taxon id="A_Peru_PER333_2011">
			<date value="2011.0" direction="forwards" units="years"/>
		</taxon>
		<taxon id="A_Peru_PER336_2010_Green">
			<date value="2010.0" direction="forwards" units="years"/>
		</taxon>
		<taxon id="A_Peru_PER338_2010_Green">
			<date value="2010.0" direction="forwards" units="years"/>
		</taxon>
		<taxon id="A_Peru_PER342_2010_Green">
			<date value="2010.0" direction="forwards" units="years"/>
		</taxon>
		<taxon id="A_Peru_PER347_2010_Salmon">
			<date value="2010.0" direction="forwards" units="years"/>
		</taxon>
		<taxon id="A_Peru_PER350_2010_Green">
			<date value="2010.0" direction="forwards" units="years"/>
		</taxon>
		<taxon id="A_Peru_PER354_2012">
			<date value="2012.0" direction="forwards" units="years"/>
		</taxon>
		<taxon id="A_Peru_PER361_2010">
			<date value="2010.0" direction="forwards" units="years"/>
		</taxon>
		<taxon id="A_Peru_PER362_2011_Green">
			<date value="2011.0" direction="forwards" units="years"/>
		</taxon>
		<taxon id="A_Peru_PER370_2010_Green">
			<date value="2010.0" direction="forwards" units="years"/>
		</taxon>
		<taxon id="A_Peru_PER372_2010_Green">
			<date value="2010.0" direction="forwards" units="years"/>
		</taxon>
		<taxon id="A_Peru_PER374_2011_Green">
			<date value="2011.0" direction="forwards" units="years"/>
		</taxon>
		<taxon id="A_Peru_PER375_2010_Green">
			<date value="2010.0" direction="forwards" units="years"/>
		</taxon>
		<taxon id="A_Peru_PER379_2010_Salmon">
			<date value="2010.0" direction="forwards" units="years"/>
		</taxon>
		<taxon id="A_Peru_PER383_2010_Green">
			<date value="2010.0" direction="forwards" units="years"/>
		</taxon>
		<taxon id="A_Peru_PER391_2010_Green">
			<date value="2010.0" direction="forwards" units="years"/>
		</taxon>
		<taxon id="A_Peru_PER395_2011">
			<date value="2011.0" direction="forwards" units="years"/>
		</taxon>
		<taxon id="A_Santa_Clara_YGA_03007_2013">
			<date value="2013.0" direction="forwards" units="years"/>
		</taxon>
		<taxon id="A_Santa_Clara_YGA_03011_2013">
			<date value="2013.0" direction="forwards" units="years"/>
		</taxon>
		<taxon id="A_Santa_Clara_YGA_03019_2013">
			<date value="2013.0" direction="forwards" units="years"/>
		</taxon>
		<taxon id="A_Santa_Clara_YGA_03039_2013">
			<date value="2013.0" direction="forwards" units="years"/>
		</taxon>
		<taxon id="A_Santa_Clara_YGA_03062_2012">
			<date value="2012.0" direction="forwards" units="years"/>
		</taxon>
		<taxon id="A_Santa_Clara_YGA_03072_2013">
			<date value="2013.0" direction="forwards" units="years"/>
		</taxon>
		<taxon id="A_Santa_Clara_YGA_03073_2013">
			<date value="2013.0" direction="forwards" units="years"/>
		</taxon>
		<taxon id="A_Santa_Clara_YGA_03080_2013">
			<date value="2013.0" direction="forwards" units="years"/>
		</taxon>
		<taxon id="A_Santo_Domingo_WRAIR3514T_2010_Salmon">
			<date value="2010.0" direction="forwards" units="years"/>
		</taxon>
		<taxon id="A_Santo_Domingo_WRAIR3516N_2010_Salmon">
			<date value="2010.0" direction="forwards" units="years"/>
		</taxon>
		<taxon id="A_Santo_Domingo_WRAIR3516T_2010_Salmon">
			<date value="2010.0" direction="forwards" units="years"/>
		</taxon>
		<taxon id="A_Shanghai_11_1987.7.H3N2._Orange">
			<date value="1987.0" direction="forwards" units="years"/>
		</taxon>
		<taxon id="A_Shanghai_Luwan_188_2011">
			<date value="2011.0" direction="forwards" units="years"/>
		</taxon>
		<taxon id="A_SINGAPORE_41_2011_BlueD">
			<date value="2011.0" direction="forwards" units="years"/>
		</taxon>
		<taxon id="A_Singapore_C2009_485b_2009">
			<date value="2009.0" direction="forwards" units="years"/>
		</taxon>
		<taxon id="A_Singapore_C2010_362V_2010">
			<date value="2010.0" direction="forwards" units="years"/>
		</taxon>
		<taxon id="A_Singapore_C2010_937V_2010">
			<date value="2010.0" direction="forwards" units="years"/>
		</taxon>
		<taxon id="A_Singapore_C2011_301_2011_BlueD">
			<date value="2011.0" direction="forwards" units="years"/>
		</taxon>
		<taxon id="A_Singapore_C2011_362V_2011_BlueD">
			<date value="2011.0" direction="forwards" units="years"/>
		</taxon>
		<taxon id="A_Singapore_C2011_384_2011_BlueD">
			<date value="2011.0" direction="forwards" units="years"/>
		</taxon>
		<taxon id="A_Singapore_C2011_422_2011_BlueD">
			<date value="2011.0" direction="forwards" units="years"/>
		</taxon>
		<taxon id="A_Singapore_C2011_452_2011">
			<date value="2011.0" direction="forwards" units="years"/>
		</taxon>
		<taxon id="A_Singapore_C2011_458_2011_BlueD">
			<date value="2011.0" direction="forwards" units="years"/>
		</taxon>
		<taxon id="A_Singapore_C2011_471_2011_BlueD">
			<date value="2011.0" direction="forwards" units="years"/>
		</taxon>
		<taxon id="A_Singapore_C2011_477_2011_BlueD">
			<date value="2011.0" direction="forwards" units="years"/>
		</taxon>
		<taxon id="A_Singapore_C2011_493_2011_BlueD">
			<date value="2011.0" direction="forwards" units="years"/>
		</taxon>
		<taxon id="A_Singapore_C2011_507V_2011_BlueD">
			<date value="2011.0" direction="forwards" units="years"/>
		</taxon>
		<taxon id="A_Singapore_C2011_545C_2011_BlueD">
			<date value="2011.0" direction="forwards" units="years"/>
		</taxon>
		<taxon id="A_Singapore_C2011_564_2011">
			<date value="2011.0" direction="forwards" units="years"/>
		</taxon>
		<taxon id="A_Singapore_C2011_584V_2011_BlueD">
			<date value="2011.0" direction="forwards" units="years"/>
		</taxon>
		<taxon id="A_Singapore_H2010_389_2010">
			<date value="2010.0" direction="forwards" units="years"/>
		</taxon>
		<taxon id="A_Singapore_H2010_822_2010">
			<date value="2010.0" direction="forwards" units="years"/>
		</taxon>
		<taxon id="A_Singapore_H2011_140C_2011">
			<date value="2011.0" direction="forwards" units="years"/>
		</taxon>
		<taxon id="A_Singapore_H2011_460a_2011_BlueD">
			<date value="2011.0" direction="forwards" units="years"/>
		</taxon>
		<taxon id="A_Singapore_H2011_460cC_2011_BlueD">
			<date value="2011.0" direction="forwards" units="years"/>
		</taxon>
		<taxon id="A_Singapore_H2011_463_2011_BlueD">
			<date value="2011.0" direction="forwards" units="years"/>
		</taxon>
		<taxon id="A_Singapore_H2011_471a_2011_BlueD">
			<date value="2011.0" direction="forwards" units="years"/>
		</taxon>
		<taxon id="A_Singapore_H2011_471b_2011_BlueD">
			<date value="2011.0" direction="forwards" units="years"/>
		</taxon>
		<taxon id="A_Singapore_H2011_471c_2011_BlueD">
			<date value="2011.0" direction="forwards" units="years"/>
		</taxon>
		<taxon id="A_Singapore_H2011_474_2011_BlueD">
			<date value="2011.0" direction="forwards" units="years"/>
		</taxon>
		<taxon id="A_Singapore_H2011_479_2011_BlueD">
			<date value="2011.0" direction="forwards" units="years"/>
		</taxon>
		<taxon id="A_Singapore_H2011_482_2011_BlueD">
			<date value="2011.0" direction="forwards" units="years"/>
		</taxon>
		<taxon id="A_Singapore_H2011_496_2011_BlueD">
			<date value="2011.0" direction="forwards" units="years"/>
		</taxon>
		<taxon id="A_Singapore_H2011_499a_2011_BlueD">
			<date value="2011.0" direction="forwards" units="years"/>
		</taxon>
		<taxon id="A_Singapore_H2011_515_2011_BlueD">
			<date value="2011.0" direction="forwards" units="years"/>
		</taxon>
		<taxon id="A_Singapore_H2011_570_2011">
			<date value="2011.0" direction="forwards" units="years"/>
		</taxon>
		<taxon id="A_Singapore_H2011_704C_2011_BlueD">
			<date value="2011.0" direction="forwards" units="years"/>
		</taxon>
		<taxon id="A_Singapore_H2011_808bC_2011">
			<date value="2011.0" direction="forwards" units="years"/>
		</taxon>
		<taxon id="A_South_Korea_WRAIR1171P_2009">
			<date value="2009.0" direction="forwards" units="years"/>
		</taxon>
		<taxon id="A_Sydney_DD2_02_2010_Green">
			<date value="2010.0" direction="forwards" units="years"/>
		</taxon>
		<taxon id="A_Taiwan_851_2010_Orange">
			<date value="2010.0" direction="forwards" units="years"/>
		</taxon>
		<taxon id="A_TASMANIA_26_2012_GreenL">
			<date value="2012.0" direction="forwards" units="years"/>
		</taxon>
		<taxon id="A_Tennessee_F2011_2011">
			<date value="2011.0" direction="forwards" units="years"/>
		</taxon>
		<taxon id="A_Tennessee_F2031A_2011">
			<date value="2011.0" direction="forwards" units="years"/>
		</taxon>
		<taxon id="A_Texas_1_1977.7.H3N2.">
			<date value="1977.0" direction="forwards" units="years"/>
		</taxon>
		<taxon id="A_Texas_JMM_11_2012_GreenD">
			<date value="2012.0" direction="forwards" units="years"/>
		</taxon>
		<taxon id="A_Texas_JMM_12_2012_GreenD">
			<date value="2012.0" direction="forwards" units="years"/>
		</taxon>
		<taxon id="A_Texas_JMM_14_2012_GreenD">
			<date value="2012.0" direction="forwards" units="years"/>
		</taxon>
		<taxon id="A_Texas_JMM_16_2012">
			<date value="2012.0" direction="forwards" units="years"/>
		</taxon>
		<taxon id="A_Texas_JMM_19_2012_BabyBlue">
			<date value="2012.0" direction="forwards" units="years"/>
		</taxon>
		<taxon id="A_Texas_JMM_20_2012_BabyBlue">
			<date value="2012.0" direction="forwards" units="years"/>
		</taxon>
		<taxon id="A_Texas_JMM_22_2012">
			<date value="2012.0" direction="forwards" units="years"/>
		</taxon>
		<taxon id="A_Texas_JMM_23_2012_BabyBlue">
			<date value="2012.0" direction="forwards" units="years"/>
		</taxon>
		<taxon id="A_Texas_JMM_25_2012_GreenD">
			<date value="2012.0" direction="forwards" units="years"/>
		</taxon>
		<taxon id="A_Texas_JMM_26_2012">
			<date value="2012.0" direction="forwards" units="years"/>
		</taxon>
		<taxon id="A_Texas_JMM_31_2012_GreenD">
			<date value="2012.0" direction="forwards" units="years"/>
		</taxon>
		<taxon id="A_Texas_JMM_36_2012_GreenD">
			<date value="2012.0" direction="forwards" units="years"/>
		</taxon>
		<taxon id="A_Texas_JMM_38_2012_GreenD">
			<date value="2012.0" direction="forwards" units="years"/>
		</taxon>
		<taxon id="A_Texas_JMM_40_2012_GreenD">
			<date value="2012.0" direction="forwards" units="years"/>
		</taxon>
		<taxon id="A_Texas_JMM_41_2012_GreenD">
			<date value="2012.0" direction="forwards" units="years"/>
		</taxon>
		<taxon id="A_Texas_JMM_44_2012">
			<date value="2012.0" direction="forwards" units="years"/>
		</taxon>
		<taxon id="A_Texas_JMM_48_2012_GreenD">
			<date value="2012.0" direction="forwards" units="years"/>
		</taxon>
		<taxon id="A_Texas_JMM_51_2012_BabyBlue">
			<date value="2012.0" direction="forwards" units="years"/>
		</taxon>
		<taxon id="A_Texas_JMM_58_2012">
			<date value="2012.0" direction="forwards" units="years"/>
		</taxon>
		<taxon id="A_Texas_JMM_60_2012_GreenD">
			<date value="2012.0" direction="forwards" units="years"/>
		</taxon>
		<taxon id="A_Texas_WRAIR1558P_2009_Purple">
			<date value="2009.0" direction="forwards" units="years"/>
		</taxon>
		<taxon id="A_Thailand_CU_B110_2009">
			<date value="2009.0" direction="forwards" units="years"/>
		</taxon>
		<taxon id="A_Tianjin_Hexi_1266_2010_Orange">
			<date value="2010.0" direction="forwards" units="years"/>
		</taxon>
		<taxon id="A_Tianjin_Hexi_18_2010_Orange">
			<date value="2010.0" direction="forwards" units="years"/>
		</taxon>
		<taxon id="A_Tianjin_Nankai_1842_2010_Orange">
			<date value="2010.0" direction="forwards" units="years"/>
		</taxon>
		<taxon id="A_Tianjin_Nankai_1912_2010_Orange">
			<date value="2010.0" direction="forwards" units="years"/>
		</taxon>
		<taxon id="A_Victoria_506_2013">
			<date value="2013.0" direction="forwards" units="years"/>
		</taxon>
		<taxon id="BRD11439_USA_11_2_2011">
			<date value="2011.0" direction="forwards" units="years"/>
		</taxon>
		<taxon id="CFI1471_Peru_11_3_2011">
			<date value="2011.0" direction="forwards" units="years"/>
		</taxon>
		<taxon id="F072_Kuwait_01_2014">
			<date value="2014.0" direction="forwards" units="years"/>
		</taxon>
		<taxon id="F146_Kuwait_02_2014">
			<date value="2014.0" direction="forwards" units="years"/>
		</taxon>
		<taxon id="FDX21048_USA_2012">
			<date value="2012.0" direction="forwards" units="years"/>
		</taxon>
		<taxon id="FDX50085_USA_2012">
			<date value="2012.0" direction="forwards" units="years"/>
		</taxon>
		<taxon id="FLU_PHC_0284_Philippines_11_29_2011">
			<date value="2011.0" direction="forwards" units="years"/>
		</taxon>
		<taxon id="FLU_PMKA1493_Thailand_8_11_2011">
			<date value="2011.0" direction="forwards" units="years"/>
		</taxon>
		<taxon id="FLU_PMKA1561_Thailand_8_25_2011">
			<date value="2011.0" direction="forwards" units="years"/>
		</taxon>
		<taxon id="FLU_PMKA1573_Thailand_8_29_2011">
			<date value="2011.0" direction="forwards" units="years"/>
		</taxon>
		<taxon id="FLU_PMKB0204_Thailand_8_18_2011">
			<date value="2011.0" direction="forwards" units="years"/>
		</taxon>
		<taxon id="FLUEJKSV0024_Indonesia_1_12_2012_GreenL">
			<date value="2012.0" direction="forwards" units="years"/>
		</taxon>
		<taxon id="FLUEJKSV0026_Indonesia_1_13_2012_GreenL">
			<date value="2012.0" direction="forwards" units="years"/>
		</taxon>
		<taxon id="IPE00792_Peru_11_25_2011">
			<date value="2011.0" direction="forwards" units="years"/>
		</taxon>
	</taxa>
	<!-- The sequence alignment (each sequence refers to a taxon above). -->
	<!-- ntax=421 nchar=984 -->
	<alignment id="alignment" dataType="nucleotide">
	</sequence>
	</alignment>
	<!-- The unique patterns from 1 to end -->
	<!-- npatterns=216 -->
	<patterns id="patterns" from="1" strip="false">
		<alignment idref="alignment"/>
	</patterns>
	<!-- This is a simple constant population size coalescent model -->
	<!-- that is used to generate an initial tree for the chain. -->
	<constantSize id="initialDemo" units="years">
		<populationSize>
			<parameter id="initialDemo.popSize" value="100.0"/>
		</populationSize>
	</constantSize>
	<!-- Generate a random starting tree under the coalescent process -->
	<coalescentSimulator id="startingTree">
		<taxa idref="taxa"/>
		<constantSize idref="initialDemo"/>
	</coalescentSimulator>
	<!-- Generate a tree model -->
	<treeModel id="treeModel">
		<coalescentTree idref="startingTree"/>
		<rootHeight>
			<parameter id="treeModel.rootHeight"/>
		</rootHeight>
		<nodeHeights internalNodes="true">
			<parameter id="treeModel.internalNodeHeights"/>
		</nodeHeights>
		<nodeHeights internalNodes="true" rootNode="true">
			<parameter id="treeModel.allInternalNodeHeights"/>
		</nodeHeights>
	</treeModel>
	<!-- Generate a gmrfSkyrideLikelihood for GMRF Bayesian Skyride process -->
	<gmrfSkyrideLikelihood id="skyride" timeAwareSmoothing="true" randomizeTree="false">
		<populationSizes>
			<!-- skyride.logPopSize is in log units unlike other popSize -->
			<parameter id="skyride.logPopSize" dimension="420" value="5.91350300563827"/>
		</populationSizes>
		<groupSizes>
			<parameter id="skyride.groupSize" dimension="420"/>
		</groupSizes>
		<precisionParameter>
			<parameter id="skyride.precision" value="1.0" lower="0.0"/>
		</precisionParameter>
		<populationTree>
			<treeModel idref="treeModel"/>
		</populationTree>
	</gmrfSkyrideLikelihood>
	<!-- The uncorrelated relaxed clock (Drummond, Ho, Phillips & Rambaut (2006) PLoS Biology 4, e88 )-->
	<discretizedBranchRates id="branchRates">
		<treeModel idref="treeModel"/>
		<distribution>
			<logNormalDistributionModel meanInRealSpace="true">
				<mean>
					<parameter id="ucld.mean" value="3.6E-4" lower="0.0"/>
				</mean>
				<stdev>
					<parameter id="ucld.stdev" value="0.3333333333333333" lower="0.0"/>
				</stdev>
			</logNormalDistributionModel>
		</distribution>
		<rateCategories>
			<parameter id="branchRates.categories"/>
		</rateCategories>
	</discretizedBranchRates>
	<rateStatistic id="meanRate" name="meanRate" mode="mean" internal="true" external="true">
		<treeModel idref="treeModel"/>
		<discretizedBranchRates idref="branchRates"/>
	</rateStatistic>
	<rateStatistic id="coefficientOfVariation" name="coefficientOfVariation" mode="coefficientOfVariation" internal="true" external="true">
		<treeModel idref="treeModel"/>
		<discretizedBranchRates idref="branchRates"/>
	</rateStatistic>
	<rateCovarianceStatistic id="covariance" name="covariance">
		<treeModel idref="treeModel"/>
		<discretizedBranchRates idref="branchRates"/>
	</rateCovarianceStatistic>
	<!-- The HKY substitution model (Hasegawa, Kishino & Yano, 1985) -->
	<HKYModel id="hky">
		<frequencies>
			<frequencyModel dataType="nucleotide">
				<frequencies>
					<parameter id="frequencies" value="0.25 0.25 0.25 0.25"/>
				</frequencies>
			</frequencyModel>
		</frequencies>
		<kappa>
			<parameter id="kappa" value="2.0" lower="0.0"/>
		</kappa>
	</HKYModel>
	<!-- site model -->
	<siteModel id="siteModel">
		<substitutionModel>
			<HKYModel idref="hky"/>
		</substitutionModel>
		<gammaShape gammaCategories="4">
			<parameter id="alpha" value="0.5" lower="0.0"/>
		</gammaShape>
	</siteModel>
	<!-- Likelihood for tree given sequence data -->
	<treeLikelihood id="treeLikelihood" useAmbiguities="false">
		<patterns idref="patterns"/>
		<treeModel idref="treeModel"/>
		<siteModel idref="siteModel"/>
		<discretizedBranchRates idref="branchRates"/>
	</treeLikelihood>
	<!-- Define operators -->
	<operators id="operators" optimizationSchedule="log">
		<scaleOperator scaleFactor="0.75" weight="0.1">
			<parameter idref="kappa"/>
		</scaleOperator>
		<deltaExchange delta="0.01" weight="0.1">
			<parameter idref="frequencies"/>
		</deltaExchange>
		<scaleOperator scaleFactor="0.75" weight="0.1">
			<parameter idref="alpha"/>
		</scaleOperator>
		<scaleOperator scaleFactor="0.75" weight="3">
			<parameter idref="ucld.mean"/>
		</scaleOperator>
		<scaleOperator scaleFactor="0.75" weight="3">
			<parameter idref="ucld.stdev"/>
		</scaleOperator>
		<subtreeSlide size="37.0" gaussian="true" weight="15">
			<treeModel idref="treeModel"/>
		</subtreeSlide>
		<narrowExchange weight="15">
			<treeModel idref="treeModel"/>
		</narrowExchange>
		<wideExchange weight="3">
			<treeModel idref="treeModel"/>
		</wideExchange>
		<wilsonBalding weight="3">
			<treeModel idref="treeModel"/>
		</wilsonBalding>
		<scaleOperator scaleFactor="0.75" weight="3">
			<parameter idref="treeModel.rootHeight"/>
		</scaleOperator>
		<uniformOperator weight="30">
			<parameter idref="treeModel.internalNodeHeights"/>
		</uniformOperator>
		<gmrfBlockUpdateOperator scaleFactor="2.0" weight="2">
			<gmrfSkyrideLikelihood idref="skyride"/>
		</gmrfBlockUpdateOperator>
		<upDownOperator scaleFactor="0.75" weight="3">
			<up>
				<parameter idref="ucld.mean"/>
			</up>
			<down>
				<parameter idref="treeModel.allInternalNodeHeights"/>
			</down>
		</upDownOperator>
		<swapOperator size="1" weight="10" autoOptimize="false">
			<parameter idref="branchRates.categories"/>
		</swapOperator>
		<uniformIntegerOperator weight="10">
			<parameter idref="branchRates.categories"/>
		</uniformIntegerOperator>
	</operators>
	<!-- Define MCMC -->
	<mcmc id="mcmc" chainLength="500000000" autoOptimize="true" operatorAnalysis="6.MPreassF200rand_addNN_log1.ops">
		<posterior id="posterior">
			<prior id="prior">
				<logNormalPrior mean="1.0" stdev="1.25" offset="0.0" meanInRealSpace="false">
					<parameter idref="kappa"/>
				</logNormalPrior>
				<uniformPrior lower="0.0" upper="1.0">
					<parameter idref="frequencies"/>
				</uniformPrior>
				<exponentialPrior mean="0.5" offset="0.0">
					<parameter idref="alpha"/>
				</exponentialPrior>
				<exponentialPrior mean="0.3333333333333333" offset="0.0">
					<parameter idref="ucld.stdev"/>
				</exponentialPrior>
				<gammaPrior shape="0.001" scale="100.0" offset="0.0">
					<parameter idref="ucld.mean"/>
				</gammaPrior>
				<gammaPrior shape="0.001" scale="1000.0" offset="0.0">
					<parameter idref="skyride.precision"/>
				</gammaPrior>
				<gmrfSkyrideLikelihood idref="skyride"/>
			</prior>
			<likelihood id="likelihood">
				<treeLikelihood idref="treeLikelihood"/>
			</likelihood>
		</posterior>
		<operators idref="operators"/>
		<!-- write log to screen -->
		<log id="screenLog" logEvery="100000">
			<column label="Posterior" dp="4" width="12">
				<posterior idref="posterior"/>
			</column>
			<column label="Prior" dp="4" width="12">
				<prior idref="prior"/>
			</column>
			<column label="Likelihood" dp="4" width="12">
				<likelihood idref="likelihood"/>
			</column>
			<column label="rootHeight" sf="6" width="12">
				<parameter idref="treeModel.rootHeight"/>
			</column>
			<column label="ucld.mean" sf="6" width="12">
				<parameter idref="ucld.mean"/>
			</column>
		</log>
		<!-- write log to file -->
		<log id="fileLog" logEvery="50000" fileName="6.MPreassF200rand_addNN_log1.log" overwrite="false">
			<posterior idref="posterior"/>
			<prior idref="prior"/>
			<likelihood idref="likelihood"/>
			<parameter idref="treeModel.rootHeight"/>
			<parameter idref="skyride.precision"/>
			<parameter idref="skyride.logPopSize"/>
			<parameter idref="skyride.groupSize"/>
			<parameter idref="kappa"/>
			<parameter idref="frequencies"/>
			<parameter idref="alpha"/>
			<parameter idref="ucld.mean"/>
			<parameter idref="ucld.stdev"/>
			<rateStatistic idref="meanRate"/>
			<rateStatistic idref="coefficientOfVariation"/>
			<rateCovarianceStatistic idref="covariance"/>
			<treeLikelihood idref="treeLikelihood"/>
			<gmrfSkyrideLikelihood idref="skyride"/>
		</log>
		<!-- write tree log to file -->
		<logTree id="treeFileLog" logEvery="50000" nexusFormat="true" fileName="6.MPreassF200rand_addNN_log1.(time).trees" sortTranslationTable="true">
			<treeModel idref="treeModel"/>
			<trait name="rate" tag="rate">
				<discretizedBranchRates idref="branchRates"/>
			</trait>
			<posterior idref="posterior"/>
		</logTree>
		<logTree id="substTreeFileLog" logEvery="50000" nexusFormat="true" fileName="6.MPreassF200rand_addNN_log1.(subst).trees" branchLengths="substitutions">
			<treeModel idref="treeModel"/>
			<discretizedBranchRates idref="branchRates"/>
			<trait name="rate" tag="rate">
				<discretizedBranchRates idref="branchRates"/>
			</trait>
		</logTree>
	</mcmc>
	<report>
		<property name="timer">
			<mcmc idref="mcmc"/>
		</property>
	</report>
</beast>

## Sheet: NA.BEASTA.xml
<?xml version="1.0" standalone="yes"?>
<!-- Generated by BEAUTi v1.8.0 -->
<!-- by Alexei J. Drummond, Andrew Rambaut and Marc A. Suchard -->
<!-- Department of Computer Science, University of Auckland and -->
<!-- Institute of Evolutionary Biology, University of Edinburgh -->
<!-- David Geffen School of Medicine, University of California, Los Angeles-->
<!-- http://beast.bio.ed.ac.uk/ -->
<beast>
	<!-- The list of taxa to be analysed (can also include dates/ages). -->
	<!-- ntax=559 -->
	<taxa id="taxa">
		<taxon id="1514A00504307T_CP2_2/7/2011">
			<date value="2011.0" direction="forwards" units="years"/>
		</taxon>
		<taxon id="1514A00904139N_CP2_12/29/2010">
			<date value="2010.0" direction="forwards" units="years"/>
		</taxon>
		<taxon id="1514A01305426N_1/13/2013">
			<date value="2013.0" direction="forwards" units="years"/>
		</taxon>
		<taxon id="1514A01305430N_1/7/2013">
			<date value="2013.0" direction="forwards" units="years"/>
		</taxon>
		<taxon id="1514A02705506T_1/31/2013">
			<date value="2013.0" direction="forwards" units="years"/>
		</taxon>
		<taxon id="1514A06604486N_1/11/2012">
			<date value="2012.0" direction="forwards" units="years"/>
		</taxon>
		<taxon id="1514A07804502N_12/12/2011">
			<date value="2011.0" direction="forwards" units="years"/>
		</taxon>
		<taxon id="21_1/29/2012">
			<date value="2012.0" direction="forwards" units="years"/>
		</taxon>
		<taxon id="30_3/2/2012">
			<date value="2012.0" direction="forwards" units="years"/>
		</taxon>
		<taxon id="31_3/1/2012">
			<date value="2012.0" direction="forwards" units="years"/>
		</taxon>
		<taxon id="38_2/13/2012">
			<date value="2012.0" direction="forwards" units="years"/>
		</taxon>
		<taxon id="44_1/9/2012">
			<date value="2012.0" direction="forwards" units="years"/>
		</taxon>
		<taxon id="A/Alabama/05/2010">
			<date value="2010.0" direction="forwards" units="years"/>
		</taxon>
		<taxon id="A/Alaska/15/2011">
			<date value="2011.0" direction="forwards" units="years"/>
		</taxon>
		<taxon id="A/American_Samoa/4786/2013">
			<date value="2013.0" direction="forwards" units="years"/>
		</taxon>
		<taxon id="A/Beijing-Xicheng/1293/2011">
			<date value="2011.0" direction="forwards" units="years"/>
		</taxon>
		<taxon id="A/Beijing-Xicheng/1409/2011">
			<date value="2011.0" direction="forwards" units="years"/>
		</taxon>
		<taxon id="A/Bilthoven/10684/1982">
			<date value="1982.0" direction="forwards" units="years"/>
		</taxon>
		<taxon id="A/Bogota/WRAIR3457T/2010">
			<date value="2010.0" direction="forwards" units="years"/>
		</taxon>
		<taxon id="A/Boston/10/2008">
			<date value="2008.0" direction="forwards" units="years"/>
		</taxon>
		<taxon id="A/Boston/19/2008">
			<date value="2008.0" direction="forwards" units="years"/>
		</taxon>
		<taxon id="A/Boston/3/2008">
			<date value="2008.0" direction="forwards" units="years"/>
		</taxon>
		<taxon id="A/Boston/44/2008">
			<date value="2008.0" direction="forwards" units="years"/>
		</taxon>
		<taxon id="A/Boston/46/2008">
			<date value="2008.0" direction="forwards" units="years"/>
		</taxon>
		<taxon id="A/Boston/47/2008">
			<date value="2008.0" direction="forwards" units="years"/>
		</taxon>
		<taxon id="A/Boston/58/2008">
			<date value="2008.0" direction="forwards" units="years"/>
		</taxon>
		<taxon id="A/Boston/66/2008">
			<date value="2008.0" direction="forwards" units="years"/>
		</taxon>
		<taxon id="A/Boston/88/2008">
			<date value="2008.0" direction="forwards" units="years"/>
		</taxon>
		<taxon id="A/Boston/DOA01/2011">
			<date value="2011.0" direction="forwards" units="years"/>
		</taxon>
		<taxon id="A/Boston/DOA04/2011">
			<date value="2011.0" direction="forwards" units="years"/>
		</taxon>
		<taxon id="A/Boston/DOA05/2011">
			<date value="2011.0" direction="forwards" units="years"/>
		</taxon>
		<taxon id="A/Boston/DOA06/2011">
			<date value="2011.0" direction="forwards" units="years"/>
		</taxon>
		<taxon id="A/Boston/DOA07/2011">
			<date value="2011.0" direction="forwards" units="years"/>
		</taxon>
		<taxon id="A/Boston/DOA10/2011">
			<date value="2011.0" direction="forwards" units="years"/>
		</taxon>
		<taxon id="A/Boston/DOA11/2011">
			<date value="2011.0" direction="forwards" units="years"/>
		</taxon>
		<taxon id="A/Boston/DOA13/2011">
			<date value="2011.0" direction="forwards" units="years"/>
		</taxon>
		<taxon id="A/Boston/DOA15/2011">
			<date value="2011.0" direction="forwards" units="years"/>
		</taxon>
		<taxon id="A/Boston/DOA17/2011">
			<date value="2011.0" direction="forwards" units="years"/>
		</taxon>
		<taxon id="A/Boston/DOA2_100/2012">
			<date value="2012.0" direction="forwards" units="years"/>
		</taxon>
		<taxon id="A/Boston/DOA2_121/2012">
			<date value="2012.0" direction="forwards" units="years"/>
		</taxon>
		<taxon id="A/Boston/DOA2_134/2012">
			<date value="2012.0" direction="forwards" units="years"/>
		</taxon>
		<taxon id="A/Boston/DOA2_137/2012">
			<date value="2012.0" direction="forwards" units="years"/>
		</taxon>
		<taxon id="A/Boston/DOA2_154/2013">
			<date value="2013.0" direction="forwards" units="years"/>
		</taxon>
		<taxon id="A/Boston/DOA2_171/2012">
			<date value="2012.0" direction="forwards" units="years"/>
		</taxon>
		<taxon id="A/Boston/DOA2_180/2013">
			<date value="2013.0" direction="forwards" units="years"/>
		</taxon>
		<taxon id="A/Boston/DOA2_181/2013">
			<date value="2013.0" direction="forwards" units="years"/>
		</taxon>
		<taxon id="A/Boston/DOA2_189/2013">
			<date value="2013.0" direction="forwards" units="years"/>
		</taxon>
		<taxon id="A/Boston/DOA2_196/2013">
			<date value="2013.0" direction="forwards" units="years"/>
		</taxon>
		<taxon id="A/Boston/DOA2_199/2013">
			<date value="2013.0" direction="forwards" units="years"/>
		</taxon>
		<taxon id="A/Boston/DOA2_207/2013">
			<date value="2013.0" direction="forwards" units="years"/>
		</taxon>
		<taxon id="A/Boston/DOA2_244/2013">
			<date value="2013.0" direction="forwards" units="years"/>
		</taxon>
		<taxon id="A/Boston/DOA2_246/2013">
			<date value="2013.0" direction="forwards" units="years"/>
		</taxon>
		<taxon id="A/Boston/DOA24/2011">
			<date value="2011.0" direction="forwards" units="years"/>
		</taxon>
		<taxon id="A/Boston/DOA27/2011">
			<date value="2011.0" direction="forwards" units="years"/>
		</taxon>
		<taxon id="A/Boston/DOA29/2011">
			<date value="2011.0" direction="forwards" units="years"/>
		</taxon>
		<taxon id="A/Boston/DOA32/2011">
			<date value="2011.0" direction="forwards" units="years"/>
		</taxon>
		<taxon id="A/Boston/DOA33/2011">
			<date value="2011.0" direction="forwards" units="years"/>
		</taxon>
		<taxon id="A/Boston/DOA36/2011">
			<date value="2011.0" direction="forwards" units="years"/>
		</taxon>
		<taxon id="A/Boston/DOA38/2011">
			<date value="2011.0" direction="forwards" units="years"/>
		</taxon>
		<taxon id="A/Boston/DOA50/2011">
			<date value="2011.0" direction="forwards" units="years"/>
		</taxon>
		<taxon id="A/Boston/DOA57/2011">
			<date value="2011.0" direction="forwards" units="years"/>
		</taxon>
		<taxon id="A/Boston/DOA61/2011">
			<date value="2011.0" direction="forwards" units="years"/>
		</taxon>
		<taxon id="A/Boston/DOA67/2011">
			<date value="2011.0" direction="forwards" units="years"/>
		</taxon>
		<taxon id="A/Boston/DOA68/2011">
			<date value="2011.0" direction="forwards" units="years"/>
		</taxon>
		<taxon id="A/Boston/DOA69/2011">
			<date value="2011.0" direction="forwards" units="years"/>
		</taxon>
		<taxon id="A/Boston/DOA74/2011">
			<date value="2011.0" direction="forwards" units="years"/>
		</taxon>
		<taxon id="A/Boston/DOA75/2011">
			<date value="2011.0" direction="forwards" units="years"/>
		</taxon>
		<taxon id="A/Boston/DOA77/2011">
			<date value="2011.0" direction="forwards" units="years"/>
		</taxon>
		<taxon id="A/Boston/DOA78/2011">
			<date value="2011.0" direction="forwards" units="years"/>
		</taxon>
		<taxon id="A/Boston/DOA80/2011">
			<date value="2011.0" direction="forwards" units="years"/>
		</taxon>
		<taxon id="A/Boston/DOA81/2011">
			<date value="2011.0" direction="forwards" units="years"/>
		</taxon>
		<taxon id="A/Boston/DOA86/2011">
			<date value="2011.0" direction="forwards" units="years"/>
		</taxon>
		<taxon id="A/Boston/DOA87/2011">
			<date value="2011.0" direction="forwards" units="years"/>
		</taxon>
		<taxon id="A/Boston/YGA_00026/2013">
			<date value="2013.0" direction="forwards" units="years"/>
		</taxon>
		<taxon id="A/Boston/YGA_00039/2013">
			<date value="2013.0" direction="forwards" units="years"/>
		</taxon>
		<taxon id="A/Boston/YGA_00060/2013">
			<date value="2013.0" direction="forwards" units="years"/>
		</taxon>
		<taxon id="A/Boston/YGA_00062/2013">
			<date value="2013.0" direction="forwards" units="years"/>
		</taxon>
		<taxon id="A/Boston/YGA_00066/2013">
			<date value="2013.0" direction="forwards" units="years"/>
		</taxon>
		<taxon id="A/Boston/YGA_00074/2013">
			<date value="2013.0" direction="forwards" units="years"/>
		</taxon>
		<taxon id="A/Boston/YGA_00077/2013">
			<date value="2013.0" direction="forwards" units="years"/>
		</taxon>
		<taxon id="A/Boston/YGA_00090/2012">
			<date value="2012.0" direction="forwards" units="years"/>
		</taxon>
		<taxon id="A/Boston/YGA_01028/2012">
			<date value="2012.0" direction="forwards" units="years"/>
		</taxon>
		<taxon id="A/Boston/YGA_01043/2012">
			<date value="2012.0" direction="forwards" units="years"/>
		</taxon>
		<taxon id="A/Boston/YGA_01047/2012">
			<date value="2012.0" direction="forwards" units="years"/>
		</taxon>
		<taxon id="A/Boston/YGA_01068/2012">
			<date value="2012.0" direction="forwards" units="years"/>
		</taxon>
		<taxon id="A/Boston/YGA_01098/2012">
			<date value="2012.0" direction="forwards" units="years"/>
		</taxon>
		<taxon id="A/Boston/YGA_01103/2012">
			<date value="2012.0" direction="forwards" units="years"/>
		</taxon>
		<taxon id="A/Boston/YGA_01105/2012">
			<date value="2012.0" direction="forwards" units="years"/>
		</taxon>
		<taxon id="A/Boston/YGA_01106/2012">
			<date value="2012.0" direction="forwards" units="years"/>
		</taxon>
		<taxon id="A/Boston/YGA_01115/2013">
			<date value="2013.0" direction="forwards" units="years"/>
		</taxon>
		<taxon id="A/Boston/YGA_01150/2013">
			<date value="2013.0" direction="forwards" units="years"/>
		</taxon>
		<taxon id="A/Boston/YGA_01152/2013">
			<date value="2013.0" direction="forwards" units="years"/>
		</taxon>
		<taxon id="A/Boston/YGA_01156/2013">
			<date value="2013.0" direction="forwards" units="years"/>
		</taxon>
		<taxon id="A/Boston/YGA_01159/2013">
			<date value="2013.0" direction="forwards" units="years"/>
		</taxon>
		<taxon id="A/Boston/YGA_01161/2013">
			<date value="2013.0" direction="forwards" units="years"/>
		</taxon>
		<taxon id="A/Boston/YGA_01172/2013">
			<date value="2013.0" direction="forwards" units="years"/>
		</taxon>
		<taxon id="A/Boston/YGA_01173/2013">
			<date value="2013.0" direction="forwards" units="years"/>
		</taxon>
		<taxon id="A/Boston/YGA_01192/2013">
			<date value="2013.0" direction="forwards" units="years"/>
		</taxon>
		<taxon id="A/Boston/YGA_02005/2012">
			<date value="2012.0" direction="forwards" units="years"/>
		</taxon>
		<taxon id="A/Boston/YGA_02036/2013">
			<date value="2013.0" direction="forwards" units="years"/>
		</taxon>
		<taxon id="A/Boston/YGA_02047/2013">
			<date value="2013.0" direction="forwards" units="years"/>
		</taxon>
		<taxon id="A/BRISBANE/382/2011">
			<date value="2011.0" direction="forwards" units="years"/>
		</taxon>
		<taxon id="A/BRISBANE/395/2011">
			<date value="2011.0" direction="forwards" units="years"/>
		</taxon>
		<taxon id="A/Caen/1/1984">
			<date value="1984.0" direction="forwards" units="years"/>
		</taxon>
		<taxon id="A/California/22/2012">
			<date value="2012.0" direction="forwards" units="years"/>
		</taxon>
		<taxon id="A/California/NHRC0001/2011">
			<date value="2011.0" direction="forwards" units="years"/>
		</taxon>
		<taxon id="A/California/NHRC0002/2011">
			<date value="2011.0" direction="forwards" units="years"/>
		</taxon>
		<taxon id="A/California/NHRC0003/2011">
			<date value="2011.0" direction="forwards" units="years"/>
		</taxon>
		<taxon id="A/California/NHRC0004/2011">
			<date value="2011.0" direction="forwards" units="years"/>
		</taxon>
		<taxon id="A/California/VRDL161/2009">
			<date value="2009.0" direction="forwards" units="years"/>
		</taxon>
		<taxon id="A/California/VRDL233/2009">
			<date value="2009.0" direction="forwards" units="years"/>
		</taxon>
		<taxon id="A/California/VRDL247/2009">
			<date value="2009.0" direction="forwards" units="years"/>
		</taxon>
		<taxon id="A/California/VRDL248/2009">
			<date value="2009.0" direction="forwards" units="years"/>
		</taxon>
		<taxon id="A/California/VRDL257/2009">
			<date value="2009.0" direction="forwards" units="years"/>
		</taxon>
		<taxon id="A/California/VRDL260/2009">
			<date value="2009.0" direction="forwards" units="years"/>
		</taxon>
		<taxon id="A/California/VRDL269/2009">
			<date value="2009.0" direction="forwards" units="years"/>
		</taxon>
		<taxon id="A/California/VRDL274/2009">
			<date value="2009.0" direction="forwards" units="years"/>
		</taxon>
		<taxon id="A/California/VRDL305/2009">
			<date value="2009.0" direction="forwards" units="years"/>
		</taxon>
		<taxon id="A/California/VRDL307/2009">
			<date value="2009.0" direction="forwards" units="years"/>
		</taxon>
		<taxon id="A/California/VRDL351/2009">
			<date value="2009.0" direction="forwards" units="years"/>
		</taxon>
		<taxon id="A/CAMBODIA/1/2010">
			<date value="2010.0" direction="forwards" units="years"/>
		</taxon>
		<taxon id="A/CAMBODIA/74/2011">
			<date value="2011.0" direction="forwards" units="years"/>
		</taxon>
		<taxon id="A/Chicago/YGA_04007/2012">
			<date value="2012.0" direction="forwards" units="years"/>
		</taxon>
		<taxon id="A/Chicago/YGA_04015/2012">
			<date value="2012.0" direction="forwards" units="years"/>
		</taxon>
		<taxon id="A/Chicago/YGA_04054/2012">
			<date value="2012.0" direction="forwards" units="years"/>
		</taxon>
		<taxon id="A/Chicago/YGA_04066/2012">
			<date value="2012.0" direction="forwards" units="years"/>
		</taxon>
		<taxon id="A/Chicago/YGA_04089/2012">
			<date value="2012.0" direction="forwards" units="years"/>
		</taxon>
		<taxon id="A/Chicago/YGA_04092/2012">
			<date value="2012.0" direction="forwards" units="years"/>
		</taxon>
		<taxon id="A/Chicago/YGA_04106/2012">
			<date value="2012.0" direction="forwards" units="years"/>
		</taxon>
		<taxon id="A/Chicago/YGA_04118/2012">
			<date value="2012.0" direction="forwards" units="years"/>
		</taxon>
		<taxon id="A/Chicago/YGA_04119/2012">
			<date value="2012.0" direction="forwards" units="years"/>
		</taxon>
		<taxon id="A/Chicago/YGA_04150/2013">
			<date value="2013.0" direction="forwards" units="years"/>
		</taxon>
		<taxon id="A/Chicago/YGA_04165/2013">
			<date value="2013.0" direction="forwards" units="years"/>
		</taxon>
		<taxon id="A/Chicago/YGA_04193/2013">
			<date value="2013.0" direction="forwards" units="years"/>
		</taxon>
		<taxon id="A/Chicago/YGA_04200/2013">
			<date value="2013.0" direction="forwards" units="years"/>
		</taxon>
		<taxon id="A/Chongqing-Wanzhou/182/2011">
			<date value="2011.0" direction="forwards" units="years"/>
		</taxon>
		<taxon id="A/Colorado/2/1986">
			<date value="1986.0" direction="forwards" units="years"/>
		</taxon>
		<taxon id="A/Costa_Rica/4009/2013">
			<date value="2013.0" direction="forwards" units="years"/>
		</taxon>
		<taxon id="A/Florida/UR07_0021/2008">
			<date value="2008.0" direction="forwards" units="years"/>
		</taxon>
		<taxon id="A/Georgia/01/2011">
			<date value="2011.0" direction="forwards" units="years"/>
		</taxon>
		<taxon id="A/GOROKA/5/2011">
			<date value="2011.0" direction="forwards" units="years"/>
		</taxon>
		<taxon id="A/Heilongjiang-Xiangyang/1125/2011">
			<date value="2011.0" direction="forwards" units="years"/>
		</taxon>
		<taxon id="A/Hong_Kong/H090_714_V10/2009">
			<date value="2009.0" direction="forwards" units="years"/>
		</taxon>
		<taxon id="A/Hong_Kong/H090_724_V20/2009">
			<date value="2009.0" direction="forwards" units="years"/>
		</taxon>
		<taxon id="A/Hong_Kong/H090_781_V10/2009">
			<date value="2009.0" direction="forwards" units="years"/>
		</taxon>
		<taxon id="A/Hubei-Wuchang/1271/2010">
			<date value="2010.0" direction="forwards" units="years"/>
		</taxon>
		<taxon id="A/Hunan-Beihu/1143/2011">
			<date value="2011.0" direction="forwards" units="years"/>
		</taxon>
		<taxon id="A/Illinois/04/2011">
			<date value="2011.0" direction="forwards" units="years"/>
		</taxon>
		<taxon id="A/Illinois/NHRC0002/2011">
			<date value="2011.0" direction="forwards" units="years"/>
		</taxon>
		<taxon id="A/India/2710/2009">
			<date value="2009.0" direction="forwards" units="years"/>
		</taxon>
		<taxon id="A/Iowa/119/2010">
			<date value="2010.0" direction="forwards" units="years"/>
		</taxon>
		<taxon id="A/Iowa/19/2010">
			<date value="2010.0" direction="forwards" units="years"/>
		</taxon>
		<taxon id="A/Iraq/WRAIR1252P/2009">
			<date value="2009.0" direction="forwards" units="years"/>
		</taxon>
		<taxon id="A/Kentucky/05/2011">
			<date value="2011.0" direction="forwards" units="years"/>
		</taxon>
		<taxon id="A/Kentucky/UR07_0049/2008">
			<date value="2008.0" direction="forwards" units="years"/>
		</taxon>
		<taxon id="A/Kentucky/UR07_0081/2008">
			<date value="2008.0" direction="forwards" units="years"/>
		</taxon>
		<taxon id="A/Kentucky/UR07_0085/2008">
			<date value="2008.0" direction="forwards" units="years"/>
		</taxon>
		<taxon id="A/Kentucky/UR07_0148/2008">
			<date value="2008.0" direction="forwards" units="years"/>
		</taxon>
		<taxon id="A/Korea/AF05/2008">
			<date value="2008.0" direction="forwards" units="years"/>
		</taxon>
		<taxon id="A/Korea/WRAIR1038P/2009">
			<date value="2009.0" direction="forwards" units="years"/>
		</taxon>
		<taxon id="A/Kuwait/WRAIR1561P/2009">
			<date value="2009.0" direction="forwards" units="years"/>
		</taxon>
		<taxon id="A/Managua/1422_03/2010">
			<date value="2010.0" direction="forwards" units="years"/>
		</taxon>
		<taxon id="A/Managua/2492_04/2010">
			<date value="2010.0" direction="forwards" units="years"/>
		</taxon>
		<taxon id="A/Managua/3039_01/2010">
			<date value="2010.0" direction="forwards" units="years"/>
		</taxon>
		<taxon id="A/Managua/305_10/2010">
			<date value="2010.0" direction="forwards" units="years"/>
		</taxon>
		<taxon id="A/Managua/3345_02/2010">
			<date value="2010.0" direction="forwards" units="years"/>
		</taxon>
		<taxon id="A/Managua/3408_02/2010">
			<date value="2010.0" direction="forwards" units="years"/>
		</taxon>
		<taxon id="A/Managua/3424_01/2010">
			<date value="2010.0" direction="forwards" units="years"/>
		</taxon>
		<taxon id="A/Managua/4009_02/2010">
			<date value="2010.0" direction="forwards" units="years"/>
		</taxon>
		<taxon id="A/Managua/4203_02/2010">
			<date value="2010.0" direction="forwards" units="years"/>
		</taxon>
		<taxon id="A/Managua/4218_02/2010">
			<date value="2010.0" direction="forwards" units="years"/>
		</taxon>
		<taxon id="A/Managua/506_02/2010">
			<date value="2010.0" direction="forwards" units="years"/>
		</taxon>
		<taxon id="A/Managua/5259_02/2010">
			<date value="2010.0" direction="forwards" units="years"/>
		</taxon>
		<taxon id="A/Managua/5806_01/2010">
			<date value="2010.0" direction="forwards" units="years"/>
		</taxon>
		<taxon id="A/Mexico/24003/2008">
			<date value="2008.0" direction="forwards" units="years"/>
		</taxon>
		<taxon id="A/Mexico/4553/2010">
			<date value="2010.0" direction="forwards" units="years"/>
		</taxon>
		<taxon id="A/Mexico_City/WRAIR3579N/2010">
			<date value="2010.0" direction="forwards" units="years"/>
		</taxon>
		<taxon id="A/Mexico_City/WRAIR3579T/2010">
			<date value="2010.0" direction="forwards" units="years"/>
		</taxon>
		<taxon id="A/Mississippi/UR07_0100/2008">
			<date value="2008.0" direction="forwards" units="years"/>
		</taxon>
		<taxon id="A/Nanjing/1/2009">
			<date value="2009.0" direction="forwards" units="years"/>
		</taxon>
		<taxon id="A/Netherlands/009/2010">
			<date value="2010.0" direction="forwards" units="years"/>
		</taxon>
		<taxon id="A/Nevada/12/2012">
			<date value="2012.0" direction="forwards" units="years"/>
		</taxon>
		<taxon id="A/NEW_CALEDONIA/1/2012">
			<date value="2012.0" direction="forwards" units="years"/>
		</taxon>
		<taxon id="A/New_Mexico/07/2012">
			<date value="2012.0" direction="forwards" units="years"/>
		</taxon>
		<taxon id="A/New_York/1133/2008">
			<date value="2008.0" direction="forwards" units="years"/>
		</taxon>
		<taxon id="A/New_York/1143/2008">
			<date value="2008.0" direction="forwards" units="years"/>
		</taxon>
		<taxon id="A/New_York/1144/2008">
			<date value="2008.0" direction="forwards" units="years"/>
		</taxon>
		<taxon id="A/New_York/1153/2008">
			<date value="2008.0" direction="forwards" units="years"/>
		</taxon>
		<taxon id="A/New_York/1194/2009">
			<date value="2009.0" direction="forwards" units="years"/>
		</taxon>
		<taxon id="A/New_York/20343/2010">
			<date value="2010.0" direction="forwards" units="years"/>
		</taxon>
		<taxon id="A/New_York/3164/2009">
			<date value="2009.0" direction="forwards" units="years"/>
		</taxon>
		<taxon id="A/New_York/3316/2009">
			<date value="2009.0" direction="forwards" units="years"/>
		</taxon>
		<taxon id="A/New_York/3496/2009">
			<date value="2009.0" direction="forwards" units="years"/>
		</taxon>
		<taxon id="A/New_York/3527/2009">
			<date value="2009.0" direction="forwards" units="years"/>
		</taxon>
		<taxon id="A/New_York/4362/2009">
			<date value="2009.0" direction="forwards" units="years"/>
		</taxon>
		<taxon id="A/New_York/UR07_0111/2008">
			<date value="2008.0" direction="forwards" units="years"/>
		</taxon>
		<taxon id="A/New_York/UR07_0133/2008">
			<date value="2008.0" direction="forwards" units="years"/>
		</taxon>
		<taxon id="A/Nicaragua/AGA2-23/2011">
			<date value="2011.0" direction="forwards" units="years"/>
		</taxon>
		<taxon id="A/Nicaragua/AGA2-25/2011">
			<date value="2011.0" direction="forwards" units="years"/>
		</taxon>
		<taxon id="A/Nicaragua/AGA2-30/2011">
			<date value="2011.0" direction="forwards" units="years"/>
		</taxon>
		<taxon id="A/Nicaragua/AGA2-32/2011">
			<date value="2011.0" direction="forwards" units="years"/>
		</taxon>
		<taxon id="A/Nicaragua/AGA2-40/2011">
			<date value="2011.0" direction="forwards" units="years"/>
		</taxon>
		<taxon id="A/Nicaragua/AGA2-48/2011">
			<date value="2011.0" direction="forwards" units="years"/>
		</taxon>
		<taxon id="A/Nicaragua/AGA2-49/2011">
			<date value="2011.0" direction="forwards" units="years"/>
		</taxon>
		<taxon id="A/Nicaragua/AGA2-64/2011">
			<date value="2011.0" direction="forwards" units="years"/>
		</taxon>
		<taxon id="A/Nicaragua/AGA2-65/2011">
			<date value="2011.0" direction="forwards" units="years"/>
		</taxon>
		<taxon id="A/Nicaragua/AGA2-67/2011">
			<date value="2011.0" direction="forwards" units="years"/>
		</taxon>
		<taxon id="A/North_Carolina/05/2011">
			<date value="2011.0" direction="forwards" units="years"/>
		</taxon>
		<taxon id="A/Ohio/UR07_0005/2008">
			<date value="2008.0" direction="forwards" units="years"/>
		</taxon>
		<taxon id="A/Ontario/RV0064/2011">
			<date value="2011.0" direction="forwards" units="years"/>
		</taxon>
		<taxon id="A/Panama/307149/2010">
			<date value="2010.0" direction="forwards" units="years"/>
		</taxon>
		<taxon id="A/Pennsylvania/PIT34/2008">
			<date value="2008.0" direction="forwards" units="years"/>
		</taxon>
		<taxon id="A/Perth/10/2010">
			<date value="2010.0" direction="forwards" units="years"/>
		</taxon>
		<taxon id="A/PERTH/41/2012">
			<date value="2012.0" direction="forwards" units="years"/>
		</taxon>
		<taxon id="A/Peru/PER002/2010">
			<date value="2010.0" direction="forwards" units="years"/>
		</taxon>
		<taxon id="A/Peru/PER003/2010">
			<date value="2010.0" direction="forwards" units="years"/>
		</taxon>
		<taxon id="A/Peru/PER004/2010">
			<date value="2010.0" direction="forwards" units="years"/>
		</taxon>
		<taxon id="A/Peru/PER006/2011">
			<date value="2011.0" direction="forwards" units="years"/>
		</taxon>
		<taxon id="A/Peru/PER008/2010">
			<date value="2010.0" direction="forwards" units="years"/>
		</taxon>
		<taxon id="A/Peru/PER009/2010">
			<date value="2010.0" direction="forwards" units="years"/>
		</taxon>
		<taxon id="A/Peru/PER010/2010">
			<date value="2010.0" direction="forwards" units="years"/>
		</taxon>
		<taxon id="A/Peru/PER011/2010">
			<date value="2010.0" direction="forwards" units="years"/>
		</taxon>
		<taxon id="A/Peru/PER015/2010">
			<date value="2010.0" direction="forwards" units="years"/>
		</taxon>
		<taxon id="A/Peru/PER016/2011">
			<date value="2011.0" direction="forwards" units="years"/>
		</taxon>
		<taxon id="A/Peru/PER018/2012">
			<date value="2012.0" direction="forwards" units="years"/>
		</taxon>
		<taxon id="A/Peru/PER020/2011">
			<date value="2011.0" direction="forwards" units="years"/>
		</taxon>
		<taxon id="A/Peru/PER027/2011">
			<date value="2011.0" direction="forwards" units="years"/>
		</taxon>
		<taxon id="A/Peru/PER032/2010">
			<date value="2010.0" direction="forwards" units="years"/>
		</taxon>
		<taxon id="A/Peru/PER034/2011">
			<date value="2011.0" direction="forwards" units="years"/>
		</taxon>
		<taxon id="A/Peru/PER035/2010">
			<date value="2010.0" direction="forwards" units="years"/>
		</taxon>
		<taxon id="A/Peru/PER036/2011">
			<date value="2011.0" direction="forwards" units="years"/>
		</taxon>
		<taxon id="A/Peru/PER038/2010">
			<date value="2010.0" direction="forwards" units="years"/>
		</taxon>
		<taxon id="A/Peru/PER039/2011">
			<date value="2011.0" direction="forwards" units="years"/>
		</taxon>
		<taxon id="A/Peru/PER043/2011">
			<date value="2011.0" direction="forwards" units="years"/>
		</taxon>
		<taxon id="A/Peru/PER044/2011">
			<date value="2011.0" direction="forwards" units="years"/>
		</taxon>
		<taxon id="A/Peru/PER047/2011">
			<date value="2011.0" direction="forwards" units="years"/>
		</taxon>
		<taxon id="A/Peru/PER049/2011">
			<date value="2011.0" direction="forwards" units="years"/>
		</taxon>
		<taxon id="A/Peru/PER055/2011">
			<date value="2011.0" direction="forwards" units="years"/>
		</taxon>
		<taxon id="A/Peru/PER056/2011">
			<date value="2011.0" direction="forwards" units="years"/>
		</taxon>
		<taxon id="A/Peru/PER061/2011">
			<date value="2011.0" direction="forwards" units="years"/>
		</taxon>
		<taxon id="A/Peru/PER062/2010">
			<date value="2010.0" direction="forwards" units="years"/>
		</taxon>
		<taxon id="A/Peru/PER063/2012">
			<date value="2012.0" direction="forwards" units="years"/>
		</taxon>
		<taxon id="A/Peru/PER064/2010">
			<date value="2010.0" direction="forwards" units="years"/>
		</taxon>
		<taxon id="A/Peru/PER067/2011">
			<date value="2011.0" direction="forwards" units="years"/>
		</taxon>
		<taxon id="A/Peru/PER069/2011">
			<date value="2011.0" direction="forwards" units="years"/>
		</taxon>
		<taxon id="A/Peru/PER071/2010">
			<date value="2010.0" direction="forwards" units="years"/>
		</taxon>
		<taxon id="A/Peru/PER073/2010">
			<date value="2010.0" direction="forwards" units="years"/>
		</taxon>
		<taxon id="A/Peru/PER075/2010">
			<date value="2010.0" direction="forwards" units="years"/>
		</taxon>
		<taxon id="A/Peru/PER077/2010">
			<date value="2010.0" direction="forwards" units="years"/>
		</taxon>
		<taxon id="A/Peru/PER078/2012">
			<date value="2012.0" direction="forwards" units="years"/>
		</taxon>
		<taxon id="A/Peru/PER079/2010">
			<date value="2010.0" direction="forwards" units="years"/>
		</taxon>
		<taxon id="A/Peru/PER081/2012">
			<date value="2012.0" direction="forwards" units="years"/>
		</taxon>
		<taxon id="A/Peru/PER083/2010">
			<date value="2010.0" direction="forwards" units="years"/>
		</taxon>
		<taxon id="A/Peru/PER085/2011">
			<date value="2011.0" direction="forwards" units="years"/>
		</taxon>
		<taxon id="A/Peru/PER086/2011">
			<date value="2011.0" direction="forwards" units="years"/>
		</taxon>
		<taxon id="A/Peru/PER087/2011">
			<date value="2011.0" direction="forwards" units="years"/>
		</taxon>
		<taxon id="A/Peru/PER088/2010">
			<date value="2010.0" direction="forwards" units="years"/>
		</taxon>
		<taxon id="A/Peru/PER094/2010">
			<date value="2010.0" direction="forwards" units="years"/>
		</taxon>
		<taxon id="A/Peru/PER095/2010">
			<date value="2010.0" direction="forwards" units="years"/>
		</taxon>
		<taxon id="A/Peru/PER096/2012">
			<date value="2012.0" direction="forwards" units="years"/>
		</taxon>
		<taxon id="A/Peru/PER097/2011">
			<date value="2011.0" direction="forwards" units="years"/>
		</taxon>
		<taxon id="A/Peru/PER098/2011">
			<date value="2011.0" direction="forwards" units="years"/>
		</taxon>
		<taxon id="A/Peru/PER103/2010">
			<date value="2010.0" direction="forwards" units="years"/>
		</taxon>
		<taxon id="A/Peru/PER105/2012">
			<date value="2012.0" direction="forwards" units="years"/>
		</taxon>
		<taxon id="A/Peru/PER106/2011">
			<date value="2011.0" direction="forwards" units="years"/>
		</taxon>
		<taxon id="A/Peru/PER108/2012">
			<date value="2012.0" direction="forwards" units="years"/>
		</taxon>
		<taxon id="A/Peru/PER109/2010">
			<date value="2010.0" direction="forwards" units="years"/>
		</taxon>
		<taxon id="A/Peru/PER110/2010">
			<date value="2010.0" direction="forwards" units="years"/>
		</taxon>
		<taxon id="A/Peru/PER111/2012">
			<date value="2012.0" direction="forwards" units="years"/>
		</taxon>
		<taxon id="A/Peru/PER114/2010">
			<date value="2010.0" direction="forwards" units="years"/>
		</taxon>
		<taxon id="A/Peru/PER115/2011">
			<date value="2011.0" direction="forwards" units="years"/>
		</taxon>
		<taxon id="A/Peru/PER118/2011">
			<date value="2011.0" direction="forwards" units="years"/>
		</taxon>
		<taxon id="A/Peru/PER119/2010">
			<date value="2010.0" direction="forwards" units="years"/>
		</taxon>
		<taxon id="A/Peru/PER122/2011">
			<date value="2011.0" direction="forwards" units="years"/>
		</taxon>
		<taxon id="A/Peru/PER123/2010">
			<date value="2010.0" direction="forwards" units="years"/>
		</taxon>
		<taxon id="A/Peru/PER125/2010">
			<date value="2010.0" direction="forwards" units="years"/>
		</taxon>
		<taxon id="A/Peru/PER127/2010">
			<date value="2010.0" direction="forwards" units="years"/>
		</taxon>
		<taxon id="A/Peru/PER128/2010">
			<date value="2010.0" direction="forwards" units="years"/>
		</taxon>
		<taxon id="A/Peru/PER129/2010">
			<date value="2010.0" direction="forwards" units="years"/>
		</taxon>
		<taxon id="A/Peru/PER130/2011">
			<date value="2011.0" direction="forwards" units="years"/>
		</taxon>
		<taxon id="A/Peru/PER131/2010">
			<date value="2010.0" direction="forwards" units="years"/>
		</taxon>
		<taxon id="A/Peru/PER132/2011">
			<date value="2011.0" direction="forwards" units="years"/>
		</taxon>
		<taxon id="A/Peru/PER134/2011">
			<date value="2011.0" direction="forwards" units="years"/>
		</taxon>
		<taxon id="A/Peru/PER135/2010">
			<date value="2010.0" direction="forwards" units="years"/>
		</taxon>
		<taxon id="A/Peru/PER137/2011">
			<date value="2011.0" direction="forwards" units="years"/>
		</taxon>
		<taxon id="A/Peru/PER138/2010">
			<date value="2010.0" direction="forwards" units="years"/>
		</taxon>
		<taxon id="A/Peru/PER139/2010">
			<date value="2010.0" direction="forwards" units="years"/>
		</taxon>
		<taxon id="A/Peru/PER140/2010">
			<date value="2010.0" direction="forwards" units="years"/>
		</taxon>
		<taxon id="A/Peru/PER141/2010">
			<date value="2010.0" direction="forwards" units="years"/>
		</taxon>
		<taxon id="A/Peru/PER142/2011">
			<date value="2011.0" direction="forwards" units="years"/>
		</taxon>
		<taxon id="A/Peru/PER143/2010">
			<date value="2010.0" direction="forwards" units="years"/>
		</taxon>
		<taxon id="A/Peru/PER144/2012">
			<date value="2012.0" direction="forwards" units="years"/>
		</taxon>
		<taxon id="A/Peru/PER145/2010">
			<date value="2010.0" direction="forwards" units="years"/>
		</taxon>
		<taxon id="A/Peru/PER146/2010">
			<date value="2010.0" direction="forwards" units="years"/>
		</taxon>
		<taxon id="A/Peru/PER148/2010">
			<date value="2010.0" direction="forwards" units="years"/>
		</taxon>
		<taxon id="A/Peru/PER149/2011">
			<date value="2011.0" direction="forwards" units="years"/>
		</taxon>
		<taxon id="A/Peru/PER152/2011">
			<date value="2011.0" direction="forwards" units="years"/>
		</taxon>
		<taxon id="A/Peru/PER155/2011">
			<date value="2011.0" direction="forwards" units="years"/>
		</taxon>
		<taxon id="A/Peru/PER158/2011">
			<date value="2011.0" direction="forwards" units="years"/>
		</taxon>
		<taxon id="A/Peru/PER159/2011">
			<date value="2011.0" direction="forwards" units="years"/>
		</taxon>
		<taxon id="A/Peru/PER160/2010">
			<date value="2010.0" direction="forwards" units="years"/>
		</taxon>
		<taxon id="A/Peru/PER161/2011">
			<date value="2011.0" direction="forwards" units="years"/>
		</taxon>
		<taxon id="A/Peru/PER164/2010">
			<date value="2010.0" direction="forwards" units="years"/>
		</taxon>
		<taxon id="A/Peru/PER165/2010">
			<date value="2010.0" direction="forwards" units="years"/>
		</taxon>
		<taxon id="A/Peru/PER168/2010">
			<date value="2010.0" direction="forwards" units="years"/>
		</taxon>
		<taxon id="A/Peru/PER169/2010">
			<date value="2010.0" direction="forwards" units="years"/>
		</taxon>
		<taxon id="A/Peru/PER170/2010">
			<date value="2010.0" direction="forwards" units="years"/>
		</taxon>
		<taxon id="A/Peru/PER171/2010">
			<date value="2010.0" direction="forwards" units="years"/>
		</taxon>
		<taxon id="A/Peru/PER174/2010">
			<date value="2010.0" direction="forwards" units="years"/>
		</taxon>
		<taxon id="A/Peru/PER176/2011">
[truncated: 1,034 more rows]

## Sheet: NA.BEASTE.xml
<?xml version="1.0" standalone="yes"?>
[truncated: 1,427 more rows]

[truncated: 16 more sheets: NA.BEASTF.xml, NP.BEASTA.xml, NP.BEASTE.xml, NP.BEASTF.xml, NS.BEASTA.xml, NS.BEASTE.xml, NS.BEASTF.xml, PA.BEASTA.xml, PA.BEASTE.xml, PA.BEASTF.xml, PB1.BEASTA.xml, PB1.BEASTE.xml, PB1.BEASTF.xml, PB2.BEASTA.xml, PB2.BEASTE.xml, PB2.BEASTF.xml]
