# Supplementary material for: Frequency of influenza H3N2 intra-subtype reassortment: attributes and implications of reassortant spread
Source: BMC Biol. 2016 Dec 29;14:117. doi: 10.1186/s12915-016-0337-3 (PMC5200972; doi:10.1186/s12915-016-0337-3)
Supplement: Additional file 6: — Reassortant lineage passaging information. (XLSX 14 kb) [file 12915_2016_337_MOESM6_ESM.xlsx]

## Sheet: tables
Passaging information for reassortant lineages from which the majority of the samples had such information accessible.
Lineage Type	Lineage	Samples Total	Samples with passage information	Samples not passaged+Ea	Samples passagedb	% passaged	p
Local	IV	4	4	4	0	0
Local	IV	25	25	24	1	4
Local	V	11	11	11	0	0
Local	XV	5	5	5	0	0
Local	XI	46	25	24	1	4
Local	XIII	16	13	2	11	84.6154
Local	XVI	3	3	3	0	0
Local	XIV	41	39	34	5	12.8205
Local Total		151	125	107	18	14.4	>0.05
Globalc	II	20	20	16	4	20
a E=egg passage, counted as no passage for position NA 151 since passaging in eggs does not affect this position
b All other passaging: MDCK1, MDCK2, MDCK3, C1, C2, C3, RhMK1
c This lineage displayed global properties and since it was the only one as such with enough passaging information it was counted as global in this analysis
